# Supplementary material for: Comparison of crystal structures of 4-(benzo[b]thio­phen-2-yl)-5-(3,4,5-tri­meth­oxy­phen­yl)-2H-1,2,3-triazole and 4-(benzo[b]thio­phen-2-yl)-2-methyl-5-(3,4,5-tri­meth­oxy­phen­yl)-2H-1,2,3-triazole
Source: Acta Crystallogr Sect E Struct Rep Online. 2014 Oct 24;70(Pt 11):392–5. doi: 10.1107/S1600536814023095 (PMC4257340; doi:10.1107/S1600536814023095)
Supplement: Supplementary file 1 [file e-70-00392-sup1.cif]

##############################################################################
#                                                                            #
# This CIF contains the data in a paper accepted for publication in          #
# Acta Crystallographica Section E. It conforms to the requirements of       #
# Notes for Authors for Acta Crystallographica Section E, and has been       #
# peer reviewed under the auspices of the IUCr Commission on Journals.       #
#                                                                            #
# Full details of the Crystallographic Information File format               #
# are given in the paper "The Crystallographic Information File (CIF):       #
# a New Standard Archive File for Crystallography" by S. R. Hall, F. H.      #
# Allen and I. D. Brown [Acta Cryst. (1991), A47, 655-685].                  #
#                                                                            #
# The current version of the core CIF dictionary is obtainable from          #
# ftp://ftp.iucr.org/pub/cif_core.dic.                                       #
#                                                                            #
# Software is freely available for graphical display of the structure(s)     #
# in this CIF. For information consult the CIF software page                 #
# http://www.iucr.org/resources/cif/software.                                #
#                                                                            #
# This file may be used for bona fide research purposes within the           #
# scientific community so long as proper attribution is given to the journal # 
# article from which it was obtained.                                        #
#                                                                            #
##############################################################################
data_global
_audit_creation_method     'SHELXL97 CIF, edited IUCr template'
_journal_date_recd_electronic     2014-10-16
_journal_date_accepted     2014-10-20
_journal_name_full     'Acta Crystallographica, Section E'
_journal_year     2014
_journal_volume     70
_journal_issue     11
_journal_page_first     392
_journal_page_last     395
_journal_paper_category     GO
_journal_paper_doi     10.1107/S1600536814023095
_journal_coeditor_code     HG5414
_publ_contact_author_name     'Dr P.A. Crooks'
_publ_contact_author_address
;
Department of Pharmaceutical Sciences
College of Pharmacy
University of Arkansas for Medical Sciences
Little Rock, AR 72205
USA
;
_publ_contact_author_email     'pacrooks@uams.edu'
_publ_contact_author_fax     '501 686 6057'
_publ_contact_author_phone     '501 686 6495'
_publ_section_title
;\
Comparison of crystal structures of
4-(benzo[<i>b</i>]thiophen-2-yl)-5-(3,4,5-trimethoxyphenyl)-2<i>H</i>-1,2,3-\
triazole and
4-(benzo[<i>b</i>]thiophen-2-yl)-2-methyl-5-(3,4,5-trimethoxyphenyl)-\
2<i>H</i>-1,2,3-triazole
;
loop_
    _publ_author_name
    _publ_author_address
    'Narsimha Reddy Penthala'
;
Department of Pharmaceutical Sciences
College of Pharmacy
University of Arkansas for Medical Sciences
Little Rock, AR 72205
USA
;
    'Nikhil Reddy Madadi'
;
Department of Pharmaceutical Sciences
College of Pharmacy
University of Arkansas for Medical Sciences
Little Rock, AR 72205
USA
;
    'Shobanbabu Bommagani'
;
Department of Pharmaceutical Sciences
College of Pharmacy
University of Arkansas for Medical Sciences
Little Rock, AR 72205
USA
;
    'Parkin, Sean'
;
Department of Chemistry
University of Kentucky
Lexington KY 40506
USA
;
    'Crooks, Peter A.'
;
Department of Pharmaceutical Sciences
College of Pharmacy
University of Arkansas for Medical Sciences
Little Rock, AR 72205
USA
;
_publ_section_synopsis
;
In the crystal structure of (I), the molecules are linked into chains by
N---H...O hydrogen bonds with <i>R</i>^2^~1~(5) ring motifs. After the
<i>N</i>-methylation of structure (I), no hydrogen-bonding interactions were
observed for structure (II).
;
data_I
_audit_creation_method     SHELXL-2013
_chemical_name_systematic
;\
4-(Benzo[<i>b</i>]thiophen-2-yl)-5-(3,4,5-trimethoxyphenyl)\
-2<i>H</i>-1,2,3-triazole
;
_chemical_name_common     ?
_chemical_formula_moiety     'C19 H17 N3 O3 S'
_chemical_formula_sum     'C19 H17 N3 O3 S'
_chemical_formula_iupac     'C19 H17 N3 O3 S'
_chemical_formula_weight     367.41
_chemical_melting_point     ?
_shelx_space_group_comment
;
The symmetry employed for this shelxl refinement is uniquely defined
by the following loop, which should always be used as a source of
symmetry information in preference to the above space-group names.
They are only intended as comments.
;
_space_group_crystal_system     monoclinic
_space_group_name_H-M_alt     'P 21/n'
_space_group_name_Hall     '-P 2yn'
loop_
    _space_group_symop_operation_xyz
    'x, y, z'
    '-x+1/2, y+1/2, -z+1/2'
    '-x, -y, -z'
    'x-1/2, -y-1/2, z-1/2'
_cell_length_a     11.8983(2)
_cell_length_b     8.18600(10)
_cell_length_c     18.4582(3)
_cell_angle_alpha     90
_cell_angle_beta     105.5046(7)
_cell_angle_gamma     90
_cell_volume     1732.39(5)
_cell_formula_units_Z     4
_cell_measurement_reflns_used     4236
_cell_measurement_theta_min     1.00
_cell_measurement_theta_max     27.48
_cell_measurement_temperature     90.0(2)
_exptl_crystal_description     plate
_exptl_crystal_colour     yellow
_exptl_crystal_size_max     0.300
_exptl_crystal_size_mid     0.300
_exptl_crystal_size_min     0.050
_exptl_crystal_density_diffrn     1.409
_exptl_crystal_density_meas     ?
_exptl_crystal_density_method     ?
_exptl_crystal_F_000     768
_exptl_absorpt_coefficient_mu     0.212
_exptl_absorpt_correction_type     multi-scan
_exptl_absorpt_process_details
;
(<i>SADABS</i>; Sheldrick, 2008a)
;
_shelx_estimated_absorpt_T_min     0.939
_shelx_estimated_absorpt_T_max     0.989
_exptl_absorpt_correction_T_min     0.816
_exptl_absorpt_correction_T_max     0.966
_exptl_special_details
;
The crystal was mounted with polyisobutene oil on the tip of a fine glass fibre,
fastened in a copper mounting pin with electrical solder. It was placed
directly into the cold stream of a liquid nitrogen based cryostat, according
to published methods (Hope, H. (1994). <i>Prog. Inorg. Chem.</i> <b>41</b>,
 1--19; Parkin, S. & Hope, H. (1998). <i>J. Appl. Cryst.</i> <b>31</b>,
945--953.).
Diffraction data were collected with the crystal at 90 K, which is standard
practice in this laboratory for the majority of flash-cooled crystals.
;
_diffrn_ambient_temperature     90.0(2)
_diffrn_radiation_type     MoK\a
_diffrn_radiation_wavelength     0.71073
_diffrn_measurement_device_type     'Nonius KappaCCD diffractometer'
_diffrn_measurement_method     '\f and \w scans at fixed \c = 55\%'
_diffrn_detector_area_resol_mean     9.1
_diffrn_reflns_number     28105
_diffrn_reflns_av_R_equivalents     0.0448
_diffrn_reflns_theta_min     1.838
_diffrn_reflns_theta_max     27.500
_diffrn_reflns_theta_full     25.242
_diffrn_measured_fraction_theta_max     0.999
_diffrn_measured_fraction_theta_full     1.000
_diffrn_reflns_limit_h_min     -15
_diffrn_reflns_limit_h_max     15
_diffrn_reflns_limit_k_min     -10
_diffrn_reflns_limit_k_max     10
_diffrn_reflns_limit_l_min     -23
_diffrn_reflns_limit_l_max     22
_refine_special_details
;
Refinement progress was checked using <i>PLATON</i> (Spek, 2009) and by an
<i>R</i>-tensor (Parkin, 2000). The final model was further checked with the
IUCr utility <i>checkCIF</i>.
;
_reflns_number_total     3984
_reflns_number_gt     3093
_reflns_threshold_expression     'I>2\s(I)'
_refine_ls_structure_factor_coef     Fsqd
_refine_ls_matrix_type     full
_refine_ls_R_factor_all     0.0611
_refine_ls_R_factor_gt     0.0440
_refine_ls_wR_factor_gt     0.1129
_refine_ls_wR_factor_ref     0.1240
_refine_ls_goodness_of_fit_ref     1.072
_refine_ls_restrained_S_all     1.072
_refine_ls_number_reflns     3984
_refine_ls_number_parameters     241
_refine_ls_number_restraints     0
_refine_ls_hydrogen_treatment     mixed
_refine_ls_weighting_scheme     calc
_refine_ls_weighting_details
              'w=1/[\s^2^(Fo^2^)+(0.0707P)^2^+0.6092P] where P=(Fo^2^+2Fc^2^)/3'
_atom_sites_solution_hydrogens     difmap
_atom_sites_solution_primary     direct
_atom_sites_solution_secondary     difmap
_refine_ls_shift/su_max     0.000
_refine_ls_shift/su_mean     0.000
_refine_diff_density_max     0.552
_refine_diff_density_min     -0.289
_refine_ls_extinction_method     none
_refine_ls_extinction_coef     .
loop_
    _atom_type_symbol
    _atom_type_description
    _atom_type_scat_dispersion_real
    _atom_type_scat_dispersion_imag
    _atom_type_scat_source
    'C' 'C' 0.0033 0.0016
                         'International Tables Vol C Tables 4.2.6.8 and 6.1.1.4'
    'H' 'H' 0.0000 0.0000
                         'International Tables Vol C Tables 4.2.6.8 and 6.1.1.4'
    'N' 'N' 0.0061 0.0033
                         'International Tables Vol C Tables 4.2.6.8 and 6.1.1.4'
    'O' 'O' 0.0106 0.0060
                         'International Tables Vol C Tables 4.2.6.8 and 6.1.1.4'
    'S' 'S' 0.1246 0.1234
                         'International Tables Vol C Tables 4.2.6.8 and 6.1.1.4'
_computing_data_collection
;
<i>COLLECT</i> (Nonius, 1998)
;
_computing_cell_refinement
;
<i>SCALEPACK</i> (Otwinowski & Minor, 2006)
;
_computing_data_reduction
;
<i>DENZO-SMN</i> (Otwinowski & Minor, 2006)
;
_computing_structure_solution
;
<i>SHELXS97</i> (Sheldrick, 2008b)
;
_computing_structure_refinement
;
<i>SHELXL2013</i> (Sheldrick, 2008b)
;
_computing_molecular_graphics
;
<i>XP in SHELXTL</i> (Sheldrick, 2008b)
;
_computing_publication_material
;
<i>SHELXL2013</i> (Sheldrick, 2008b) and <i>CIFFIX</i> (Parkin,
2013)
;
loop_
    _atom_site_type_symbol
    _atom_site_label
    _atom_site_fract_x
    _atom_site_fract_y
    _atom_site_fract_z
    _atom_site_U_iso_or_equiv
    _atom_site_adp_type
    _atom_site_calc_flag
    _atom_site_occupancy
    _atom_site_disorder_assembly
    _atom_site_disorder_group
    S S1 0.39424(4) 0.67530(6) 0.05935(2) 0.02500(14) Uani d 1 . .
    N N1 0.13369(12) 0.64131(18) 0.05222(8) 0.0209(3) Uani d 1 . .
    N N2 0.03228(12) 0.67054(18) 0.06649(8) 0.0214(3) Uani d 1 . .
    H H2N -0.0306(18) 0.686(2) 0.0298(12) 0.026 Uiso d 1 . .
    N N3 0.03376(12) 0.68041(18) 0.13868(8) 0.0201(3) Uani d 1 . .
    O O1 0.07856(10) 0.60706(15) 0.42702(6) 0.0223(3) Uani d 1 . .
    O O2 0.30089(10) 0.69738(14) 0.49128(6) 0.0196(3) Uani d 1 . .
    O O3 0.44759(9) 0.76268(15) 0.40977(6) 0.0208(3) Uani d 1 . .
    C C1 0.33215(14) 0.5986(2) 0.12815(9) 0.0186(3) Uani d 1 . .
    C C2 0.41132(14) 0.5191(2) 0.18353(9) 0.0195(3) Uani d 1 . .
    H H2 0.3920 0.4676 0.2247 0.023 Uiso calc 1 . .
    C C3 0.52685(14) 0.5204(2) 0.17387(9) 0.0200(4) Uani d 1 . .
    C C4 0.63017(15) 0.4549(2) 0.22005(10) 0.0268(4) Uani d 1 . .
    H H4 0.6291 0.3961 0.2642 0.032 Uiso calc 1 . .
    C C5 0.73349(15) 0.4767(2) 0.20067(11) 0.0307(4) Uani d 1 . .
    H H5 0.8037 0.4322 0.2317 0.037 Uiso calc 1 . .
    C C6 0.73606(16) 0.5633(3) 0.13592(12) 0.0331(5) Uani d 1 . .
    H H6 0.8084 0.5787 0.1242 0.040 Uiso calc 1 . .
    C C7 0.63591(16) 0.6268(2) 0.08883(12) 0.0299(4) Uani d 1 . .
    H H7 0.6380 0.6841 0.0445 0.036 Uiso calc 1 . .
    C C8 0.53112(14) 0.6047(2) 0.10787(10) 0.0217(4) Uani d 1 . .
    C C9 0.20875(14) 0.6295(2) 0.12074(9) 0.0173(3) Uani d 1 . .
    C C10 0.14626(13) 0.6547(2) 0.17521(9) 0.0169(3) Uani d 1 . .
    C C11 0.18559(14) 0.6599(2) 0.25781(9) 0.0171(3) Uani d 1 . .
    C C12 0.10917(14) 0.6200(2) 0.30137(9) 0.0185(3) Uani d 1 . .
    H H12 0.0323 0.5837 0.2778 0.022 Uiso calc 1 . .
    C C13 0.14657(14) 0.6340(2) 0.37917(9) 0.0181(3) Uani d 1 . .
    C C14 0.26154(14) 0.6801(2) 0.41410(9) 0.0171(3) Uani d 1 . .
    C C15 0.33703(13) 0.7182(2) 0.37040(9) 0.0176(3) Uani d 1 . .
    C C16 0.29866(14) 0.7127(2) 0.29248(9) 0.0172(3) Uani d 1 . .
    H H16 0.3492 0.7448 0.2629 0.021 Uiso calc 1 . .
    C C17 -0.04088(14) 0.5647(3) 0.39398(10) 0.0260(4) Uani d 1 . .
    H H17A -0.0797 0.6537 0.3612 0.039 Uiso calc 1 . .
    H H17B -0.0800 0.5468 0.4338 0.039 Uiso calc 1 . .
    H H17C -0.0447 0.4646 0.3643 0.039 Uiso calc 1 . .
    C C18 0.32569(16) 0.5438(2) 0.53021(10) 0.0259(4) Uani d 1 . .
    H H18A 0.2566 0.4735 0.5159 0.039 Uiso calc 1 . .
    H H18B 0.3464 0.5630 0.5846 0.039 Uiso calc 1 . .
    H H18C 0.3909 0.4904 0.5167 0.039 Uiso calc 1 . .
    C C19 0.53268(14) 0.7777(2) 0.36776(9) 0.0212(4) Uani d 1 . .
    H H19A 0.5353 0.6761 0.3402 0.032 Uiso calc 1 . .
    H H19B 0.6095 0.7987 0.4023 0.032 Uiso calc 1 . .
    H H19C 0.5113 0.8685 0.3321 0.032 Uiso calc 1 . .
loop_
    _atom_site_aniso_label
    _atom_site_aniso_U_11
    _atom_site_aniso_U_22
    _atom_site_aniso_U_33
    _atom_site_aniso_U_12
    _atom_site_aniso_U_13
    _atom_site_aniso_U_23
    S1 0.0206(2) 0.0338(3) 0.0226(2) 0.00439(18) 0.00931(17) 0.00745(18)
    N1 0.0158(7) 0.0285(8) 0.0174(7) -0.0002(6) 0.0024(5) 0.0010(6)
    N2 0.0157(7) 0.0307(8) 0.0159(7) 0.0012(6) 0.0006(6) 0.0012(6)
    N3 0.0156(7) 0.0280(8) 0.0155(7) -0.0002(6) 0.0018(5) 0.0006(6)
    O1 0.0161(6) 0.0335(7) 0.0177(6) -0.0042(5) 0.0052(5) 0.0008(5)
    O2 0.0195(6) 0.0246(6) 0.0131(5) -0.0010(5) 0.0018(4) 0.0004(5)
    O3 0.0130(5) 0.0316(7) 0.0172(6) -0.0039(5) 0.0028(4) -0.0021(5)
    C1 0.0164(8) 0.0221(9) 0.0172(8) -0.0025(6) 0.0043(6) -0.0024(6)
    C2 0.0180(8) 0.0209(9) 0.0192(8) 0.0007(7) 0.0043(6) 0.0000(6)
    C3 0.0174(8) 0.0200(9) 0.0228(8) -0.0011(6) 0.0054(6) -0.0037(7)
    C4 0.0222(9) 0.0298(10) 0.0265(9) 0.0032(7) 0.0033(7) -0.0050(8)
    C5 0.0172(8) 0.0348(11) 0.0370(10) 0.0046(8) 0.0021(7) -0.0094(9)
    C6 0.0187(9) 0.0350(11) 0.0487(12) -0.0004(8) 0.0143(8) -0.0058(9)
    C7 0.0246(9) 0.0310(10) 0.0389(11) -0.0005(8) 0.0169(8) 0.0014(8)
    C8 0.0189(8) 0.0234(9) 0.0239(9) 0.0007(7) 0.0076(7) 0.0002(7)
    C9 0.0157(8) 0.0197(8) 0.0156(8) -0.0001(6) 0.0025(6) 0.0009(6)
    C10 0.0134(7) 0.0201(8) 0.0164(8) -0.0004(6) 0.0025(6) 0.0011(6)
    C11 0.0160(8) 0.0181(8) 0.0165(8) 0.0012(6) 0.0030(6) -0.0001(6)
    C12 0.0155(8) 0.0211(9) 0.0174(8) -0.0014(6) 0.0016(6) 0.0001(6)
    C13 0.0168(8) 0.0211(9) 0.0170(8) -0.0007(6) 0.0055(6) 0.0014(6)
    C14 0.0176(8) 0.0197(8) 0.0132(7) 0.0008(6) 0.0028(6) 0.0011(6)
    C15 0.0129(7) 0.0196(8) 0.0183(8) -0.0004(6) 0.0007(6) -0.0021(6)
    C16 0.0159(8) 0.0196(8) 0.0160(8) 0.0006(6) 0.0037(6) 0.0004(6)
    C17 0.0139(8) 0.0400(11) 0.0235(9) -0.0043(7) 0.0041(7) 0.0044(8)
    C18 0.0266(9) 0.0292(10) 0.0197(8) -0.0005(7) 0.0024(7) 0.0069(7)
    C19 0.0143(8) 0.0301(9) 0.0193(8) -0.0014(7) 0.0047(6) 0.0006(7)
_geom_special_details
;
All e.s.d.'s (except the e.s.d. in the dihedral angle between two l.s. planes)
are estimated using the full covariance matrix. The cell e.s.d.'s are taken
into account individually in the estimation of e.s.d.'s in distances, angles
and torsion angles; correlations between e.s.d.'s in cell parameters are only
used when they are defined by crystal symmetry. An approximate (isotropic)
treatment of cell e.s.d.'s is used for estimating e.s.d.'s involving l.s.
planes.
;
loop_
    _geom_bond_atom_site_label_1
    _geom_bond_atom_site_label_2
    _geom_bond_site_symmetry_2
    _geom_bond_distance
    _geom_bond_publ_flag
    S1 C8 . 1.7345(17) ?
    S1 C1 . 1.7474(17) ?
    N1 N2 . 1.324(2) y
    N1 C9 . 1.343(2) y
    N2 N3 . 1.330(2) y
    N2 H2N . 0.87(2) y
    N3 C10 . 1.345(2) y
    O1 C13 . 1.3660(19) ?
    O1 C17 . 1.4313(19) ?
    O2 C14 . 1.3829(19) ?
    O2 C18 . 1.439(2) ?
    O3 C15 . 1.3712(19) ?
    O3 C19 . 1.4356(19) ?
    C1 C2 . 1.357(2) ?
    C1 C9 . 1.460(2) ?
    C2 C3 . 1.433(2) ?
    C2 H2 . 0.9500 ?
    C3 C4 . 1.402(2) ?
    C3 C8 . 1.413(2) ?
    C4 C5 . 1.381(3) ?
    C4 H4 . 0.9500 ?
    C5 C6 . 1.397(3) ?
    C5 H5 . 0.9500 ?
    C6 C7 . 1.375(3) ?
    C6 H6 . 0.9500 ?
    C7 C8 . 1.395(2) ?
    C7 H7 . 0.9500 ?
    C9 C10 . 1.416(2) ?
    C10 C11 . 1.471(2) ?
    C11 C16 . 1.395(2) ?
    C11 C12 . 1.404(2) ?
    C12 C13 . 1.390(2) ?
    C12 H12 . 0.9500 ?
    C13 C14 . 1.399(2) ?
    C14 C15 . 1.394(2) ?
    C15 C16 . 1.389(2) ?
    C16 H16 . 0.9500 ?
    C17 H17A . 0.9800 ?
    C17 H17B . 0.9800 ?
    C17 H17C . 0.9800 ?
    C18 H18A . 0.9800 ?
    C18 H18B . 0.9800 ?
    C18 H18C . 0.9800 ?
    C19 H19A . 0.9800 ?
    C19 H19B . 0.9800 ?
    C19 H19C . 0.9800 ?
loop_
    _geom_angle_atom_site_label_1
    _geom_angle_atom_site_label_2
    _geom_angle_atom_site_label_3
    _geom_angle_site_symmetry_1
    _geom_angle_site_symmetry_3
    _geom_angle
    _geom_angle_publ_flag
    C8 S1 C1 . . 91.50(8) y
    N2 N1 C9 . . 103.74(13) y
    N1 N2 N3 . . 116.21(14) ?
    N1 N2 H2N . . 120.6(13) ?
    N3 N2 H2N . . 123.2(13) ?
    N2 N3 C10 . . 103.74(13) y
    C13 O1 C17 . . 117.13(13) ?
    C14 O2 C18 . . 113.13(13) ?
    C15 O3 C19 . . 116.85(12) ?
    C2 C1 C9 . . 129.19(15) ?
    C2 C1 S1 . . 112.12(12) ?
    C9 C1 S1 . . 118.67(12) ?
    C1 C2 C3 . . 113.49(15) ?
    C1 C2 H2 . . 123.3 ?
    C3 C2 H2 . . 123.3 ?
    C4 C3 C8 . . 118.91(16) ?
    C4 C3 C2 . . 129.50(16) y
    C8 C3 C2 . . 111.58(15) ?
    C5 C4 C3 . . 119.33(18) ?
    C5 C4 H4 . . 120.3 ?
    C3 C4 H4 . . 120.3 ?
    C4 C5 C6 . . 120.79(17) ?
    C4 C5 H5 . . 119.6 ?
    C6 C5 H5 . . 119.6 ?
    C7 C6 C5 . . 121.26(17) ?
    C7 C6 H6 . . 119.4 ?
    C5 C6 H6 . . 119.4 ?
    C6 C7 C8 . . 118.28(18) ?
    C6 C7 H7 . . 120.9 ?
    C8 C7 H7 . . 120.9 ?
    C7 C8 C3 . . 121.41(16) ?
    C7 C8 S1 . . 127.30(15) ?
    C3 C8 S1 . . 111.27(12) ?
    N1 C9 C10 . . 108.37(14) ?
    N1 C9 C1 . . 119.98(15) ?
    C10 C9 C1 . . 131.64(14) y
    N3 C10 C9 . . 107.94(14) ?
    N3 C10 C11 . . 120.88(14) ?
    C9 C10 C11 . . 131.16(14) y
    C16 C11 C12 . . 120.15(15) ?
    C16 C11 C10 . . 119.01(14) ?
    C12 C11 C10 . . 120.77(14) ?
    C13 C12 C11 . . 119.68(15) ?
    C13 C12 H12 . . 120.2 ?
    C11 C12 H12 . . 120.2 ?
    O1 C13 C12 . . 124.98(14) ?
    O1 C13 C14 . . 114.89(14) y
    C12 C13 C14 . . 120.12(15) ?
    O2 C14 C15 . . 118.70(14) ?
    O2 C14 C13 . . 121.49(14) ?
    C15 C14 C13 . . 119.72(14) ?
    O3 C15 C16 . . 124.11(15) ?
    O3 C15 C14 . . 115.35(14) ?
    C16 C15 C14 . . 120.54(14) ?
    C15 C16 C11 . . 119.66(15) ?
    C15 C16 H16 . . 120.2 ?
    C11 C16 H16 . . 120.2 ?
    O1 C17 H17A . . 109.5 ?
    O1 C17 H17B . . 109.5 ?
    H17A C17 H17B . . 109.5 ?
    O1 C17 H17C . . 109.5 ?
    H17A C17 H17C . . 109.5 ?
    H17B C17 H17C . . 109.5 ?
    O2 C18 H18A . . 109.5 ?
    O2 C18 H18B . . 109.5 ?
    H18A C18 H18B . . 109.5 ?
    O2 C18 H18C . . 109.5 ?
    H18A C18 H18C . . 109.5 ?
    H18B C18 H18C . . 109.5 ?
    O3 C19 H19A . . 109.5 ?
    O3 C19 H19B . . 109.5 ?
    H19A C19 H19B . . 109.5 ?
    O3 C19 H19C . . 109.5 ?
    H19A C19 H19C . . 109.5 ?
    H19B C19 H19C . . 109.5 ?
loop_
    _geom_torsion_atom_site_label_1
    _geom_torsion_atom_site_label_2
    _geom_torsion_atom_site_label_3
    _geom_torsion_atom_site_label_4
    _geom_torsion_site_symmetry_1
    _geom_torsion_site_symmetry_2
    _geom_torsion_site_symmetry_3
    _geom_torsion_site_symmetry_4
    _geom_torsion
    _geom_torsion_publ_flag
    C9 N1 N2 N3 . . . . 0.50(19) ?
    N1 N2 N3 C10 . . . . -0.27(19) ?
    C8 S1 C1 C2 . . . . -1.94(14) ?
    C8 S1 C1 C9 . . . . 176.59(14) ?
    C9 C1 C2 C3 . . . . -176.73(16) ?
    S1 C1 C2 C3 . . . . 1.60(19) ?
    C1 C2 C3 C4 . . . . 178.36(18) ?
    C1 C2 C3 C8 . . . . -0.3(2) ?
    C8 C3 C4 C5 . . . . 1.1(3) ?
    C2 C3 C4 C5 . . . . -177.44(17) ?
    C3 C4 C5 C6 . . . . 0.2(3) ?
    C4 C5 C6 C7 . . . . -1.2(3) ?
    C5 C6 C7 C8 . . . . 1.0(3) ?
    C6 C7 C8 C3 . . . . 0.3(3) ?
    C6 C7 C8 S1 . . . . 178.72(15) ?
    C4 C3 C8 C7 . . . . -1.4(3) ?
    C2 C3 C8 C7 . . . . 177.41(16) ?
    C4 C3 C8 S1 . . . . -179.98(13) ?
    C2 C3 C8 S1 . . . . -1.20(19) ?
    C1 S1 C8 C7 . . . . -176.74(18) ?
    C1 S1 C8 C3 . . . . 1.76(14) ?
    N2 N1 C9 C10 . . . . -0.50(18) ?
    N2 N1 C9 C1 . . . . -179.41(15) ?
    C2 C1 C9 N1 . . . . -150.00(18) ?
    S1 C1 C9 N1 . . . . 31.8(2) ?
    C2 C1 C9 C10 . . . . 31.4(3) ?
    S1 C1 C9 C10 . . . . -146.86(16) ?
    N2 N3 C10 C9 . . . . -0.08(18) ?
    N2 N3 C10 C11 . . . . 178.42(15) ?
    N1 C9 C10 N3 . . . . 0.37(19) ?
    C1 C9 C10 N3 . . . . 179.11(17) ?
    N1 C9 C10 C11 . . . . -177.91(16) ?
    C1 C9 C10 C11 . . . . 0.8(3) ?
    N3 C10 C11 C16 . . . . -148.68(16) ?
    C9 C10 C11 C16 . . . . 29.4(3) ?
    N3 C10 C11 C12 . . . . 28.3(2) ?
    C9 C10 C11 C12 . . . . -153.60(18) ?
    C16 C11 C12 C13 . . . . 0.3(2) ?
    C10 C11 C12 C13 . . . . -176.69(15) ?
    C17 O1 C13 C12 . . . . -1.4(2) ?
    C17 O1 C13 C14 . . . . 178.07(15) ?
    C11 C12 C13 O1 . . . . 176.42(15) ?
    C11 C12 C13 C14 . . . . -3.1(2) ?
    C18 O2 C14 C15 . . . . -105.70(17) ?
    C18 O2 C14 C13 . . . . 77.81(19) ?
    O1 C13 C14 O2 . . . . -0.5(2) ?
    C12 C13 C14 O2 . . . . 179.04(15) ?
    O1 C13 C14 C15 . . . . -176.96(14) ?
    C12 C13 C14 C15 . . . . 2.6(2) ?
    C19 O3 C15 C16 . . . . -10.7(2) ?
    C19 O3 C15 C14 . . . . 170.44(14) ?
    O2 C14 C15 O3 . . . . 3.1(2) ?
    C13 C14 C15 O3 . . . . 179.67(15) ?
    O2 C14 C15 C16 . . . . -175.80(15) ?
    C13 C14 C15 C16 . . . . 0.8(2) ?
    O3 C15 C16 C11 . . . . 177.62(15) ?
    C14 C15 C16 C11 . . . . -3.6(2) ?
    C12 C11 C16 C15 . . . . 3.1(2) ?
    C10 C11 C16 C15 . . . . -179.95(15) ?
loop_
    _geom_hbond_atom_site_label_D
    _geom_hbond_atom_site_label_H
    _geom_hbond_atom_site_label_A
    _geom_hbond_site_symmetry_A
    _geom_hbond_distance_DH
    _geom_hbond_distance_HA
    _geom_hbond_distance_DA
    _geom_hbond_angle_DHA
    N2 H2N O2 4_575 0.87(2) 2.16(2) 2.9381(18) 147.6(18)
    N2 H2N O3 4_575 0.87(2) 2.20(2) 2.8503(18) 130.8(17)
_shelx_hkl_file
;
   1   0   0  0.2426  0.2321
   1   0   0  0.2339  0.2521
  -1   0   0  0.2847  0.1235
   1   0   0  0.1401  0.1109
   1   0   0 -0.0798  0.2273
  -1   0   0 -0.1104  0.2080
  -1   0   0  0.4367  0.2248
  -1   0   0  0.0386  0.2411
   1   0   0  -1.181   1.684
  -1   0   0  3.8689  2.3198
  -1   0   0 -0.3111  1.5947
   1   0   0  0.7099  2.1505
  -2   0   0  42.481   2.127
  -2   0   0  43.909   2.053
   2   0   0  45.287   1.844
  -2   0   0  41.990   1.862
   2   0   0  44.983   2.334
   2   0   0  45.300   2.154
  -2   0   0  43.665   1.650
   2   0   0  44.088   1.630
  -2   0   0  40.987   1.859
  -2   0   0  40.234   6.937
   2   0   0  29.744   7.419
   2   0   0  33.291   6.935
  -2   0   0  42.823   8.053
  -3   0   0  0.0153  0.5531
   3   0   0  0.3770  0.3202
   3   0   0 -0.3147  0.6564
   3   0   0  -1.007   1.075
  -3   0   0  0.4853  0.7584
  -3   0   0  0.6901  0.3045
   3   0   0  -1.437   0.544
  -3   0   0  1.0988  0.6388
  -3   0   0  -1.138   0.752
   3   0   0  -5.343   6.652
   3   0   0  -6.320   5.454
  -3   0   0  8.6656  7.5269
  -3   0   0  0.9158  5.7085
   4   0   0  454.13   19.64
  -4   0   0  440.23   18.32
  -4   0   0  459.79   14.77
   4   0   0  457.64   15.05
   4   0   0  429.65   15.82
  -4   0   0  438.33   17.36
  -4   0   0  431.98   17.00
   4   0   0  459.17   14.90
  -4   0   0  446.27   18.21
   4   0   0  448.73   14.32
  -5   0   0  2.7226  1.4402
   5   0   0  -1.389   0.997
  -5   0   0 -0.1225  0.7701
   5   0   0 -0.2917  1.4228
  -5   0   0  -1.536   1.179
   5   0   0 -0.5018  1.1791
  -5   0   0  -1.171   1.044
   5   0   0 -0.2453  1.0897
  -5   0   0 -0.5954  0.5515
   6   0   0  9.4369  1.8191
  -6   0   0  10.152   1.459
  -6   0   0  7.6274  1.9656
   6   0   0  7.0629  2.1327
  -6   0   0  10.374   1.324
   6   0   0  10.824   2.271
  -6   0   0  9.3162  2.0348
   6   0   0  8.3878  1.8885
   7   0   0  -1.250   2.142
  -7   0   0  -4.619   2.252
   7   0   0 -0.6629  1.5853
  -7   0   0  2.1007  1.3132
  -7   0   0  0.1553  1.4476
  -7   0   0  3.2357  2.4067
   7   0   0 -0.2766  2.2872
  -7   0   0 -0.1740  0.6819
  -8   0   0  2.1538  1.0815
   8   0   0  2.1955  1.9796
  -8   0   0  2.4926  1.4617
  -8   0   0  4.4904  3.1528
  -8   0   0  0.2785  1.6554
   8   0   0  7.1980  3.1889
  -9   0   0  -3.252   2.888
   9   0   0  6.4795  3.3249
  -9   0   0 -0.8428  2.0514
  -9   0   0  -1.163   1.179
   9   0   0 -0.1444  2.1057
  -9   0   0  0.4905  0.9073
 -10   0   0  22.881   2.057
 -10   0   0  13.750   3.305
 -10   0   0  26.702   2.699
 -10   0   0  20.270   4.185
  10   0   0  19.324   5.102
  10   0   0  22.756   3.657
 -11   0   0  0.3343  2.4996
 -11   0   0  -1.100   2.922
  11   0   0  0.7743  2.3929
  11   0   0  -4.196   4.476
  12   0   0  170.00   12.79
 -12   0   0  179.02   13.45
  12   0   0  191.82   11.54
  13   0   0  2.1030  6.9960
  13   0   0  2.9814  3.6199
 -13   0   0  1.9746  3.9690
  14   0   0  275.86   17.90
  14   0   0  260.04   15.16
   0  -1   0 -0.3083  0.1906
   0  -1   0 -0.5848  0.3282
   0  -1   0  1.0234  0.5567
   0  -1   0 -0.8077  0.4280
   0  -1   0 -0.4011  0.2382
   0   1   0 -0.4117  0.3869
   0   1   0 -0.3838  0.3013
   0   1   0  -1.137   0.413
   0   1   0 -0.8997  0.1419
   0   1   0 -0.5785  0.1872
   0  -1   0  3.0967  3.3457
   0  -1   0  -1.760   2.283
   0   1   0  -2.076   2.999
   0   1   0  0.4683  2.6263
  -1  -1   0  24.681   1.299
   1  -1   0  24.231   1.350
   1  -1   0  25.228   1.277
   1  -1   0  25.706   1.138
   1  -1   0  24.007   1.219
  -1   1   0  26.132   1.181
   1   1   0  25.790   1.285
   1   1   0  25.087   1.307
  -1   1   0  24.964   1.168
   1   1   0  25.740   1.054
  -1   1   0  25.604   1.251
  -1   1   0  27.156   1.649
  -1   1   0  26.586   1.539
   1  -1   0  17.772   4.564
  -1  -1   0  24.335   4.655
   1  -1   0  24.956   4.945
  -1  -1   0  18.276   4.227
  -1   1   0  13.372   5.092
   1   1   0  12.700   4.266
  -1   1   0  24.795   4.919
   1   1   0  25.512   4.479
   2  -1   0  0.6044  0.6033
  -2  -1   0  1.7698  0.6312
   2  -1   0  0.5658  0.6466
   2  -1   0  1.2688  0.4863
   2  -1   0  0.5043  0.5515
  -2  -1   0  1.7562  0.9402
   2  -1   0  0.2855  0.6260
  -2   1   0  0.4275  0.4843
   2   1   0  0.0975  0.5909
  -2   1   0  1.4133  0.6984
   2   1   0  0.3685  0.5833
  -2   1   0  0.0638  0.4638
  -2   1   0  1.4609  0.7892
  -2  -1   0  2.2285  3.2766
   2  -1   0 -0.2630  4.7009
   2  -1   0  5.7180  5.2604
  -2  -1   0  5.2990  3.3600
  -2   1   0  -2.721   4.162
  -2   1   0  5.5259  5.4748
   2   1   0  3.0246  3.1485
   2   1   0 -0.6647  2.8836
  -3  -1   0  641.36   20.76
   3  -1   0  617.84   26.07
   3  -1   0  604.99   20.81
   3  -1   0  620.47   21.71
  -3  -1   0  649.79   26.53
   3  -1   0  623.56   22.14
   3  -1   0  612.18   23.43
   3   1   0  614.97   22.78
  -3   1   0  638.08   22.34
   3   1   0  641.94   28.77
   3   1   0  672.36   25.73
  -3   1   0  602.92   24.98
  -3   1   0  629.64   30.42
  -3   1   0  636.18   20.74
   3  -1   0  633.90   90.89
  -3  -1   0  651.79   90.64
   3  -1   0  712.33   93.35
   3   1   0  669.64   90.63
  -3   1   0  665.28   92.57
   3   1   0  655.61   92.48
  -3   1   0  647.29   90.01
   4  -1   0  329.49   12.59
  -4  -1   0  344.42   13.99
   4  -1   0  338.29   10.57
  -4  -1   0  315.61   12.59
  -4  -1   0  313.66   11.99
   4  -1   0  332.92   11.81
   4  -1   0  327.66   13.23
  -4  -1   0  304.61   11.19
   4  -1   0  315.24   14.07
   4   1   0  342.76   12.38
   4   1   0  349.38   12.83
  -4   1   0  331.66   15.18
   4   1   0  333.77   13.02
  -4   1   0  318.48   13.21
  -4   1   0  321.64   13.06
   4   1   0  344.14   23.91
  -4   1   0  333.17   10.49
   5  -1   0  8.0302  1.2787
   5  -1   0  9.0160  1.6112
  -5  -1   0  10.779   2.254
   5  -1   0  7.8608  2.3492
  -5  -1   0  7.0107  1.3236
   5  -1   0  6.5196  1.3735
  -5  -1   0  8.3399  1.6328
  -5  -1   0  10.322   0.520
   5   1   0  7.5662  1.4119
  -5   1   0  8.0738  1.3788
   5   1   0  8.3393  2.1795
  -5   1   0  9.3015  1.5340
   5   1   0  10.292   1.672
  -5   1   0  9.0943  1.6226
   5   1   0  8.0249  2.5429
  -5   1   0  7.7942  1.5935
   6  -1   0 -0.8594  1.3273
  -6  -1   0  -1.074   1.569
  -6  -1   0 -0.0820  0.2721
   6  -1   0 -0.7050  1.1094
  -6  -1   0  0.6957  1.3783
   6  -1   0  1.8468  1.9731
  -6  -1   0 -0.5879  1.2899
   6  -1   0  -1.123   1.487
   6   1   0  0.6017  1.2016
  -6   1   0 -0.0693  0.9112
  -6   1   0  0.2523  1.3900
   6   1   0  0.3478  1.4530
   6   1   0 -0.5813  1.5900
  -6   1   0  -1.472   1.174
   6   1   0  -1.224   1.653
  -6   1   0  -2.062   1.919
  -7  -1   0  3.6375  0.5597
  -7  -1   0  3.6989  1.9394
   7  -1   0  1.3764  1.9308
  -7  -1   0  3.0548  1.3208
   7  -1   0  1.8553  2.1437
   7  -1   0  2.5750  1.9914
  -7   1   0  1.9825  1.6082
  -7   1   0  5.4045  1.3218
  -7   1   0  1.4814  1.5611
   7   1   0  1.5565  1.7888
   7   1   0  3.0060  3.0966
  -7   1   0  1.1912  1.5742
   7   1   0  5.4604  2.1648
  -8  -1   0  604.38   19.44
  -8  -1   0  572.81   21.19
   8  -1   0  566.38   21.03
   8  -1   0  563.97   23.14
  -8  -1   0  588.34   21.88
   8   1   0  577.18   23.80
   8   1   0  595.24   23.76
  -8   1   0  576.51   21.75
  -8   1   0  573.67   26.94
  -8   1   0  604.10   28.78
  -8   1   0  619.82   24.38
   9  -1   0  147.87    7.61
  -9  -1   0  140.98    6.26
  -9  -1   0  131.90    7.71
  -9  -1   0  152.84    6.42
   9  -1   0  138.08    8.32
   9   1   0  128.70    7.73
  -9   1   0  149.23    8.09
  -9   1   0  142.29    7.21
  -9   1   0  117.00    7.37
  -9   1   0  147.79    6.50
   9   1   0  140.70    8.44
  10  -1   0  148.19    8.71
 -10  -1   0  146.18    7.08
  10  -1   0  150.83    8.53
  10   1   0  150.39    8.29
 -10   1   0  146.03    8.98
 -10   1   0  130.43    9.99
 -10   1   0  160.80    8.53
  10   1   0  140.99    8.78
  11  -1   0  8.9815  3.4655
 -11  -1   0  8.6501  3.0993
  11  -1   0  8.8367  3.6303
 -11   1   0  3.4855  3.1795
  11   1   0  12.363   4.815
 -11   1   0  10.461   1.974
  11   1   0  6.1680  2.7717
 -11   1   0  2.8215  2.9809
 -12  -1   0  17.249   2.987
  12  -1   0  11.543   4.419
  12  -1   0  20.142   4.632
 -12   1   0  10.372   3.565
  12   1   0  14.740   5.847
  12   1   0  14.828   4.902
 -12   1   0  14.958   4.219
  13  -1   0  7.4874  5.0122
  13  -1   0  8.2241  3.7626
 -13   1   0  3.3842  5.8500
 -13   1   0  3.8168  4.9596
  13   1   0  10.070   4.767
  13   1   0  2.1634  7.5727
  14  -1   0  9.5343  6.6441
  14  -1   0  6.7334  6.5836
 -14   1   0  -3.139   5.212
  14   1   0  -6.281   8.090
  14   1   0  5.9498  5.0320
   0  -2   0  806.60   28.41
   0  -2   0  792.53   31.04
   0  -2   0  796.63   27.59
   0  -2   0  803.00   27.03
   0   2   0  794.82   34.19
   0   2   0  818.51   28.71
   0   2   0  816.90   35.27
   0   2   0  797.59   32.61
   0   2   0  764.33   25.77
   0  -2   0  925.07  122.46
   0   2   0  924.94  123.97
   0   2   0  868.06  121.79
  -1  -2   0 9035.80 1265.32
   1  -2   0 9172.03 1251.88
  -1  -2   0 8924.46 1253.15
   1  -2   0 9329.66 1268.01
   1   2   0 9681.58 1249.01
  -1   2   0 9566.56 1243.43
  -1   2   0 9495.77 1266.05
   1   2   0 9409.03 1246.50
   2  -2   0  27.240   1.430
   2  -2   0  25.445   1.786
   2  -2   0  25.354   2.037
   2  -2   0  27.844   2.215
  -2  -2   0  28.627   2.486
   2  -2   0  26.456   1.619
  -2  -2   0  31.513   1.812
   2   2   0  27.188   1.315
  -2   2   0  27.179   2.073
  -2   2   0  28.592   1.665
  -2   2   0  28.092   2.170
   2   2   0  23.984   1.867
  -2   2   0  27.887   1.862
  -2   2   0  28.571   2.304
   2   2   0  26.911   2.052
   2  -2   0  23.176   7.701
  -2  -2   0  14.890   5.188
   2  -2   0  33.383  11.550
  -2  -2   0  15.949   5.335
   2   2   0  25.062   6.001
  -2   2   0  12.484   8.166
  -2   2   0  20.728  13.673
   2   2   0  18.274   6.035
   3  -2   0  802.37   28.84
  -3  -2   0  771.67   27.74
   3  -2   0  802.58   24.78
  -3  -2   0  817.64   33.61
   3  -2   0  819.05   29.14
   3  -2   0  754.89   27.71
   3  -2   0  773.56   35.01
  -3   2   0  787.60   27.16
   3   2   0  787.76   36.68
  -3   2   0  818.93   30.96
   3   2   0  811.33   30.30
  -3   2   0  843.15   36.51
  -3   2   0  785.79   29.11
   3   2   0  831.81   26.67
   4  -2   0  1.3095  1.4798
   4  -2   0  5.5346  1.0364
   4  -2   0  3.2390  1.2224
   4  -2   0  3.9153  1.2926
  -4  -2   0  2.8898  1.3068
  -4  -2   0  4.4507  1.8178
   4   2   0  2.0429  1.0948
   4   2   0  8.1127  1.5406
  -4   2   0  2.8105  1.2125
  -4   2   0  5.2070  1.2579
   4   2   0  4.4502  0.3965
  -4   2   0  2.8696  1.1884
   4   2   0  4.6191  0.3883
   4   2   0  5.9731  2.1092
  -5  -2   0  522.65   19.40
   5  -2   0  538.64   16.58
   5  -2   0  523.53   19.17
   5  -2   0  485.83   19.53
   5  -2   0  504.33   23.15
  -5  -2   0  507.09   18.41
  -5   2   0  487.77   17.86
  -5   2   0  511.61   16.68
   5   2   0  510.43   20.17
  -5   2   0  516.44   20.15
  -5   2   0  544.69   18.53
   5   2   0  534.63   21.18
   5   2   0  549.35   19.85
   6  -2   0  61.450   4.761
   6  -2   0  63.440   3.570
  -6  -2   0  63.133   4.552
   6  -2   0  65.300   4.155
  -6  -2   0  63.410   3.701
   6  -2   0  57.610   3.350
  -6   2   0  59.386   3.966
  -6   2   0  71.843   3.866
  -6   2   0  63.960   3.882
   6   2   0  66.605   3.751
   6   2   0  61.518   6.957
   6   2   0  57.480   3.737
  -6   2   0  58.461   4.028
   6   2   0  61.775   4.782
   7  -2   0  11.327   3.471
  -7  -2   0  13.161   1.822
   7  -2   0  9.9015  2.3934
   7  -2   0  18.515   2.321
  -7   2   0  17.422   2.291
   7   2   0  15.042   2.686
   7   2   0  14.256   2.031
  -7   2   0  12.970   2.379
  -7   2   0  13.501   2.149
   7   2   0  9.7331  2.5348
  -7   2   0  16.455   2.283
  -8  -2   0  88.527   5.427
   8  -2   0  75.388   4.568
   8  -2   0  74.851   5.656
  -8   2   0  69.804   5.833
  -8   2   0  75.688   5.641
  -8   2   0  84.121   5.198
  -8   2   0  80.020   4.829
   8   2   0  86.050   5.661
   8   2   0  77.220   4.897
   8   2   0  69.756   5.943
   9  -2   0  35.731   4.294
   9  -2   0  44.661   3.827
  -9  -2   0  37.600   3.433
   9   2   0  39.276   4.810
  -9   2   0  42.670   4.323
   9   2   0  26.202   4.695
  -9   2   0  31.227   4.467
  10  -2   0  18.526   4.584
 -10  -2   0  15.355   3.683
  10  -2   0  18.949   3.080
 -10   2   0  18.091   2.495
 -10   2   0  16.515   4.106
 -10   2   0  11.271   3.811
  10   2   0  15.221   3.742
  10   2   0  16.032   2.886
  11  -2   0  81.619   7.078
 -11  -2   0  76.136   6.078
  11  -2   0  89.440   6.564
 -11   2   0  62.939   7.688
 -11   2   0  62.504   7.374
  11   2   0  70.863   6.823
  11   2   0  81.606   6.378
 -11   2   0  85.844   6.267
  12  -2   0  87.077   8.225
  12  -2   0  112.69    8.34
 -12  -2   0  92.602   8.156
  12   2   0  85.181   8.250
 -12   2   0  87.671   8.573
 -12   2   0  84.232   8.618
  12   2   0  83.503   7.671
  13  -2   0  23.684   5.815
  13  -2   0  24.542   6.876
  13   2   0  26.706   5.452
  13   2   0  13.165   5.149
 -13   2   0  20.685   7.455
 -13   2   0  20.133   5.883
  14  -2   0  4.3122  6.2252
  14  -2   0  11.653   5.659
 -14   2   0  9.8987  5.7553
  14   2   0  9.6204  6.9057
  14   2   0  6.7581  5.6615
 -14   2   0  14.755   7.039
   0  -3   0  0.1995  0.6490
   0  -3   0  -1.648   1.302
   0  -3   0 -0.8716  1.0618
   0  -3   0 -0.4166  0.5400
   0   3   0 -0.0863  1.2685
   0   3   0  0.1943  0.5091
   0   3   0  -1.006   1.014
   0   3   0 -0.3486  0.5021
   0   3   0  -1.430   1.880
   1  -3   0 1339.60   51.91
  -1  -3   0 1342.31   52.25
   1  -3   0 1287.18   54.19
  -1  -3   0 1297.00   47.07
   1  -3   0 1312.26   45.30
   1  -3   0 1372.49   44.48
   1   3   0 1383.01   51.26
   1   3   0 1310.55   43.29
  -1   3   0 1412.45   48.23
   1   3   0 1392.75   45.44
   1   3   0 1331.56   57.86
  -1   3   0 1412.44   54.51
   1   3   0 1387.94   53.57
  -1   3   0 1419.36   52.12
  -1   3   0 1317.69   43.21
  -1   3   0 1334.09   43.09
   2  -3   0  914.88   36.08
  -2  -3   0  921.07   33.03
   2  -3   0  925.73   31.49
  -2  -3   0  958.84   33.91
   2  -3   0 1004.37   33.94
   2  -3   0  923.58   30.95
  -2   3   0  995.81   34.49
   2   3   0  996.80   35.52
   2   3   0  996.57   39.45
  -2   3   0  931.35   32.45
  -2   3   0  947.93   36.04
   2   3   0 1012.69   43.16
  -2   3   0  986.25   33.12
  -2   3   0 1005.35   34.51
   2   3   0  996.21   32.58
   3  -3   0  82.590   2.992
   3  -3   0  78.248   4.189
   3  -3   0  79.716   4.125
  -3  -3   0  80.688   3.777
  -3  -3   0  80.702   4.364
   3   3   0  83.761   3.423
   3   3   0  92.631   5.902
  -3   3   0  83.733   3.791
  -3   3   0  79.876   3.970
  -3   3   0  78.487   3.687
  -3   3   0  95.451   4.553
   3   3   0  74.334   3.995
  -4  -3   0  2.4701  1.5799
   4  -3   0 -0.2556  1.1589
   4  -3   0  -2.379   1.264
   4  -3   0  0.1097  1.5705
  -4  -3   0 -0.9066  2.0242
   4  -3   0  0.3011  0.5018
  -4   3   0 -0.6770  1.5352
  -4   3   0  0.9387  1.0181
   4   3   0  0.9550  1.7186
  -4   3   0  0.3139  1.2442
   4   3   0  0.3084  0.7280
  -4   3   0  0.6954  1.5184
   4   3   0  1.7902  1.5944
  -5  -3   0  100.21    7.41
   5  -3   0  78.978   4.860
  -5  -3   0  79.608   4.287
   5  -3   0  88.686   4.719
   5  -3   0  89.003   4.916
   5  -3   0  95.478   3.848
   5   3   0  90.517   3.862
  -5   3   0  94.322   5.444
   5   3   0  82.752   5.790
   5   3   0  78.726   4.285
  -5   3   0  89.698   4.663
  -5   3   0  103.49    5.26
  -5   3   0  86.107   4.092
   5   3   0  87.410   6.777
   5   3   0  83.250   3.393
   6  -3   0  27.396   3.422
   6  -3   0  36.321   2.341
   6  -3   0  29.354   3.342
  -6  -3   0  37.339   3.052
  -6   3   0  30.843   2.917
   6   3   0  33.323   4.191
   6   3   0  34.444   3.976
  -6   3   0  34.777   4.378
  -6   3   0  37.012   3.566
  -6   3   0  37.911   3.181
   7  -3   0  42.118   4.077
   7  -3   0  55.288   3.310
  -7  -3   0  52.413   4.365
   7  -3   0  48.286   3.776
   7   3   0  46.348   4.541
   7   3   0  49.292   4.408
   7   3   0  44.026   3.308
  -7   3   0  53.939   4.839
  -7   3   0  39.533   3.766
  -7   3   0  50.770   4.879
  -8  -3   0  97.322   6.879
   8  -3   0  98.971   6.388
   8  -3   0  82.943   5.869
   8   3   0  90.342   5.625
  -8   3   0  89.493   6.109
   8   3   0  87.501   6.366
  -8   3   0  93.609   7.301
   8   3   0  79.641   7.056
  -8   3   0  97.206   6.640
  -9  -3   0  115.11    6.76
   9  -3   0  114.21    7.60
   9  -3   0  109.13    6.99
   9   3   0  111.17    7.66
   9   3   0  111.46    7.54
  -9   3   0  119.75    9.49
  -9   3   0  118.60    7.80
  -9   3   0  118.31    6.85
 -10  -3   0  7.5878  2.5797
  10  -3   0  11.165   2.708
  10  -3   0  7.1635  3.6977
  10   3   0  10.363   3.477
 -10   3   0  1.0049  3.7599
 -10   3   0  5.3086  3.0742
  10   3   0  7.9220  2.5627
  11  -3   0  118.47    7.75
  11  -3   0  113.58    9.04
 -11  -3   0  124.09    8.92
  11   3   0  101.40    7.92
 -11   3   0  107.23    8.24
  11   3   0  103.09    9.41
 -11   3   0  105.78    8.84
 -12  -3   0  5.1197  3.8148
  12  -3   0  8.4757  5.3536
  12  -3   0  5.1559  4.8096
  12   3   0  9.0218  5.0083
 -12   3   0  11.332   4.967
  12   3   0  -2.809   3.608
 -12   3   0  0.8882  3.3467
  13  -3   0  16.207   5.830
  13  -3   0  18.190   5.025
 -13   3   0  8.2523  4.7000
 -13   3   0  9.8109  4.9862
  13   3   0  8.5586  6.5135
  13   3   0  12.297   5.670
  14  -3   0  2.3375  7.5645
 -14   3   0  -2.628   7.980
  14   3   0  -1.927   8.073
  14   3   0  0.9419  7.1475
 -14   3   0  3.8214  5.9236
   0  -4   0  574.20   20.66
   0  -4   0  587.04   23.18
   0  -4   0  605.87   20.64
   0  -4   0  586.84   21.55
   0   4   0  627.26   25.81
   0   4   0  562.60   20.64
   0   4   0  616.96   23.19
   0   4   0  614.64   20.93
   0   4   0  619.14   22.20
   1  -4   0 1243.87   45.32
   1  -4   0 1245.34   47.15
  -1  -4   0 1217.41   42.63
   1  -4   0 1256.18   54.01
  -1  -4   0 1260.81   43.19
   1  -4   0 1344.69   44.72
   1   4   0 1321.54   48.07
  -1   4   0 1342.41   51.36
   1   4   0 1335.11   43.06
  -1   4   0 1348.89   59.14
   1   4   0 1271.03   40.91
  -1   4   0 1302.91   52.42
  -1   4   0 1369.03   53.42
   1   4   0 1392.97   44.11
   1   4   0 1288.57   45.44
   2  -4   0  13.819   2.644
   2  -4   0  8.1764  2.4579
  -2  -4   0  11.462   1.623
   2  -4   0  14.513   1.618
   2  -4   0  13.140   0.766
   2   4   0  10.845   2.982
   2   4   0  9.7953  1.5350
  -2   4   0  11.694   2.902
   2   4   0  10.041   1.872
   2   4   0  9.6114  2.0596
   2   4   0  12.195   0.899
  -2   4   0  13.388   2.697
  -2   4   0  6.5303  1.6248
  -3  -4   0  16.246   2.605
   3  -4   0  16.464   1.970
   3  -4   0  18.846   0.827
   3  -4   0  18.058   0.758
  -3  -4   0  17.218   2.412
   3  -4   0  15.184   2.805
   3   4   0  19.045   1.509
   3   4   0  16.633   2.252
  -3   4   0  16.994   2.238
   3   4   0  17.543   2.144
  -3   4   0  15.373   2.797
  -3   4   0  20.227   2.376
  -3   4   0  17.002   2.498
   3   4   0  19.365   3.204
  -4  -4   0  673.52   30.82
   4  -4   0  679.31   24.61
  -4  -4   0  634.34   23.67
   4  -4   0  630.21   26.32
   4  -4   0  674.02   28.91
   4  -4   0  652.07   25.73
   4   4   0  679.36   29.66
  -4   4   0  658.78   34.68
   4   4   0  647.43   26.69
  -4   4   0  644.19   25.24
  -4   4   0  683.00   34.59
  -4   4   0  638.88   24.75
   4   4   0  712.13   32.42
   5  -4   0  217.14   11.37
   5  -4   0  210.21    8.75
  -5  -4   0  208.46    9.50
   5  -4   0  204.74    9.79
   5   4   0  201.35    8.69
   5   4   0  222.11    9.28
  -5   4   0  209.24   10.16
  -5   4   0  218.22   14.06
   5   4   0  211.30   13.03
  -5   4   0  209.97    8.93
  -6  -4   0  21.047   3.506
   6  -4   0  23.722   2.921
   6  -4   0  21.325   1.973
  -6   4   0  21.529   2.572
   6   4   0  21.324   3.349
  -6   4   0  24.569   4.008
   6   4   0  21.974   1.891
   6   4   0  20.767   1.564
   6   4   0  20.248   1.378
  -7  -4   0  27.542   3.432
   7  -4   0  31.284   3.510
   7  -4   0  31.941   2.867
   7   4   0  25.395   3.772
  -7   4   0  30.014   3.619
  -7   4   0  27.378   3.590
   7   4   0  23.146   2.427
  -7   4   0  23.123   4.056
   8  -4   0  95.949   7.147
  -8  -4   0  102.16    6.60
   8  -4   0  104.98    6.54
  -8   4   0  108.26    8.20
   8   4   0  100.15    5.97
   8   4   0  86.168   5.450
  -8   4   0  92.613   6.314
   9  -4   0  86.889   5.026
   9  -4   0  80.779   6.297
  -9  -4   0  72.716   6.693
  -9   4   0  75.556   6.599
   9   4   0  76.132   7.020
  -9   4   0  80.357   6.359
   9   4   0  78.327   6.253
 -10  -4   0  3.8545  3.9789
  10  -4   0  -1.401   1.850
  10  -4   0  0.7819  4.9937
  10   4   0  2.7238  3.1094
  10   4   0  5.5936  3.4541
 -10   4   0  1.4756  3.0303
 -10   4   0  5.9691  4.0247
  11  -4   0  307.01   21.30
 -11  -4   0  306.97   18.77
  11  -4   0  348.14   20.32
 -11   4   0  339.32   19.15
 -11   4   0  307.47   15.00
  11   4   0  295.66   18.09
  11   4   0  299.07   17.58
 -12  -4   0  10.350   4.614
  12  -4   0  2.5115  6.8627
 -12   4   0  8.1788  4.8090
  12   4   0  5.0642  5.2403
 -12   4   0  7.5290  4.0742
  12   4   0  2.1863  3.9901
  13  -4   0  39.148   7.242
 -13   4   0  33.218   6.408
  13   4   0  33.268   7.509
  13   4   0  31.588   5.669
 -13   4   0  30.023   7.068
   0  -5   0  0.2826  0.8117
   0  -5   0 -0.4717  2.9196
   0  -5   0  0.7696  0.7087
   0   5   0  1.0721  0.9105
   0   5   0 -0.7797  0.4882
   0   5   0  -1.067   1.818
   0   5   0  0.5607  1.7893
  -1  -5   0  187.64    9.57
   1  -5   0  177.05    7.14
   1  -5   0  175.69    8.90
   1  -5   0  185.95    7.00
  -1  -5   0  189.93   10.14
  -1   5   0  184.58    7.04
  -1   5   0  172.01    9.17
   1   5   0  194.80    7.43
  -1   5   0  169.73    8.41
   1   5   0  182.65    8.16
   1   5   0  186.98    6.75
   1   5   0  180.53    7.70
  -2  -5   0 1150.62   57.68
  -2  -5   0 1103.79   38.59
   2  -5   0 1051.44   39.12
   2  -5   0 1109.37   45.41
   2  -5   0 1075.12   40.08
   2   5   0 1109.98   38.76
  -2   5   0 1099.15   35.33
   2   5   0 1176.31   40.96
   2   5   0 1117.89   36.44
   2   5   0 1163.82   45.83
  -2   5   0 1100.98   37.50
  -3  -5   0  588.57   21.37
  -3  -5   0  612.91   37.22
   3  -5   0  583.07   25.95
  -3   5   0  601.29   20.73
  -3   5   0  618.01   21.79
   3   5   0  653.99   24.40
   3   5   0  610.51   20.97
   3   5   0  635.85   27.86
   3   5   0  647.52   22.30
   4  -5   0  84.031   5.180
  -4  -5   0  85.076   5.302
  -4  -5   0  79.161   6.424
   4   5   0  79.447   4.976
   4   5   0  78.816   4.207
  -4   5   0  75.966   4.865
  -4   5   0  74.210   4.631
   4   5   0  80.070   3.572
   5  -5   0  108.82    6.55
   5  -5   0  104.04    3.37
  -5  -5   0  99.179   6.180
   5  -5   0  104.45    3.67
   5   5   0  107.16    5.54
   5   5   0  99.209   5.719
  -5   5   0  95.866   5.943
   5   5   0  93.884   4.966
  -5   5   0  107.99    6.64
   5   5   0  102.24    4.98
   6  -5   0  21.995   3.123
  -6  -5   0  34.152   3.215
   6  -5   0  28.451   1.611
   6  -5   0  30.425   1.770
  -6   5   0  26.996   4.540
  -6   5   0  23.334   2.893
   6   5   0  25.427   2.406
   6   5   0  27.159   2.600
  -7  -5   0  195.07    9.96
   7  -5   0  188.59    9.70
   7  -5   0  204.48   10.81
  -7   5   0  194.02   10.55
   7   5   0  176.10    8.97
   7   5   0  187.50    8.29
   7   5   0  189.98    9.35
  -7   5   0  190.64   12.26
  -8  -5   0  288.89   14.66
   8  -5   0  323.94   12.84
   8  -5   0  304.86   18.75
  -8   5   0  297.09   17.59
   8   5   0  297.00   16.04
   8   5   0  298.98   13.92
  -8   5   0  296.34   14.85
  -9  -5   0  253.79   13.50
   9  -5   0  252.20   15.20
   9  -5   0  279.46   14.84
   9   5   0  260.86   17.09
  -9   5   0  271.41   17.11
   9   5   0  226.50   14.31
  -9   5   0  260.37   15.89
 -10  -5   0  1.8786  3.2544
  10  -5   0  1.1590  3.8162
  10   5   0  -4.032   2.394
  10   5   0  0.8807  3.7392
 -10   5   0  -1.082   3.846
 -10   5   0  0.6869  4.5001
  11  -5   0  79.469   9.025
 -11  -5   0  83.495   8.737
  11   5   0  68.942   9.563
 -11   5   0  56.871   6.803
 -11   5   0  73.759   8.829
 -12  -5   0  53.884   9.406
  12  -5   0  39.495   8.925
 -12   5   0  67.598   7.973
  12   5   0  61.782   7.324
 -12   5   0  41.769   8.832
  13  -5   0  2.8722  6.1972
 -13   5   0  3.1757  7.1202
 -13   5   0  0.1069  5.2544
  13   5   0  0.7093  5.1124
   0  -6   0  439.04   29.39
   0  -6   0  434.49   17.64
   0  -6   0  456.35   17.30
   0   6   0  450.73   23.46
   0   6   0  436.70   15.80
  -1  -6   0  40.098   4.716
   1  -6   0  41.899   4.694
   1  -6   0  50.285   2.977
   1  -6   0  48.533   3.202
  -1  -6   0  55.950   4.188
   1   6   0  48.833   4.373
  -1   6   0  46.694   4.486
   1   6   0  50.568   3.368
  -1   6   0  46.023   2.792
  -2  -6   0  13.767   2.787
  -2  -6   0  6.9730  3.6989
   2  -6   0  5.1564  2.5705
   2  -6   0  8.9210  1.7423
  -2   6   0  6.4041  2.6166
   2   6   0  7.1257  2.2483
  -2   6   0  5.4198  2.0080
   2   6   0  7.9518  2.6802
  -3  -6   0  16.309   3.860
   3  -6   0  17.499   1.907
   3   6   0  20.063   2.338
  -3   6   0  21.633   4.185
   3   6   0  14.090   3.750
  -3   6   0  15.043   3.374
   3   6   0  22.663   3.622
  -4  -6   0  49.056   5.092
   4  -6   0  50.762   3.848
  -4   6   0  50.988   4.083
  -4   6   0  55.046   5.379
   4   6   0  56.959   5.105
   4   6   0  58.899   2.806
   4   6   0  53.995   3.651
   4   6   0  58.101   2.407
   4   6   0  48.375   4.407
  -5  -6   0  2.5390  2.6745
   5  -6   0  1.4117  2.4721
   5   6   0 -0.4660  2.9473
   5   6   0  0.9736  0.8897
  -5   6   0  5.3066  3.2890
  -5   6   0  -1.128   2.910
   5   6   0  1.1862  1.9304
   5   6   0  -1.363   1.797
   6  -6   0  12.436   3.637
  -6  -6   0  7.6331  4.3711
  -6   6   0  10.967   3.031
  -6   6   0  10.844   3.583
   6   6   0  9.0711  2.7751
   7  -6   0  6.1686  2.9059
  -7  -6   0  5.5982  3.3667
  -7   6   0  8.7416  3.4946
  -7   6   0  7.7993  4.2545
   7   6   0  -3.181   4.008
   8  -6   0  133.55    8.07
  -8  -6   0  117.44    7.46
  -8   6   0  118.59    9.22
   8   6   0  106.22    7.40
  -8   6   0  108.19    8.08
   9  -6   0  6.9274  3.9683
  -9  -6   0  8.0785  5.0361
  -9   6   0  3.9649  4.1106
  -9   6   0  10.544   4.480
   9   6   0  2.4924  5.0546
  10  -6   0  62.793   7.347
 -10  -6   0  78.184   7.579
  10   6   0  70.189   7.585
 -10   6   0  59.496   7.512
 -10   6   0  69.407   6.911
 -11  -6   0  18.462   6.548
  11  -6   0  17.129   7.436
 -11   6   0  21.599   6.052
  11   6   0  16.427   6.017
 -11   6   0  15.709   5.396
  12  -6   0  5.6676  6.2184
 -12   6   0  -1.203   7.643
  12   6   0  12.120   9.086
 -12   6   0  11.619   6.463
   0  -7   0  0.3732  1.4168
   0  -7   0  2.5003  3.0961
   0  -7   0  0.9689  1.4022
   0   7   0  -1.957   4.264
   0   7   0  1.3196  1.3955
   1  -7   0  1.9903  3.4363
   1  -7   0  6.1804  1.2332
   1  -7   0  4.8086  1.7836
  -1  -7   0  1.3459  3.0084
  -1  -7   0  1.5076  1.8210
   1   7   0  4.5987  1.8740
   1   7   0  0.5068  4.6469
  -1   7   0  3.5793  1.1458
  -1   7   0  6.7400  3.9388
  -2  -7   0  289.13   13.60
   2  -7   0  290.32   15.35
  -2   7   0  315.01   12.84
   2   7   0  313.87   16.08
  -2   7   0  307.54   13.46
   2   7   0  313.37   14.73
   3  -7   0  579.97   26.00
  -3  -7   0  598.11   27.95
  -3   7   0  611.91   22.98
   3   7   0  635.94   24.01
   3   7   0  628.04   31.88
  -3   7   0  611.99   22.58
  -4  -7   0  0.4845  3.9448
   4  -7   0  0.9504  2.0402
  -4   7   0  3.9813  4.6113
   4   7   0  0.9992  1.7831
  -4   7   0  1.0369  3.6816
   4   7   0  -2.137   3.802
  -5  -7   0  79.903   7.609
   5  -7   0  96.354   6.249
   5   7   0  85.433   6.970
  -5   7   0  81.260   6.404
   5   7   0  69.489   5.462
  -5   7   0  79.484   7.020
  -6  -7   0  133.63   10.84
   6  -7   0  130.17    9.32
   6   7   0  130.17    8.77
  -6   7   0  126.14    9.48
  -6   7   0  141.87    8.22
   6   7   0  117.69    9.77
  -7  -7   0  12.397   6.191
   7  -7   0  8.6429  4.3974
   7   7   0  1.1210  4.3593
  -7   7   0  1.8996  3.4010
  -7   7   0  6.1995  4.3337
   7   7   0  6.3839  3.2647
  -8  -7   0  381.15   22.28
   8  -7   0  384.67   25.80
  -8   7   0  421.65   22.49
   8   7   0  416.53   18.89
  -8   7   0  371.32   20.43
   9  -7   0  15.145   7.261
  -9  -7   0  0.1648  4.9644
   9   7   0  -4.511   4.438
  -9   7   0  7.2234  6.0701
  -9   7   0  3.3279  4.2946
 -10  -7   0  8.5674  8.0490
  10  -7   0  15.345   7.568
 -10   7   0  9.1028  4.9613
 -10   7   0  9.0063  5.8494
  10   7   0  10.807   8.167
  11  -7   0  -2.502   5.617
 -11  -7   0  3.7793  6.2173
 -11   7   0  3.0094  6.9195
  11   7   0 -0.9592  5.3777
 -11   7   0  -3.818   6.260
   0  -8   0 -0.0475  6.5914
   0   8   0  3.0568  2.8526
  -1  -8   0  46.535   6.517
   1  -8   0  42.791   6.567
   1   8   0  54.737   6.211
  -1   8   0  55.784   8.127
   2  -8   0  12.148   2.344
  -2  -8   0  8.0372  4.7765
  -2   8   0  7.8254  4.8783
   2   8   0  6.8193  2.1429
  -2   8   0  7.2725  3.7294
   2   8   0  10.308   3.963
   3  -8   0  42.930   4.175
  -3  -8   0  34.916   6.487
  -3   8   0  35.142   6.046
   3   8   0  38.017   4.418
  -3   8   0  36.173   5.957
   3   8   0  41.195   6.928
  -4  -8   0  24.458   6.573
   4  -8   0  27.255   3.891
  -4   8   0  25.481   6.981
   4   8   0  39.092   6.434
  -4   8   0  25.964   5.525
   4   8   0  24.009   3.797
  -5  -8   0  -4.104   5.985
   5  -8   0  1.6864  3.3768
  -5   8   0  6.3511  3.9510
   5   8   0  -4.247   4.921
   5   8   0  2.0139  2.7914
  -5   8   0  -1.825   5.300
   6  -8   0  9.6280  3.6451
  -6  -8   0  6.6926  5.5669
  -6   8   0  -1.367   6.122
   6   8   0  10.469   3.803
   6   8   0  3.0286  5.4211
  -6   8   0  8.9407  6.3807
  -7  -8   0  45.463   9.774
   7  -8   0  47.034   7.011
  -7   8   0  52.520   7.254
  -7   8   0  33.894   7.592
   7   8   0  34.755   5.869
   7   8   0  34.176   7.781
  -8  -8   0  5.8946  9.3800
   8  -8   0  8.7540  3.9135
  -8   8   0  15.175   8.062
   8   8   0  5.5710  6.3075
  -8   8   0  9.8794  4.5780
   8   8   0  5.4875  6.4817
   9  -8   0  29.694   6.751
  -9  -8   0  31.402  10.213
  -9   8   0  22.153   7.490
   9   8   0  29.180   8.787
  -9   8   0  28.545   6.981
   9   8   0  35.813   8.820
   0  -9   0 -0.6528  5.3061
   0   9   0 -0.9822  4.1947
  -1  -9   0 -0.0944  4.8213
  -1   9   0  0.1578  6.7014
   1   9   0  3.2037  4.4184
  -1   9   0  -3.284   3.615
  -2  -9   0  103.99   10.34
   2   9   0  112.07    9.04
  -2   9   0  118.02    9.16
  -2   9   0  102.79    9.05
  -3  -9   0  9.9008  5.8494
  -3   9   0  -1.467   5.180
   3   9   0  -1.208   6.014
  -3   9   0 -0.0554  4.3411
  -4  -9   0  76.995  11.277
  -4   9   0  71.970   8.713
   4   9   0  69.368   9.926
  -4   9   0  66.841   7.565
  -5  -9   0  142.16   11.46
  -5   9   0  175.11   12.74
  -5   9   0  151.01   11.28
   5   9   0  150.62   12.56
  -6  -9   0  5.5877  6.0412
  -6   9   0  13.561   8.678
   6   9   0  11.703   7.324
  -6   9   0  4.3093  4.8384
  -7  -9   0  18.256   9.938
  -7   9   0  3.4391  5.1284
   7   9   0  32.754  11.981
   7   9   0  12.743   6.498
  -7   9   0  21.360   8.045
   0  10   0  8.8433  9.3228
  -1 -10   0  13.555   7.292
  -1  10   0  1.8185  5.7280
  -1  10   0  1.4957  8.5642
   1  10   0  -2.760   9.498
  -2 -10   0  -2.691   6.707
  -2  10   0  -2.535   6.131
   2  10   0  -10.88    9.14
  -2  10   0  0.8785  6.6619
  -3 -10   0  11.425   8.074
  -3  10   0  2.0185  5.6825
  -3  10   0  13.395   6.681
   3  10   0  14.622   7.759
  -4 -10   0  9.0744  6.8730
  -4  10   0  9.8834  5.6018
   4  10   0  13.180   7.742
  -4  10   0  19.605   6.280
  -5 -10   0  10.626   7.608
  -5  10   0  7.6531  6.0980
   5  10   0   4.800  10.981
  -5  10   0   9.993  10.329
  15   0  -1  75.443   9.015
  15   0  -1  61.854  10.922
  14   0  -1  2.6769  4.8148
 -14   0   1  -1.302   4.343
  14   0  -1  1.2001  5.1687
 -13   0   1  -5.602   4.396
  13   0  -1  -8.385   6.037
  13   0  -1  2.4633  4.6862
 -12   0   1  -2.434   3.109
  12   0  -1  0.0524  3.2792
  12   0  -1  -2.144   3.595
  11   0  -1  92.297   7.234
 -11   0   1  92.079   7.005
 -11   0   1  105.96    6.49
  11   0  -1  105.65    7.54
 -10   0   1 -0.4178  1.1069
  10   0  -1  -3.516   2.739
 -10   0   1  4.1201  2.3863
  10   0  -1  -3.944   3.278
 -10   0   1 -0.4207  1.7042
  -9   0   1 1115.57   44.71
   9   0  -1 1190.43   48.64
  -9   0   1 1169.77   51.66
  -9   0   1 1161.12   49.92
   9   0  -1 1204.04   39.53
  -9   0   1 1158.97   48.06
  -8   0   1  -1.196   1.811
  -8   0   1 -0.6236  0.9331
   8   0  -1  -2.198   1.680
  -8   0   1 -0.4028  0.7214
  -8   0   1  1.1819  2.7150
   8   0  -1  -3.581   2.321
  -7   0   1 -0.2328  1.5749
  -7   0   1  0.0097  1.0627
   7   0  -1  1.2357  1.7822
  -7   0   1 -0.2530  1.5337
   7   0  -1  -2.511   2.069
   7   0  -1  1.8206  2.1031
  -7   0   1  0.5948  1.1073
   7   0  -1  0.7702  0.7461
  -7   0   1  -1.881   1.843
   7   0  -1 -0.6438  1.7229
  -6   0   1  0.1185  1.2975
   6   0  -1 -0.5488  0.6159
  -6   0   1  0.6550  1.7407
  -6   0   1 -0.5539  0.6801
   6   0  -1  1.4568  1.8109
  -6   0   1 -0.9885  0.6323
   6   0  -1 -0.0155  1.3768
   6   0  -1  -2.825   1.490
  -6   0   1  -1.207   1.267
  -5   0   1 1076.18   35.46
  -5   0   1 1013.62   37.47
   5   0  -1 1054.07   33.14
  -5   0   1 1006.72   44.56
   5   0  -1 1106.53   51.52
   5   0  -1 1049.10   37.52
  -5   0   1 1030.91   37.51
   5   0  -1 1030.49   34.76
  -5   0   1 1074.34   35.73
   4   0  -1 -0.8100  0.4577
  -4   0   1  -1.546   0.538
  -4   0   1  -2.783   1.187
   4   0  -1 -0.5344  0.7175
   4   0  -1 -0.3437  1.0135
  -4   0   1  1.0342  1.2530
  -4   0   1  0.0759  1.1569
   4   0  -1 -0.9052  1.0001
  -4   0   1  -1.215   0.552
   3   0  -1  439.50   16.20
   3   0  -1  412.44   13.48
  -3   0   1  430.20   16.47
   3   0  -1  430.92   14.67
  -3   0   1  422.22   19.57
  -3   0   1  431.21   18.12
  -3   0   1  433.22   16.29
  -3   0   1  438.73   15.64
   3   0  -1  443.13   22.55
   3   0  -1  480.81   66.23
  -3   0   1  440.74   63.62
  -3   0   1  446.16   63.52
   3   0  -1  472.88   63.85
   2   0  -1 -0.2749  0.2343
  -2   0   1 -0.5073  0.4402
   2   0  -1 -0.1951  0.3996
   2   0  -1 -0.0105  0.4086
  -2   0   1 -0.1827  0.2596
   2   0  -1 -0.2302  0.4833
  -2   0   1 -0.0406  0.5082
  -2   0   1  0.0493  0.4146
  -2   0   1 -0.6710  4.3848
  -2   0   1  1.0650  2.8066
   2   0  -1 -0.0395  2.9803
   2   0  -1 -0.4182  4.2548
   1   0  -1 1792.16  238.22
  -1   0   1 1785.49  238.48
   1   0  -1 1764.20  239.92
   0   0  -1 -0.8992  0.0884
   0   0  -1 -0.7248  0.1763
   0   0   1  -1.112   0.196
   0   0  -1 -0.2505  0.2014
   0   0   1  -1.210   0.143
   0   0  -1 -0.8305  0.0621
   0   0   1 -0.7935  0.0642
   0   0   1 -0.8292  0.0980
   0   0  -1  -1.279   0.219
   0   0   1  -1.196   0.183
   0   0  -1  -2.320   0.927
   0   0   1  -1.637   1.339
   0   0  -1  0.8100  1.4508
   0   0   1 -0.7861  1.0413
   1   0   1 3602.93  490.25
   1   0   1 3559.05  509.28
  -1   0  -1 3694.32  501.00
  -1   0  -1 3641.85  493.62
   2   0   1 -0.1489  0.6064
  -2   0  -1  2.3319  0.6785
   2   0   1  0.6617  0.5021
  -2   0  -1  0.5838  0.6088
   2   0   1 -0.4214  0.5227
  -2   0  -1  0.9555  0.8738
  -2   0  -1  0.6166  0.3948
   2   0   1 -0.4957  0.5632
  -2   0  -1  -7.256   5.204
  -2   0  -1 -0.2863  5.5104
   2   0   1  0.3806  5.0375
   2   0   1  4.2397  6.6920
  -3   0  -1  759.62   31.64
  -3   0  -1  705.35   30.25
   3   0   1  754.95   30.97
   3   0   1  716.76   29.86
  -3   0  -1  711.92   26.15
   3   0   1  732.06   25.14
   3   0   1  731.10   30.28
  -3   0  -1  773.61   24.82
  -3   0  -1  721.43   27.92
   3   0   1  807.89  112.26
   3   0   1  854.52  117.98
  -3   0  -1  827.15  112.98
  -3   0  -1  800.98  112.22
   4   0   1  -1.257   1.033
   4   0   1  0.0380  1.1264
  -4   0  -1  -1.846   1.146
  -4   0  -1  0.9740  1.4570
   4   0   1 -0.8666  0.8967
  -4   0  -1 -0.9290  0.3750
  -4   0  -1  0.8505  0.7990
  -4   0  -1  -2.006   0.981
   4   0   1  0.2511  0.8449
   5   0   1 5435.10  187.68
  -5   0  -1 5417.07  185.20
  -5   0  -1 5632.08  169.98
  -5   0  -1 5253.48  237.03
   5   0   1 5851.28  189.84
  -5   0  -1 5159.83  206.38
   5   0   1 5859.93  185.88
   5   0   1 5500.17  177.45
  -6   0  -1 -0.9120  1.3947
  -6   0  -1  -1.013   1.758
   6   0   1  -1.321   1.615
   6   0   1 -0.5703  1.3815
   6   0   1  0.5445  2.1675
  -6   0  -1  0.1493  0.5688
   6   0   1  -1.707   1.536
  -6   0  -1  -1.692   1.306
  -6   0  -1  1.8756  1.1312
  -7   0  -1  17.847   3.516
  -7   0  -1  18.641   2.316
   7   0   1  23.940   2.807
  -7   0  -1  22.585   2.253
   7   0   1  19.864   3.237
   7   0   1  15.751   2.460
  -7   0  -1  20.750   1.607
  -7   0  -1  25.132   2.301
  -8   0  -1 -0.8857  1.7630
  -8   0  -1  0.3257  2.3731
  -8   0  -1 -0.7590  1.2630
  -8   0  -1 -0.4601  1.9077
   8   0   1  0.5421  1.9848
   8   0   1  -2.432   2.733
  -9   0  -1  8.9225  2.9270
  -9   0  -1  4.8420  2.9395
  -9   0  -1  8.2016  1.5611
   9   0   1  4.7773  2.5441
   9   0   1  7.5931  2.4996
  -9   0  -1  5.2598  1.5584
 -10   0  -1 -0.3535  2.4090
 -10   0  -1  -3.999   3.512
 -10   0  -1  1.2153  1.7264
 -10   0  -1  0.6535  1.0657
  10   0   1  2.2787  2.6447
  10   0   1  5.7747  3.7968
 -11   0  -1  81.205   5.467
  11   0   1  84.718   7.832
  11   0   1  70.995   6.683
 -11   0  -1  73.674   7.525
  12   0   1  6.6048  4.2414
  12   0   1  2.4337  4.3401
 -12   0  -1  -1.221   2.887
  13   0   1  11.048   4.484
  13   0   1  17.725   5.835
  14   0   1  1.9026  4.6665
  14   0   1  -4.867   5.540
  14  -1  -1  22.547   5.684
  14  -1  -1  16.826   8.383
  14   1  -1  15.557   6.108
 -14   1   1  16.549   6.160
  14   1  -1  8.6917  6.6870
  13  -1  -1  41.167   7.470
  13  -1  -1  30.309   6.955
  13   1  -1  42.770   6.188
 -13   1   1  32.031   5.505
  13   1  -1  28.925   7.467
 -13   1   1  34.804   6.824
  12  -1  -1  106.53    9.69
  12  -1  -1  131.22    7.88
 -12   1   1  80.827   8.826
  12   1  -1  121.83    8.91
  12   1  -1  117.05    7.99
 -12   1   1  108.63    8.57
  11  -1  -1  303.98   14.81
  11  -1  -1  301.76   16.27
 -11  -1   1  266.45   15.22
 -11  -1   1  292.23   17.08
 -11   1   1  290.43   16.49
 -11   1   1  298.35   14.56
 -11   1   1  313.78   14.29
  11   1  -1  283.99   16.66
  11   1  -1  294.26   14.41
 -10  -1   1  235.05   12.73
  10  -1  -1  218.96   13.11
 -10  -1   1  220.94    9.76
  10  -1  -1  235.67    9.95
 -10  -1   1  200.98   12.24
 -10   1   1  228.42   10.28
 -10   1   1  226.69   17.36
  10   1  -1  236.80   13.58
 -10   1   1  223.16   11.27
  10   1  -1  217.89   13.82
 -10   1   1  210.91   10.97
   9  -1  -1  51.254   5.002
  -9  -1   1  60.603   4.475
   9  -1  -1  64.162   4.493
  -9  -1   1  68.067   2.825
  -9  -1   1  61.569   3.667
  -9   1   1  64.355   4.097
  -9   1   1  51.278   4.823
  -9   1   1  58.198   4.484
   9   1  -1  63.643   5.309
  -9   1   1  62.439   4.602
   9   1  -1  63.032   5.345
   8  -1  -1  538.45   18.14
  -8  -1   1  520.72   16.54
  -8  -1   1  539.65   20.06
   8  -1  -1  503.52   19.86
  -8  -1   1  503.95   21.93
  -8   1   1  522.68   23.51
  -8   1   1  517.17   21.75
  -8   1   1  519.57   19.97
  -8   1   1  528.20   33.00
   8   1  -1  510.18   22.43
   8   1  -1  495.48   17.15
  -8   1   1  504.62   21.51
  -7  -1   1  274.78   13.42
  -7  -1   1  295.97   12.73
   7  -1  -1  288.09   10.52
   7  -1  -1  284.97    9.80
   7  -1  -1  278.32   10.28
  -7  -1   1  289.01   12.07
   7  -1  -1  280.20   14.70
   7  -1  -1  298.30   16.42
   7   1  -1  292.76   15.67
  -7   1   1  283.86   10.40
  -7   1   1  289.92   10.54
  -7   1   1  277.16   11.46
  -7   1   1  283.69   12.08
  -7   1   1  288.99   11.17
   7   1  -1  272.55   10.52
  -6  -1   1  16.769   2.864
  -6  -1   1  22.797   1.175
   6  -1  -1  22.233   2.442
  -6  -1   1  25.483   2.296
  -6  -1   1  19.320   2.804
   6  -1  -1  21.593   1.870
   6  -1  -1  23.400   3.020
   6  -1  -1  25.795   2.491
   6  -1  -1  20.633   2.585
  -6   1   1  23.694   2.208
   6   1  -1  19.350   1.048
  -6   1   1  16.958   2.469
  -6   1   1  22.508   1.699
  -6   1   1  20.965   2.539
   6   1  -1  19.839   2.582
   6   1  -1  20.297   1.607
   6   1  -1  22.795   2.450
   6   1  -1  22.093   3.107
  -5  -1   1  0.8907  0.6890
   5  -1  -1 -0.2556  1.0466
  -5  -1   1  1.2251  1.8433
   5  -1  -1  0.1941  1.2168
   5  -1  -1  1.3295  1.2879
  -5  -1   1  0.5342  0.3672
   5  -1  -1 -0.4790  1.0174
  -5  -1   1 -0.1645  1.3287
   5  -1  -1 -0.0672  0.7940
   5   1  -1 -0.4540  1.1621
   5   1  -1 -0.5934  0.4217
   5   1  -1 -0.1371  1.2744
  -5   1   1  -2.381   0.946
   5   1  -1  1.4186  1.1076
  -5   1   1 -0.6776  0.9337
   5   1  -1 -0.1051  1.5703
  -5   1   1 -0.3550  1.2232
  -5   1   1 -0.3031  0.9212
   4  -1  -1  54.070   2.315
  -4  -1   1  63.335   3.444
   4  -1  -1  62.938   4.257
  -4  -1   1  63.318   2.540
  -4  -1   1  59.434   3.201
   4  -1  -1  55.340   3.246
  -4  -1   1  58.225   2.732
   4  -1  -1  55.416   3.377
   4   1  -1  56.604   2.975
   4   1  -1  57.717   2.469
  -4   1   1  58.163   2.931
   4   1  -1  63.825   3.565
  -4   1   1  57.225   3.150
   4   1  -1  65.271   2.645
  -4   1   1  53.865   2.548
  -4   1   1  57.731   2.594
   4   1  -1  56.582   5.215
  -3  -1   1 1147.51   50.13
  -3  -1   1 1121.18   48.68
   3  -1  -1 1149.53   38.92
   3  -1  -1 1181.50   41.51
  -3  -1   1 1165.02   40.25
   3  -1  -1 1173.13   46.50
   3  -1  -1 1151.71   36.19
  -3  -1   1 1158.15   42.69
  -3   1   1 1130.33   44.33
  -3   1   1 1152.21   39.18
   3   1  -1 1158.44   43.02
   3   1  -1 1232.43   37.42
   3   1  -1 1196.10   37.58
  -3   1   1 1180.70   44.15
   3   1  -1 1201.26   44.01
   3  -1  -1 1197.43  167.67
  -3  -1   1 1182.23  169.31
   3  -1  -1 1336.29  171.64
  -3  -1   1 1273.77  169.41
  -3   1   1 1228.70  168.49
  -3   1   1 1237.26  166.95
   3   1  -1 1224.28  166.57
   3   1  -1 1290.27  174.37
   2  -1  -1 1321.12   44.07
   2  -1  -1 1379.71   48.12
   2  -1  -1 1351.39   44.79
  -2  -1   1 1332.60   40.73
  -2  -1   1 1353.32   45.60
  -2   1   1 1343.32   54.56
  -2   1   1 1365.38   51.91
   2   1  -1 1382.19   47.16
  -2   1   1 1311.05   49.08
   2   1  -1 1286.10   55.22
   2   1  -1 1369.23   59.39
  -2   1   1 1351.27   52.73
   2   1  -1 1360.93   53.23
  -2  -1   1 1376.70  192.51
  -2  -1   1 1404.75  196.68
   2  -1  -1 1449.93  193.37
   2  -1  -1 1506.56  197.02
   2   1  -1 1452.92  195.84
   2   1  -1 1457.89  194.50
  -2   1   1 1424.37  192.55
  -2   1   1 1403.92  192.77
  -1  -1   1  235.56    8.54
   1  -1  -1  230.38    8.03
  -1  -1   1  232.51    8.35
   1  -1  -1  242.68    8.04
   1  -1  -1  236.07    8.57
   1  -1  -1  250.02    8.10
  -1   1   1  238.40    8.58
   1   1  -1  237.14    8.26
  -1   1   1  238.31    8.85
  -1   1   1  236.37    8.26
  -1   1   1  232.43    8.17
   1   1  -1  229.49    8.41
  -1  -1   1  240.05   33.80
   1  -1  -1  228.00   34.56
   1  -1  -1  271.59   34.39
  -1  -1   1  243.60   34.04
   1   1  -1  247.38   33.58
   1   1  -1  253.93   33.56
  -1   1   1  244.78   34.89
  -1   1   1  256.62   34.56
   0  -1   1  811.67   33.64
   0  -1  -1  796.37   28.36
   0  -1   1  841.81   26.46
   0  -1  -1  810.18   30.28
   0  -1  -1  834.94   35.54
   0   1  -1  815.76   27.60
   0   1   1  817.72   31.19
   0   1  -1  838.23   30.00
   0   1  -1  814.67   31.68
   0   1   1  849.80   29.90
   0   1   1  813.87   32.80
   0   1   1  819.17   28.26
   0   1  -1  857.47   35.39
   0  -1  -1  866.21  116.75
   0  -1   1  847.55  114.82
   0  -1  -1  868.61  117.46
   0  -1   1  848.63  116.57
   0   1  -1  845.45  115.13
   0   1   1  860.03  117.05
   0   1  -1  868.06  115.03
   0   1   1  854.18  115.78
   1  -1   1  259.37   10.73
   1  -1   1  257.22   10.26
   1  -1   1  253.75    8.26
  -1  -1  -1  260.88    9.33
   1  -1   1  258.46    9.51
  -1  -1  -1  251.69   13.29
  -1  -1  -1  257.43    8.70
  -1  -1  -1  254.25   11.43
   1   1   1  259.79   10.69
   1   1   1  256.39   12.43
  -1   1  -1  260.78   11.71
  -1   1  -1  262.25   10.53
  -1   1  -1  262.75    8.72
   1   1   1  273.83   11.89
  -1   1  -1  270.59   10.20
   1   1   1  253.32    7.97
   1  -1   1  277.23   36.83
   1  -1   1  258.39   35.91
  -1  -1  -1  243.75   35.52
  -1   1  -1  264.45   35.80
  -1   1  -1  252.29   36.40
   1   1   1  278.97   36.21
   1   1   1  263.51   36.03
   2  -1   1  407.96   14.21
  -2  -1  -1  391.41   15.16
   2  -1   1  381.53   13.14
   2  -1   1  370.72   14.75
  -2  -1  -1  379.63   14.30
   2  -1   1  372.82   13.31
  -2  -1  -1  377.32   17.26
   2   1   1  381.62   14.45
  -2   1  -1  390.91   13.69
  -2   1  -1  383.98   16.44
   2   1   1  391.67   15.97
   2   1   1  396.40   14.32
   2   1   1  406.84   16.25
  -2   1  -1  402.40   13.21
  -2   1  -1  387.16   14.64
  -2  -1  -1  334.32   54.78
   2  -1   1  371.28   54.02
   2  -1   1  424.68   54.21
  -2  -1  -1  379.39   54.65
   2   1   1  405.20   54.31
  -2   1  -1  401.57   54.10
   2   1   1  414.32   54.34
  -2   1  -1  386.71   54.59
  -3  -1  -1  544.45   27.23
  -3  -1  -1  532.13   19.66
   3  -1   1  517.56   24.86
   3  -1   1  557.71   25.61
   3  -1   1  526.78   17.90
   3  -1   1  532.68   19.22
  -3   1  -1  573.00   23.94
  -3   1  -1  549.61   18.84
   3   1   1  567.24   19.56
  -3   1  -1  557.09   19.69
  -3   1  -1  559.46   17.53
   3   1   1  557.04   33.18
   3   1   1  560.66   21.44
  -3   1  -1  577.17   20.81
   3   1   1  528.49   18.47
   3   1   1  546.76   21.15
   3  -1   1  546.20   79.84
   3  -1   1  588.75   81.45
  -3  -1  -1  568.84   79.25
  -3  -1  -1  565.37   79.69
   3   1   1  612.27   80.80
  -3   1  -1  606.25   79.35
   3   1   1  588.29   78.78
  -3   1  -1  529.21   79.20
   4  -1   1  32.492   2.250
   4  -1   1  29.560   2.232
  -4  -1  -1  29.306   1.857
  -4  -1  -1  32.186   2.289
   4  -1   1  31.630   1.879
   4  -1   1  32.105   2.774
   4   1   1  29.498   2.083
  -4   1  -1  34.025   2.307
   4   1   1  31.143   2.143
  -4   1  -1  35.601   2.167
   4   1   1  30.999   2.473
  -4   1  -1  33.089   2.744
   4   1   1  27.052   2.025
   4   1   1  28.269   2.257
  -4   1  -1  30.235   1.846
  -5  -1  -1  69.189   2.652
  -5  -1  -1  54.867   2.859
   5  -1   1  64.040   4.907
   5  -1   1  68.533   3.974
  -5  -1  -1  65.834   3.249
  -5  -1  -1  67.142   3.694
   5  -1   1  68.768   5.035
   5  -1   1  67.136   3.777
   5   1   1  70.467   4.134
   5   1   1  73.617   4.462
   5   1   1  65.474   3.523
  -5   1  -1  64.946   3.094
   5   1   1  66.389   3.530
   5   1   1  66.132   4.058
  -5   1  -1  65.532   3.497
  -5   1  -1  63.099   3.329
  -5   1  -1  71.741   3.410
  -6  -1  -1  -1.348   1.547
   6  -1   1 -0.0568  1.0932
   6  -1   1 -0.7930  1.4472
   6  -1   1  -1.828   1.740
  -6  -1  -1  -2.809   2.764
   6  -1   1  -1.758   1.586
  -6  -1  -1  0.3331  0.2624
  -6  -1  -1  0.3256  0.2375
  -6   1  -1  2.3659  1.5691
  -6   1  -1  0.4411  1.4625
   6   1   1  0.0503  1.3835
   6   1   1  0.8843  1.3194
   6   1   1  -2.038   1.831
  -6   1  -1  0.0229  1.3581
  -6   1  -1  0.0553  1.1093
   6   1   1  5.5859  2.7685
  -7  -1  -1  17.822   0.848
   7  -1   1  15.672   1.866
  -7  -1  -1  18.431   0.955
  -7  -1  -1  22.027   2.253
   7  -1   1  15.425   2.776
   7  -1   1  16.859   3.409
  -7   1  -1  13.996   2.430
   7   1   1  14.121   3.074
   7   1   1  20.782   2.937
   7   1   1  13.740   2.971
  -7   1  -1  13.137   2.020
  -7   1  -1  19.282   2.275
  -7   1  -1  17.987   3.126
  -8  -1  -1  67.760   2.349
  -8  -1  -1  69.790   2.760
   8  -1   1  57.273   4.720
  -8  -1  -1  64.172   3.740
   8  -1   1  69.368   5.110
   8   1   1  54.762   4.178
  -8   1  -1  65.532   4.448
  -8   1  -1  65.203   4.837
  -8   1  -1  52.952   4.787
  -8   1  -1  67.721   3.889
   8   1   1  60.705   4.799
   9  -1   1  40.794   5.023
  -9  -1  -1  34.123   3.568
   9  -1   1  35.279   3.603
  -9   1  -1  36.522   4.109
   9   1   1  46.866   3.941
   9   1   1  37.204   3.782
  -9   1  -1  40.524   3.898
  -9   1  -1  43.041   3.730
  -9   1  -1  36.444   4.046
  10  -1   1  163.92   11.05
  10  -1   1  179.43   10.59
 -10  -1  -1  164.19    9.56
 -10   1  -1  158.81   10.56
 -10   1  -1  167.40   10.66
  10   1   1  168.97    9.33
 -10   1  -1  170.28    9.00
  10   1   1  167.55   10.51
  11  -1   1  160.39   11.49
  11  -1   1  160.41    9.86
 -11  -1  -1  164.99   10.16
 -11   1  -1  188.82   11.76
 -11   1  -1  152.13   10.79
  11   1   1  158.44   10.82
 -11   1  -1  174.61   12.18
  11   1   1  163.05   10.39
  12  -1   1  5.0229  3.9127
  12  -1   1  5.8919  4.4612
 -12  -1  -1  3.2008  2.6457
 -12   1  -1  2.2369  5.0128
  12   1   1  4.1838  3.8226
 -12   1  -1  -1.785   3.411
  12   1   1  5.9346  3.8854
  13  -1   1  27.622   7.857
  13  -1   1  41.695   6.126
  13   1   1  47.790   7.546
 -13   1  -1  36.085   5.837
  13   1   1  40.085   6.996
 -13   1  -1  49.207   7.388
  14  -1   1  5.9174  5.0821
  14  -1   1  -2.664   8.608
  14   1   1  6.2886  7.0455
 -14   1  -1  8.5767  5.3993
  14   1   1  8.8004  6.6319
  14  -2  -1  -2.114   4.557
  14  -2  -1  1.6644  5.1758
  14   2  -1  -6.810   7.266
 -14   2   1  -1.759   4.366
  14   2  -1  2.5521  7.3516
 -14   2   1  1.5368  4.7360
  13  -2  -1  6.0276  6.4153
  13  -2  -1  5.1121  4.9468
 -13   2   1  1.5669  5.9281
 -13   2   1  3.6640  4.7511
  13   2  -1  3.3623  4.6036
  13   2  -1  14.463   7.582
  12  -2  -1  0.3651  5.6328
  12  -2  -1  3.3746  4.8369
 -12   2   1  4.7776  3.7199
  12   2  -1  -1.541   3.534
 -12   2   1  4.3046  3.7517
  12   2  -1  -2.079   5.812
  11  -2  -1  93.214   8.642
 -11  -2   1  94.207   6.715
  11  -2  -1  99.989   6.845
 -11   2   1  103.40    6.90
 -11   2   1  79.306   6.993
 -11   2   1  94.885   8.812
  11   2  -1  91.952   7.957
  11   2  -1  86.689   6.231
 -10  -2   1  225.80   10.60
  10  -2  -1  206.33   10.61
  10  -2  -1  220.88   10.19
  10   2  -1  218.74   13.03
  10   2  -1  206.78   10.97
 -10   2   1  224.27   12.62
 -10   2   1  221.91   13.86
 -10   2   1  203.55   10.92
   9  -2  -1  0.7794  2.8565
  -9  -2   1  3.8187  2.3621
   9  -2  -1 -0.7776  1.8747
   9   2  -1  2.1487  2.1740
  -9   2   1  -2.094   2.112
  -9   2   1  2.0433  3.0112
  -9   2   1  4.8892  2.4833
   9   2  -1  2.6520  3.8151
  -8  -2   1  401.33   14.71
   8  -2  -1  427.49   16.48
   8  -2  -1  412.50   17.57
  -8   2   1  418.21   21.76
  -8   2   1  427.18   16.72
   8   2  -1  398.18   15.47
  -8   2   1  423.31   16.54
   8   2  -1  430.96   22.49
   7  -2  -1  1.4585  2.1563
   7  -2  -1 -0.2231  1.2598
  -7  -2   1 -0.8222  2.0681
   7  -2  -1  0.5191  1.7081
   7   2  -1  0.4725  1.8404
  -7   2   1  0.4304  1.7338
   7   2  -1 -0.8257  1.6906
  -7   2   1  0.9139  1.6704
  -7   2   1  -2.225   1.859
  -6  -2   1  470.22   21.23
   6  -2  -1  441.56   15.13
   6  -2  -1  417.46   14.98
   6  -2  -1  423.43   17.88
   6  -2  -1  434.90   17.93
  -6  -2   1  435.85   15.64
   6  -2  -1  471.65   17.32
   6   2  -1  450.87   20.61
   6   2  -1  432.50   15.54
  -6   2   1  444.51   17.63
  -6   2   1  415.25   17.89
  -6   2   1  433.59   16.90
   6   2  -1  487.75   15.68
   6   2  -1  483.03   27.13
   5  -2  -1 1119.76   36.93
   5  -2  -1 1142.55   40.42
   5  -2  -1 1060.65   39.00
   5  -2  -1 1052.36   35.43
   5  -2  -1 1038.37   35.92
  -5  -2   1 1051.44   36.50
  -5  -2   1 1091.30   37.28
   5   2  -1 1081.20   39.90
   5   2  -1 1032.25   38.86
   5   2  -1 1162.53   40.21
  -5   2   1 1055.39   38.82
  -5   2   1 1117.53   38.27
   5   2  -1 1138.81   48.66
  -5   2   1 1113.49   38.18
  -5   2   1 1054.31   39.93
  -4  -2   1  59.482   3.201
  -4  -2   1  54.407   2.983
   4  -2  -1  50.787   3.554
   4  -2  -1  57.468   2.975
   4  -2  -1  52.678   3.007
   4  -2  -1  64.101   3.601
   4  -2  -1  57.777   3.417
   4   2  -1  47.210   3.203
   4   2  -1  58.744   4.251
  -4   2   1  58.746   3.723
  -4   2   1  58.035   3.144
  -4   2   1  52.953   2.922
   4   2  -1  62.029   3.055
  -4   2   1  53.022   3.143
   4   2  -1  56.975   2.270
   3  -2  -1  103.54    4.46
  -3  -2   1  108.39    4.17
   3  -2  -1  112.17    4.51
   3  -2  -1  108.18    4.08
   3  -2  -1  100.22    4.48
  -3  -2   1  106.65    4.77
   3  -2  -1  105.63    4.51
   3   2  -1  103.83    4.39
  -3   2   1  101.01    4.21
  -3   2   1  117.69    6.01
  -3   2   1  107.27    4.09
  -3   2   1  106.43    5.44
   3   2  -1  104.87    4.77
   2  -2  -1  76.423   3.096
  -2  -2   1  75.319   4.103
   2  -2  -1  69.707   2.950
   2  -2  -1  73.476   4.364
  -2  -2   1  77.572   3.835
   2  -2  -1  74.832   3.031
   2  -2  -1  75.101   3.339
  -2   2   1  73.504   2.787
  -2   2   1  76.985   4.018
  -2   2   1  71.615   3.063
   2   2  -1  71.858   3.008
   2   2  -1  71.515   3.987
  -2   2   1  73.704   3.852
   2  -2  -1  59.824  13.705
  -2  -2   1  60.958  10.851
   2  -2  -1  48.701  14.351
  -2  -2   1  69.460  10.291
   2   2  -1  73.456  11.278
  -2   2   1  50.361  13.424
  -2   2   1  45.674  12.068
   2   2  -1  74.842  11.000
   1  -2  -1 8764.10 1163.69
  -1  -2   1 8529.59 1184.25
  -1  -2   1 8225.75 1163.34
   1  -2  -1 8588.47 1169.32
  -1   2   1 8981.70 1167.05
   1   2  -1 8652.15 1169.23
  -1   2   1 9169.10 1187.65
   1   2  -1 8997.32 1174.02
   0  -2   1 9818.53 1312.66
   0  -2  -1 9743.25 1314.44
   0  -2   1 9584.07 1323.08
   0   2   1 9971.92 1317.18
   0   2  -1 9948.31 1324.12
   0   2   1 9999.00 1316.93
   1  -2   1  36.152   2.330
  -1  -2  -1  37.131   2.110
  -1  -2  -1  37.251   2.269
   1  -2   1  38.815   1.902
  -1  -2  -1  34.781   1.675
   1   2   1  36.282   1.784
  -1   2  -1  40.112   3.049
   1   2   1  37.382   2.023
  -1   2  -1  38.440   2.429
   1   2   1  41.068   1.714
   1   2   1  38.284   1.413
  -1   2  -1  35.140   1.921
   1   2   1  38.031   3.063
  -1  -2  -1  24.609   8.473
   1  -2   1  23.968   7.681
  -1  -2  -1  39.342   8.309
  -1   2  -1  33.039   9.444
   1   2   1  26.339   9.511
   1   2   1  37.060   7.360
  -1   2  -1  33.732   8.120
  -2  -2  -1  5.7924  1.4066
   2  -2   1  6.0650  1.1417
   2  -2   1  9.5442  1.5052
   2  -2   1  8.0949  0.4807
  -2  -2  -1  7.5256  1.2854
  -2  -2  -1  6.8177  0.5729
   2   2   1  7.7436  0.7965
  -2   2  -1  6.3989  1.1562
   2   2   1  7.4786  0.5129
  -2   2  -1  7.8433  1.3938
  -2   2  -1  7.3769  1.0706
  -2   2  -1  7.2806  1.0288
   2   2   1  5.1197  1.1877
   2   2   1  8.6439  1.3893
   2  -2   1  14.555   7.255
  -2  -2  -1  -3.746   7.007
   2  -2   1  -2.243   6.705
  -2  -2  -1  5.5530  5.6262
   2   2   1  -11.12    7.56
  -2   2  -1  -4.848   8.613
  -2   2  -1  2.6841  5.8457
   2   2   1  9.1130  5.9903
   3  -2   1  488.85   22.19
   3  -2   1  504.65   18.47
  -3  -2  -1  508.64   20.12
   3  -2   1  510.87   18.82
  -3  -2  -1  484.48   17.80
   3  -2   1  486.31   17.09
   3   2   1  510.76   19.89
   3   2   1  523.79   20.10
   3   2   1  502.10   19.70
  -3   2  -1  508.23   17.62
  -3   2  -1  502.46   25.26
   3   2   1  491.13   22.18
  -3   2  -1  536.61   20.20
  -3   2  -1  500.26   18.29
  -3   2  -1  534.83   19.93
   4  -2   1  697.03   28.81
   4  -2   1  738.65   24.45
  -4  -2  -1  715.36   24.66
  -4  -2  -1  740.42   25.66
   4  -2   1  757.25   23.78
   4  -2   1  753.82   27.43
   4   2   1  799.58   33.17
   4   2   1  736.00   27.61
  -4   2  -1  745.73   29.37
  -4   2  -1  715.62   26.94
  -4   2  -1  776.41   29.31
   4   2   1  740.06   27.05
  -4   2  -1  792.80   24.89
   4   2   1  770.73   30.88
  -4   2  -1  760.87   25.19
   5  -2   1  251.57    8.66
  -5  -2  -1  242.46    9.67
   5  -2   1  256.69   11.23
  -5  -2  -1  276.98   11.18
   5  -2   1  254.92    8.86
  -5   2  -1  249.53   10.62
  -5   2  -1  265.40   10.18
   5   2   1  275.08   12.32
   5   2   1  283.02    9.59
  -5   2  -1  259.45    9.80
   5   2   1  250.32    9.41
   5   2   1  252.88   10.12
  -5   2  -1  256.96    9.64
   5   2   1  249.98   10.20
   6  -2   1  954.75   32.53
  -6  -2  -1  908.84   29.94
   6  -2   1  909.38   33.26
   6  -2   1  899.34   51.80
   6  -2   1  911.93   42.03
   6   2   1  991.91   51.81
  -6   2  -1  936.17   35.08
   6   2   1 1028.79   40.22
  -6   2  -1  916.69   33.54
  -6   2  -1  939.73   34.49
  -6   2  -1 1003.98   31.78
   6   2   1  911.65   35.19
   6   2   1  892.74   32.80
  -7  -2  -1  308.80   12.30
   7  -2   1  323.91   13.84
   7  -2   1  341.40   18.64
   7  -2   1  325.24   12.89
   7   2   1  322.01   12.97
   7   2   1  347.95   16.40
  -7   2  -1  326.33   13.89
   7   2   1  319.14   11.87
  -7   2  -1  346.86   16.48
  -7   2  -1  330.96   13.06
  -7   2  -1  313.83   13.48
  -8  -2  -1  352.03   13.06
   8  -2   1  357.03   14.91
   8  -2   1  376.08   16.39
  -8   2  -1  348.67   16.25
  -8   2  -1  362.84   19.70
  -8   2  -1  381.19   20.01
   8   2   1  370.01   16.32
   8   2   1  344.52   15.31
  -8   2  -1  373.57   17.23
   9  -2   1  406.93   19.23
   9  -2   1  420.65   18.29
  -9  -2  -1  390.80   16.36
  -9   2  -1  402.87   19.10
  -9   2  -1  395.17   19.27
   9   2   1  390.62   17.38
   9   2   1  401.37   19.00
  10  -2   1  168.97   10.28
  10  -2   1  192.32    9.68
 -10  -2  -1  178.54    8.97
 -10   2  -1  179.96   10.38
  10   2   1  183.33   11.66
  10   2   1  169.23   11.12
 -10   2  -1  155.49    9.38
 -10   2  -1  170.21   11.86
  11  -2   1  232.51   14.77
 -11  -2  -1  249.41   11.86
  11  -2   1  262.34   14.87
 -11   2  -1  214.24   14.94
  11   2   1  250.19   13.95
 -11   2  -1  243.58   13.35
  11   2   1  255.81   13.95
 -11   2  -1  260.71   18.76
  12  -2   1  37.570   6.888
  12  -2   1  51.576   6.619
 -12  -2  -1  40.967   5.804
 -12   2  -1  39.452   6.672
  12   2   1  37.186   5.469
  12   2   1  47.739   5.139
 -12   2  -1  32.197   6.708
  13  -2   1  -1.342   4.715
  13  -2   1  -4.922   4.432
 -13   2  -1 -0.4672  6.9642
  13   2   1 -0.2863  7.0301
 -13   2  -1 -0.4812  3.6604
  13   2   1  0.9834  4.0887
  14  -2   1  55.464   8.447
  14  -2   1  69.041   7.667
  14   2   1  59.245   7.855
  14   2   1  55.114   9.409
 -14   2  -1  35.786   8.961
 -14   2  -1  34.099   8.059
  14  -3  -1  112.79   13.78
  14   3  -1  127.19   11.53
 -14   3   1  122.20   11.88
  14   3  -1  131.65   12.13
 -14   3   1  135.54   13.16
  13  -3  -1  14.896   4.877
  13  -3  -1  3.1371  6.2681
  13   3  -1  2.4945  7.0030
 -13   3   1  5.7221  4.2015
  13   3  -1  5.2705  5.2470
 -13   3   1  4.8731  4.3040
  12  -3  -1  127.19    9.50
  12  -3  -1  106.76    8.93
 -12  -3   1  127.63    8.50
 -12   3   1  108.07    8.98
 -12   3   1  117.19    9.43
  12   3  -1  89.481   8.210
  12   3  -1  113.21    8.54
  11  -3  -1  3.5984  2.7870
 -11  -3   1  -3.467   3.409
  11  -3  -1  1.7415  3.5272
 -11   3   1  1.2561  4.4477
  11   3  -1  3.4475  5.0230
  11   3  -1  2.9404  2.8932
 -11   3   1  -3.572   3.376
  10  -3  -1  2.4882  3.3793
  10  -3  -1  2.0472  2.9556
 -10  -3   1  1.8593  3.2482
  10   3  -1  3.8147  3.0340
 -10   3   1 -0.2593  3.3838
  10   3  -1  3.8792  3.5196
 -10   3   1  6.7963  3.2516
   9  -3  -1  4.4103  4.1419
   9  -3  -1  7.5531  1.9429
  -9  -3   1  10.078   3.106
  -9   3   1  4.5184  3.5697
   9   3  -1  7.9939  3.2061
  -9   3   1  4.3439  2.5341
   9   3  -1  2.6676  2.2799
   9   3  -1  5.2032  3.4993
  -9   3   1  3.0432  2.9257
  -8  -3   1  307.39   11.68
   8  -3  -1  328.38   13.33
   8  -3  -1  311.74   13.28
  -8   3   1  304.66   12.91
  -8   3   1  340.31   17.42
   8   3  -1  304.64   13.81
  -8   3   1  310.67   13.70
   8   3  -1  317.72   14.97
   7  -3  -1  128.97    7.54
  -7  -3   1  133.17    6.39
   7  -3  -1  146.89    6.83
  -7   3   1  136.14    7.31
   7   3  -1  158.42    8.89
   7   3  -1  135.33    7.98
  -7   3   1  150.64    6.78
  -7   3   1  157.01    9.44
  -6  -3   1  8.8466  2.0858
   6  -3  -1  5.8886  3.6775
   6  -3  -1  11.387   1.500
   6  -3  -1  8.9967  2.2704
  -6   3   1  14.610   2.427
   6   3  -1  8.3341  0.7138
  -6   3   1  8.4579  2.1955
   6   3  -1  11.521   2.531
  -6   3   1  14.635   2.519
   6   3  -1  10.546   0.647
   6   3  -1  6.4615  2.9890
  -6   3   1  11.378   2.071
  -5  -3   1  -1.955   2.660
   5  -3  -1  3.4988  1.8104
   5  -3  -1  6.7686  2.4424
   5  -3  -1  2.3831  1.3260
   5  -3  -1  4.0334  1.9217
  -5  -3   1  4.6003  1.5223
   5  -3  -1  2.2115  0.9884
   5   3  -1  0.6234  2.0370
   5   3  -1  3.0908  0.7617
   5   3  -1  2.6123  2.3798
  -5   3   1  1.3585  1.5826
   5   3  -1  3.9572  1.8740
  -5   3   1  1.8432  1.2132
   5   3  -1  2.5910  0.8084
  -5   3   1  3.0267  2.0872
  -5   3   1  0.9525  1.6730
  -4  -3   1  159.24    6.65
   4  -3  -1  164.19    7.94
   4  -3  -1  155.96    7.89
   4  -3  -1  148.99    5.90
   4  -3  -1  147.08    6.86
  -4  -3   1  164.25    6.83
   4  -3  -1  159.33    6.05
  -4   3   1  149.77    6.12
   4   3  -1  159.64    7.03
  -4   3   1  151.63    6.55
  -4   3   1  165.63    7.43
  -4   3   1  173.08    6.99
   4   3  -1  162.34    6.21
   4   3  -1  156.77    7.53
   3  -3  -1  12.793   1.511
   3  -3  -1  10.272   2.229
  -3  -3   1  12.531   1.866
   3  -3  -1  11.801   1.670
  -3  -3   1  12.440   1.681
  -3   3   1  9.7246  2.7203
  -3   3   1  13.006   1.694
  -3   3   1  18.122   2.374
   3   3  -1  15.107   1.288
   3   3  -1  16.637   2.241
   3   3  -1  17.518   2.031
  -3   3   1  14.888   1.887
   2  -3  -1 1953.52   79.50
   2  -3  -1 1990.83   64.97
   2  -3  -1 2031.14   67.64
   2  -3  -1 2036.31   75.25
  -2  -3   1 2107.40   78.35
   2  -3  -1 2144.00   66.36
  -2  -3   1 2012.01   73.00
  -2   3   1 2042.25   75.77
  -2   3   1 2039.96   72.79
   2   3  -1 2038.14   63.52
   2   3  -1 2139.85   74.47
  -2   3   1 2119.67   73.66
   2   3  -1 2057.02   89.32
   2   3  -1 2163.20   73.37
  -2   3   1 2003.73   65.73
   2   3  -1 2110.60   80.29
  -1  -3   1  322.90   11.92
  -1  -3   1  330.02   10.77
   1  -3  -1  330.89   13.51
   1  -3  -1  334.66   14.34
   1  -3  -1  319.67   12.76
   1  -3  -1  317.32   11.47
   1  -3  -1  319.30   11.14
  -1  -3   1  332.24   13.85
  -1   3   1  347.36   12.72
  -1   3   1  366.07   14.71
   1   3  -1  337.95   14.67
   1   3  -1  349.82   12.81
  -1   3   1  321.89   12.68
   1   3  -1  336.14   13.31
   1   3  -1  360.76   14.52
  -1   3   1  323.79   10.62
   1   3  -1  329.47   11.06
   0  -3  -1 1041.80   39.19
   0  -3   1 1060.48   34.87
   0  -3   1 1011.59   34.47
   0  -3  -1 1017.26   36.59
   0  -3   1 1060.30   39.31
   0  -3  -1 1036.74   39.16
   0  -3  -1 1044.06   43.57
   0  -3   1 1009.19   34.16
   0  -3  -1 1045.21   32.51
   0   3  -1 1089.40   41.92
   0   3   1 1017.93   44.18
   0   3   1 1101.33   42.85
   0   3   1 1108.44   35.72
   0   3   1 1070.53   35.75
   0   3  -1 1081.60   44.31
   0   3  -1 1030.10   32.13
   0   3  -1 1108.22   43.52
   0   3  -1 1030.76   42.45
   1  -3   1  866.78   31.15
   1  -3   1  875.02   36.54
  -1  -3  -1  848.11   27.84
   1  -3   1  806.26   32.52
  -1  -3  -1  815.20   30.52
  -1  -3  -1  845.41   30.12
   1   3   1  837.25   27.31
  -1   3  -1  851.75   27.30
  -1   3  -1  855.10   36.14
   1   3   1  850.68   30.91
   1   3   1  872.68   33.91
  -1   3  -1  866.64   34.76
   1   3   1  856.73   28.99
  -1   3  -1  903.79   31.15
  -1   3  -1  832.50   26.12
   2  -3   1  136.88    6.79
  -2  -3  -1  150.47    5.84
  -2  -3  -1  145.09    6.10
   2  -3   1  153.39    6.12
   2   3   1  154.20    7.04
   2   3   1  146.28    6.63
   2   3   1  138.87    6.28
  -2   3  -1  149.51    7.37
  -2   3  -1  152.72    7.05
  -2   3  -1  147.35    6.16
  -2   3  -1  137.61    5.24
   2   3   1  147.54    5.97
  -2   3  -1  143.32    5.86
  -3  -3  -1  695.23   23.50
   3  -3   1  677.47   29.82
   3  -3   1  725.49   23.90
  -3  -3  -1  718.40   23.47
   3  -3   1  673.10   30.46
   3   3   1  720.27   27.97
  -3   3  -1  747.06   32.18
   3   3   1  722.44   28.23
  -3   3  -1  681.34   23.80
  -3   3  -1  758.56   26.43
   3   3   1  762.86   25.68
  -3   3  -1  732.80   29.09
  -3   3  -1  676.66   24.81
   3   3   1  715.91   25.69
   4  -3   1  630.13   22.75
   4  -3   1  599.68   21.95
  -4  -3  -1  622.61   24.88
   4  -3   1  578.79   27.39
  -4  -3  -1  588.84   23.74
   4  -3   1  614.78   20.59
   4   3   1  660.81   28.39
   4   3   1  616.49   22.34
  -4   3  -1  659.99   23.80
  -4   3  -1  629.97   22.82
  -4   3  -1  604.42   22.53
  -4   3  -1  603.44   21.75
   4   3   1  624.29   25.85
   4   3   1  622.78   24.39
   5  -3   1  35.562   3.193
   5  -3   1  34.471   1.814
   5  -3   1  31.159   3.095
   5  -3   1  29.360   3.428
  -5  -3  -1  32.558   2.778
  -5  -3  -1  28.222   3.346
   5   3   1  37.300   2.301
  -5   3  -1  30.116   2.834
   5   3   1  34.139   3.981
   5   3   1  28.532   3.396
   5   3   1  35.160   1.649
  -5   3  -1  37.397   3.753
   5   3   1  31.729   3.216
  -5   3  -1  28.790   2.841
   6  -3   1  13.110   2.418
   6  -3   1  15.799   1.865
   6  -3   1  9.5249  2.7869
  -6  -3  -1  10.483   1.766
  -6   3  -1  14.149   1.971
   6   3   1  12.396   2.266
  -6   3  -1  14.259   2.910
   6   3   1  11.839   2.296
   6   3   1  7.8797  3.4708
  -6   3  -1  12.627   3.130
   7  -3   1  13.022   2.489
  -7  -3  -1  14.961   2.349
   7  -3   1  21.831   3.514
   7  -3   1  18.687   2.196
   7   3   1  16.034   2.841
   7   3   1  17.842   2.847
  -7   3  -1  17.235   3.061
   7   3   1  19.708   3.342
  -7   3  -1  13.856   3.116
   8  -3   1 -0.8497  2.1692
   8  -3   1 -0.8527  1.5954
  -8  -3  -1  2.1181  2.0945
   8   3   1 -0.7851  2.3887
  -8   3  -1 -0.6462  3.3605
   8   3   1 -0.0400  2.0267
  -8   3  -1  -1.398   2.020
   9  -3   1  6.3853  1.9086
   9  -3   1  3.0550  2.7371
  -9  -3  -1  11.663   3.894
   9   3   1  3.8175  2.3119
   9   3   1  3.1278  3.8052
  -9   3  -1  4.8886  2.9200
  -9   3  -1  5.9328  2.5439
  10  -3   1  29.454   6.368
  10  -3   1  34.248   3.951
 -10  -3  -1  36.230   4.623
 -10   3  -1  29.265   5.235
 -10   3  -1  30.233   4.704
  10   3   1  32.546   3.785
  10   3   1  32.090   4.351
  11  -3   1  26.585   5.092
 -11  -3  -1  28.520   4.647
  11  -3   1  20.325   3.783
  11   3   1  17.543   3.713
 -11   3  -1  16.735   5.018
 -11   3  -1  12.773   5.071
  11   3   1  28.644   5.785
 -12  -3  -1  81.379   6.974
  12  -3   1  97.686   7.859
  12  -3   1  74.143   8.649
 -12   3  -1  81.390   8.839
  12   3   1  87.313   7.631
 -12   3  -1  71.325   8.455
  12   3   1  72.984   6.915
  13  -3   1  121.53   10.87
  13  -3   1  97.329  11.385
 -13   3  -1  79.794   8.676
  13   3   1  123.51   10.27
  13   3   1  101.99   10.27
 -13   3  -1  100.54   10.49
  14  -3   1  20.287   7.109
  14   3   1  21.708   7.172
 -14   3  -1  26.482  10.773
  14   3   1  21.139   6.829
  13  -4  -1  10.101   6.066
 -13   4   1  14.651   4.689
  13   4  -1  8.1408  4.5116
 -13   4   1  1.5159  5.4870
  13   4  -1  7.7019  6.0874
 -12  -4   1  7.8139  4.3416
  12  -4  -1  -6.220   4.133
  12  -4  -1  6.5308  4.3148
  12   4  -1  5.6925  4.6486
  12   4  -1  7.1486  6.5112
 -12   4   1  8.1049  3.8796
 -12   4   1  -4.082   3.984
 -11  -4   1  -1.376   3.411
  11  -4  -1  1.4703  5.9876
  11  -4  -1  1.4607  3.5971
  11   4  -1  2.9772  4.2903
 -11   4   1 -0.7449  3.2146
  11   4  -1  3.1625  3.6740
 -11   4   1  6.3205  5.8472
  10  -4  -1  6.5680  3.9634
 -10  -4   1  12.886   4.841
  10  -4  -1  9.9558  2.5596
  10   4  -1  5.5089  2.4195
 -10   4   1  10.691   3.651
 -10   4   1  5.3019  3.3850
  10   4  -1  5.5702  3.2937
   9  -4  -1  210.79   10.76
  -9  -4   1  203.79   10.68
   9  -4  -1  220.51   11.02
   9   4  -1  211.36   11.59
   9   4  -1  197.80   11.77
  -9   4   1  201.56   11.43
  -9   4   1  194.12   11.01
   8  -4  -1  12.579   2.479
  -8  -4   1  12.714   3.510
   8  -4  -1  11.696   3.312
   8   4  -1  7.5104  1.8373
  -8   4   1  16.259   3.235
   8   4  -1  13.360   2.914
  -8   4   1  11.071   3.474
  -7  -4   1  -1.471   2.846
   7  -4  -1  2.0485  1.5503
   7  -4  -1 -0.7841  1.9947
   7   4  -1  3.1416  2.8509
   7   4  -1  -1.120   0.570
   7   4  -1 -0.7231  0.4950
  -7   4   1 -0.4719  2.2058
  -7   4   1  -3.203   3.040
  -7   4   1  5.4250  3.4046
   6  -4  -1  47.896   3.309
   6  -4  -1  48.619   3.535
  -6  -4   1  38.825   3.317
   6   4  -1  47.246   4.011
   6   4  -1  41.558   4.049
  -6   4   1  45.771   4.355
  -6   4   1  50.753   4.920
   6   4  -1  46.548   2.296
   6   4  -1  48.839   2.563
  -6   4   1  42.378   3.944
  -5  -4   1  7.0496  3.3876
   5  -4  -1  1.4004  1.6048
   5  -4  -1  1.6543  2.4122
  -5  -4   1  3.8945  2.3243
   5  -4  -1  4.5465  1.1343
   5   4  -1  3.1766  1.1158
   5   4  -1  3.6416  1.7716
  -5   4   1  5.3145  2.3685
  -5   4   1  0.4784  1.9224
  -5   4   1  2.3352  1.7520
   5   4  -1  6.1475  2.4998
   4  -4  -1 -0.0296  1.6214
   4  -4  -1  3.8295  2.1862
   4  -4  -1  2.9533  1.4907
  -4  -4   1  2.5606  2.0912
  -4  -4   1 -0.2472  2.0754
   4  -4  -1  4.2639  0.7323
   4  -4  -1  3.7080  0.9258
  -4   4   1  4.3627  2.4446
  -4   4   1  1.7673  1.7041
   4   4  -1  4.0972  1.0646
  -4   4   1  1.2997  1.7698
   4   4  -1  2.1608  3.0993
  -4   4   1 -0.7531  2.7188
   4   4  -1  3.2129  1.5474
   3  -4  -1  35.419   3.008
   3  -4  -1  36.358   2.503
   3  -4  -1  38.341   1.611
  -3  -4   1  40.938   3.863
   3  -4  -1  34.823   3.906
   3  -4  -1  37.922   2.991
  -3  -4   1  39.332   3.374
   3   4  -1  35.638   2.214
  -3   4   1  39.408   3.450
  -3   4   1  32.086   2.923
   3   4  -1  31.034   2.143
  -3   4   1  40.249   3.517
  -3   4   1  37.910   3.380
   3   4  -1  37.093   2.763
   3   4  -1  34.472   3.775
   2  -4  -1  254.34    9.77
   2  -4  -1  245.86   10.50
  -2  -4   1  253.19   10.12
   2  -4  -1  246.70   10.09
   2  -4  -1  256.71   11.38
  -2  -4   1  236.37   12.90
   2  -4  -1  242.97    9.20
   2   4  -1  268.40    8.43
   2   4  -1  254.96   10.56
   2   4  -1  271.00   10.72
   2   4  -1  269.30   12.98
  -2   4   1  250.45    9.19
  -2   4   1  238.20    8.77
  -2   4   1  266.88   11.44
  -2   4   1  270.40   12.99
   2   4  -1  271.82    9.94
  -1  -4   1  6.9299  1.0377
  -1  -4   1  12.284   1.614
   1  -4  -1  11.334   1.578
  -1  -4   1  10.822   2.148
   1  -4  -1  9.2496  0.9409
   1  -4  -1  5.8814  2.1167
   1  -4  -1  10.049   1.198
   1  -4  -1  6.7627  1.8534
  -1   4   1  9.2018  2.9607
  -1   4   1  9.1983  0.8798
   1   4  -1  5.8138  2.5816
  -1   4   1  8.3181  1.9495
   1   4  -1  8.3356  1.3021
  -1   4   1  8.3819  2.2897
   1   4  -1  6.1221  2.0463
   1   4  -1  9.2037  1.7204
   1   4  -1  8.2303  1.1703
   0  -4  -1  552.10   21.74
   0  -4   1  544.35   21.05
   0  -4  -1  560.91   21.95
   0  -4  -1  570.17   19.62
   0  -4   1  561.51   22.79
   0  -4   1  573.97   23.62
   0  -4  -1  546.51   22.70
   0  -4   1  581.17   20.15
   0   4   1  557.79   18.53
   0   4  -1  582.42   23.06
   0   4  -1  577.24   22.94
   0   4   1  572.79   18.30
   0   4  -1  545.07   18.54
   0   4   1  596.08   24.11
   0   4  -1  595.71   20.64
   0   4   1  599.78   20.12
   0   4  -1  578.64   19.15
  -1  -4  -1 1546.49   53.85
  -1  -4  -1 1616.30   59.60
   1  -4   1 1668.08   55.75
   1  -4   1 1631.92   57.56
   1  -4   1 1557.07   56.27
   1  -4   1 1568.79   60.06
  -1   4  -1 1693.99   75.17
   1   4   1 1641.81   57.08
   1   4   1 1597.11   53.77
  -1   4  -1 1696.71   62.71
  -1   4  -1 1543.34   50.58
  -1   4  -1 1618.08   48.07
   1   4   1 1645.75   53.12
  -1   4  -1 1721.65   70.81
   1   4   1 1698.58   62.60
   2  -4   1  171.73    8.12
  -2  -4  -1  159.81    6.94
  -2  -4  -1  159.93    6.30
   2  -4   1  158.91    6.75
  -2   4  -1  171.94    9.21
   2   4   1  173.31    8.67
   2   4   1  160.44    6.41
  -2   4  -1  151.58    6.37
   2   4   1  159.83    6.88
   2   4   1  161.75    6.32
  -2   4  -1  148.34    6.85
  -2   4  -1  169.79    7.70
  -2   4  -1  182.52    9.44
   3  -4   1  17.364   3.146
   3  -4   1  21.397   1.930
  -3  -4  -1  23.627   3.062
  -3  -4  -1  21.587   2.767
  -3   4  -1  22.974   3.107
  -3   4  -1  24.925   2.131
   3   4   1  26.118   1.262
   3   4   1  25.155   1.503
   3   4   1  22.655   1.848
  -3   4  -1  23.007   2.795
  -3   4  -1  24.986   3.389
   3   4   1  18.415   2.841
  -3   4  -1  25.974   3.167
   3   4   1  21.900   2.256
  -4  -4  -1  501.53   18.33
  -4  -4  -1  541.39   26.96
   4  -4   1  541.16   17.01
   4  -4   1  500.88   17.49
   4  -4   1  485.04   21.72
   4   4   1  506.36   20.03
   4   4   1  528.55   23.75
   4   4   1  558.67   27.01
  -4   4  -1  558.89   24.80
   4   4   1  544.19   24.90
  -4   4  -1  513.16   26.23
  -4   4  -1  522.26   18.33
   5  -4   1  105.19    4.79
   5  -4   1  94.165   5.620
  -5  -4  -1  98.483   5.740
   5   4   1  102.59    5.04
   5   4   1  93.409   4.398
  -5   4  -1  101.30    5.50
  -5   4  -1  113.26    7.93
   5   4   1  96.452   5.265
  -5   4  -1  98.706   5.201
  -6  -4  -1  335.88   14.42
   6  -4   1  363.12   24.86
   6  -4   1  362.92   18.37
   6  -4   1  331.24   15.03
   6   4   1  364.54   19.04
  -6   4  -1  363.89   13.67
   6   4   1  337.41   15.00
   6   4   1  359.34   14.81
  -6   4  -1  354.18   25.48
   6   4   1  351.59   15.47
  -6   4  -1  374.73   14.04
  -7  -4  -1  7.5887  2.6989
   7  -4   1  5.0002  2.4961
   7  -4   1  9.2198  1.7830
   7   4   1  3.2380  2.0421
  -7   4  -1  5.9540  3.7717
   7   4   1  5.4384  3.3427
  -7   4  -1  7.4842  2.4585
  -7   4  -1  6.3911  3.1512
   8  -4   1  106.91    5.78
  -8  -4  -1  105.96    6.73
   8  -4   1  105.04    7.09
  -8   4  -1  113.52    6.59
   8   4   1  89.331   5.403
   8   4   1  93.658   6.547
  -8   4  -1  100.25    6.95
   9  -4   1  0.0129  1.7816
  -9  -4  -1  -1.434   2.817
   9  -4   1  -1.694   2.791
  -9   4  -1  1.4556  2.6884
   9   4   1  -2.545   2.438
  -9   4  -1  2.3441  3.0055
   9   4   1  0.3762  2.1400
 -10  -4  -1  10.721   4.335
  10  -4   1  15.574   3.066
  10  -4   1  8.3074  3.6649
  10   4   1  8.5876  2.7471
 -10   4  -1  13.739   4.953
  10   4   1  8.1373  3.4721
 -10   4  -1  8.7544  3.0542
 -11  -4  -1  23.780   4.488
  11  -4   1  26.810   4.216
  11  -4   1  24.733   7.637
  11   4   1  26.582   5.318
  11   4   1  18.341   3.995
 -11   4  -1  28.680   5.166
 -11   4  -1  24.390   4.737
 -12  -4  -1  81.359   8.434
  12  -4   1  79.042   9.559
 -12   4  -1  77.863   8.197
  12   4   1  63.137   8.093
 -12   4  -1  63.611   7.419
  12   4   1  83.780   8.463
  13  -4   1  -6.442   8.315
 -13   4  -1  4.2387  5.4281
 -13   4  -1  1.9334  5.5914
  13   4   1  -2.056   5.422
  13  -5  -1  8.7665  7.3933
  13   5  -1  18.234   9.318
 -13   5   1 -0.8447  5.4297
 -13   5   1  18.629   6.687
 -12  -5   1  7.1446  5.0673
  12  -5  -1  6.6308  5.8888
 -12   5   1  2.9081  7.3901
 -12   5   1  5.0700  6.5171
  12   5  -1  9.7348  5.4125
 -11  -5   1  27.349   5.737
  11  -5  -1  15.481   5.245
  11   5  -1  30.941   5.626
 -11   5   1  28.317   5.761
 -11   5   1  25.225   4.158
 -10  -5   1  10.534   4.752
  10  -5  -1 -0.4757  3.4606
  10   5  -1  4.2874  3.1454
 -10   5   1  4.5233  4.6549
 -10   5   1  6.1130  3.5317
  10   5  -1  1.1151  5.2670
   9  -5  -1  33.871   5.783
   9  -5  -1  39.314   3.471
  -9  -5   1  38.543   4.676
   9   5  -1  33.143   3.608
   9   5  -1  32.248   4.806
  -9   5   1  39.903   5.044
  -9   5   1  31.199   5.668
   8  -5  -1  231.78   10.33
  -8  -5   1  215.65   10.95
   8  -5  -1  215.19   10.79
   8   5  -1  199.19   10.99
  -8   5   1  204.45   10.59
   8   5  -1  209.74   11.28
  -8   5   1  194.87    9.67
   7  -5  -1  5.5678  3.4807
  -7  -5   1  9.7639  3.1099
   7  -5  -1  9.2597  1.7996
   7   5  -1  4.9623  1.2443
  -7   5   1  4.1960  3.1087
  -7   5   1  6.9556  2.7088
   7   5  -1  8.8264  4.2994
   6  -5  -1  64.671   3.599
   6  -5  -1  53.318   5.063
  -6  -5   1  61.209   5.976
   6  -5  -1  69.875   3.157
   6   5  -1  53.919   4.923
  -6   5   1  57.652   4.269
   6   5  -1  53.956   3.915
  -6   5   1  58.084   4.110
   5  -5  -1  111.04    4.26
   5  -5  -1  103.99    5.88
  -5  -5   1  107.29    6.01
   5  -5  -1  109.31    4.41
  -5   5   1  97.423   6.316
   5   5  -1  104.25    5.71
   5   5  -1  106.35    5.95
  -5   5   1  88.354   5.679
   5   5  -1  97.195   5.973
   4  -5  -1  87.152   3.339
   4  -5  -1  92.901   4.131
  -4  -5   1  85.343   7.018
  -4  -5   1  92.827   5.000
   4  -5  -1  80.927   4.791
   4   5  -1  96.650   5.467
  -4   5   1  79.318   5.005
   4   5  -1  79.554   4.614
   4   5  -1  82.024   4.120
  -4   5   1  87.733   5.120
   4   5  -1  94.077   5.027
   3  -5  -1  171.21    8.81
   3  -5  -1  188.04    7.45
  -3  -5   1  197.59    9.15
  -3  -5   1  189.86    9.45
   3  -5  -1  175.17    6.85
  -3   5   1  184.05    9.74
  -3   5   1  181.58    7.83
   3   5  -1  188.03    6.53
   3   5  -1  185.74    9.79
   3   5  -1  195.58    8.52
   3   5  -1  180.36    8.12
   2  -5  -1  209.88   10.31
  -2  -5   1  213.09    9.60
  -2  -5   1  232.07    9.68
   2  -5  -1  217.65    8.87
   2  -5  -1  195.50    9.67
  -2   5   1  213.61    8.48
   2   5  -1  233.01    8.55
   2   5  -1  221.95    9.45
  -2   5   1  230.70    9.48
   2   5  -1  214.76    9.36
   2   5  -1  215.21    9.33
  -1  -5   1  1.6221  1.0780
  -1  -5   1  1.0524  0.9709
  -1  -5   1  2.8070  2.2662
   1  -5  -1  3.1005  2.9712
   1  -5  -1  2.7246  1.0791
   1  -5  -1  3.3167  0.8379
  -1   5   1  2.1977  1.9549
   1   5  -1  2.1527  1.0224
   1   5  -1  4.0489  2.5403
   1   5  -1  3.5418  2.4223
  -1   5   1  2.9778  2.1085
   1   5  -1  1.2581  1.1862
   0  -5  -1  31.005   1.752
   0  -5  -1  31.349   2.496
   0  -5   1  32.481   2.121
   0  -5  -1  25.357   3.614
   0  -5   1  32.701   2.195
   0  -5   1  29.582   3.090
   0   5  -1  29.863   2.014
   0   5  -1  30.874   2.613
   0   5  -1  27.891   4.208
   0   5   1  26.027   3.212
   0   5  -1  31.552   3.109
   0   5   1  31.036   1.737
   0   5   1  27.080   3.444
   1  -5   1  821.79   30.94
   1  -5   1  810.72   28.71
  -1  -5  -1  830.47   33.41
  -1  -5  -1  815.87   27.77
   1  -5   1  793.36   29.97
  -1   5  -1  852.74   46.54
  -1   5  -1  834.01   28.40
   1   5   1  809.01   27.56
   1   5   1  866.57   28.41
   1   5   1  831.73   26.51
  -1   5  -1  804.60   26.45
   2  -5   1 1871.37   73.47
  -2  -5  -1 1865.66   63.59
  -2  -5  -1 2005.87  103.32
  -2   5  -1 1859.34   66.04
  -2   5  -1 2137.32   72.49
   2   5   1 1976.49   69.71
  -2   5  -1 1939.66   63.43
   2   5   1 1921.81   59.20
   2   5   1 2058.53   63.90
  -3  -5  -1  28.264   3.555
   3  -5   1  24.714   2.797
  -3  -5  -1  31.156   4.192
  -3   5  -1  31.676   2.968
   3   5   1  30.854   3.467
   3   5   1  25.817   2.689
  -3   5  -1  23.343   2.604
   3   5   1  25.019   2.917
  -4  -5  -1  53.463   4.869
   4  -5   1  52.113   4.252
   4   5   1  57.715   2.843
   4   5   1  58.081   3.618
  -4   5  -1  55.610   4.376
   4   5   1  58.479   4.546
  -4   5  -1  52.761   4.541
   4   5   1  53.486   2.600
  -5  -5  -1  55.768   4.905
   5  -5   1  53.276   4.754
   5   5   1  56.743   3.907
   5   5   1  52.478   3.275
  -5   5  -1  49.854   4.544
   5   5   1  56.878   3.737
  -5   5  -1  54.331   3.759
  -6  -5  -1  415.21   17.51
   6  -5   1  414.29   18.94
   6  -5   1  421.04   18.19
   6   5   1  433.80   17.63
   6   5   1  453.71   22.45
  -6   5  -1  429.22   18.83
   6   5   1  451.37   18.90
  -6   5  -1  440.84   20.50
   7  -5   1  -2.094   2.449
   7  -5   1  -1.452   1.006
  -7  -5  -1  0.6694  2.3881
   7   5   1 -0.1122  1.8273
  -7   5  -1  1.5550  3.0062
  -7   5  -1  -4.681   3.321
   7   5   1  -1.417   2.699
   8  -5   1  62.338   3.318
  -8  -5  -1  55.079   5.997
   8  -5   1  55.716   5.813
   8   5   1  54.904   5.184
   8   5   1  51.926   4.324
  -8   5  -1  63.688   5.603
  -8   5  -1  54.004   5.286
   9  -5   1  37.106   4.814
  -9  -5  -1  34.047   4.941
   9   5   1  31.264   3.541
  -9   5  -1  30.394   5.315
  -9   5  -1  28.029   4.521
   9   5   1  42.514   5.536
 -10  -5  -1  14.132   5.438
  10  -5   1  6.8106  4.9921
 -10   5  -1  7.9283  3.4108
  10   5   1  6.6248  5.1631
 -10   5  -1  7.7566  4.6717
  11  -5   1  21.829   5.570
 -11  -5  -1  33.315   6.036
 -11   5  -1  19.633   5.025
  11   5   1  28.996   5.686
 -11   5  -1  16.668   5.225
  12  -5   1  -2.043   8.462
 -12  -5  -1  -1.058   6.659
 -12   5  -1  2.6738  4.8650
  12   5   1  3.1908  7.2789
 -12   5  -1  1.3483  5.8476
  12  -6  -1  1.4132  6.4991
  12   6  -1 -0.7350  4.9803
 -12   6   1  0.1195  4.5770
 -12   6   1  -3.461   6.103
 -11  -6   1  8.7317  5.7439
  11  -6  -1  2.1702  5.5264
  11   6  -1  -1.537   5.046
 -11   6   1  -1.537   4.513
 -11   6   1  -4.070   3.963
 -10  -6   1  77.559   8.144
  10  -6  -1  77.290   7.515
 -10   6   1  57.117   7.639
 -10   6   1  67.883   7.226
  10   6  -1  66.542   6.787
   9  -6  -1  3.4584  3.8304
  -9  -6   1  10.403   3.774
   9   6  -1  9.4934  4.0887
  -9   6   1  1.7200  3.3679
  -9   6   1  8.6648  5.4971
  -8  -6   1  85.769   7.820
   8  -6  -1  95.621   7.575
  -8   6   1  77.236   6.830
  -8   6   1  73.293   6.318
   8   6  -1  83.863   7.298
  -7  -6   1  0.2136  3.6733
   7  -6  -1  3.0026  2.5536
   7   6  -1  2.1587  2.8429
  -7   6   1 -0.3887  2.4657
  -7   6   1 -0.6223  4.9003
   6  -6  -1  154.95    8.13
  -6  -6   1  148.00   10.77
   6   6  -1  148.68   10.33
  -6   6   1  146.32    7.87
  -6   6   1  168.07    9.47
   6   6  -1  158.46    8.95
  -5  -6   1  173.29    8.91
   5  -6  -1  189.22    9.52
   5   6  -1  186.57   11.62
  -5   6   1  181.43    9.49
   5   6  -1  174.12    8.24
  -5   6   1  181.82    9.15
   5   6  -1  183.34    9.20
  -4  -6   1  272.78   13.41
   4  -6  -1  281.15   11.75
  -4   6   1  288.32   12.82
   4   6  -1  291.74   12.14
  -4   6   1  296.81   13.35
   4   6  -1  293.21   13.33
   4   6  -1  302.41   13.40
   4   6  -1  290.29   11.83
  -3  -6   1  65.646   5.346
   3  -6  -1  64.392   2.671
   3  -6  -1  51.694   3.753
  -3  -6   1  56.506   5.715
   3   6  -1  56.814   4.916
   3   6  -1  66.763   3.903
   3   6  -1  50.898   4.795
  -3   6   1  52.874   4.361
   3   6  -1  55.210   3.997
  -3   6   1  59.723   4.758
  -2  -6   1  4.5901  1.9023
   2  -6  -1  6.8752  2.8700
   2  -6  -1  7.3653  1.0066
  -2  -6   1  6.2474  3.3517
   2  -6  -1  7.1431  1.3566
   2   6  -1  5.2267  0.9645
   2   6  -1  2.5196  1.4774
  -2   6   1  3.6254  3.2077
  -2   6   1  6.3077  3.9977
   2   6  -1  10.628   4.499
   1  -6  -1  85.029   5.393
  -1  -6   1  88.487   6.083
   1  -6  -1  94.994   4.558
   1  -6  -1  95.871   4.649
  -1  -6   1  93.342   6.157
   1   6  -1  81.301   6.185
  -1   6   1  90.307   5.190
  -1   6   1  87.018   6.222
   1   6  -1  86.429   4.748
   1   6  -1  97.893   4.396
   0  -6  -1  108.70    4.95
   0  -6   1  87.769   6.276
   0  -6   1  110.49    5.22
   0  -6  -1  95.609   6.185
   0  -6   1  97.147   4.875
   0  -6  -1  104.06    5.76
   0   6   1  98.491   4.557
   0   6  -1  97.994   5.382
   0   6  -1  106.78    5.67
   0   6   1  105.04    5.39
   0   6  -1  97.280   6.639
   1  -6   1  68.136   6.060
  -1  -6  -1  83.002   5.328
  -1  -6  -1  87.111   5.854
   1  -6   1  81.736   3.859
   1   6   1  80.393   5.637
  -1   6  -1  89.339   3.557
  -1   6  -1  85.055   5.743
  -1   6  -1  88.415   4.941
   1   6   1  78.254   4.531
  -2  -6  -1  25.821   4.681
   2  -6   1  23.137   2.679
  -2  -6  -1  23.479   3.260
   2   6   1  20.499   3.558
   2   6   1  25.431   3.776
   2   6   1  29.969   2.997
  -2   6  -1  23.269   3.079
  -2   6  -1  23.298   3.851
  -3  -6  -1  1.6045  3.0603
   3  -6   1  1.9928  1.7224
   3   6   1  4.4939  3.2378
  -3   6  -1  6.2227  3.3226
   3   6   1  4.3215  1.8153
  -3   6  -1 -0.1974  3.6565
   3   6   1  4.0941  3.0389
  -4  -6  -1  8.9898  3.2646
   4  -6   1  10.817   1.952
   4   6   1  7.5527  4.3402
  -4   6  -1  6.1487  3.4209
   4   6   1  7.4541  2.2582
  -4   6  -1  5.5195  2.4631
   4   6   1  1.2571  3.0053
   5  -6   1  161.00    8.73
  -5  -6  -1  154.28    9.46
   5   6   1  165.35   11.87
   5   6   1  164.90    9.42
  -5   6  -1  158.83    9.65
  -5   6  -1  167.35    9.09
  -6  -6  -1  61.277   5.732
   6  -6   1  69.635   5.764
   6   6   1  56.409   5.293
  -6   6  -1  60.585   5.119
  -6   6  -1  67.090   6.802
   7  -6   1  0.6836  3.3818
  -7  -6  -1  0.3249  3.4653
  -7   6  -1  4.8183  3.7150
  -7   6  -1  0.3836  3.7921
   7   6   1  5.3409  2.8131
  -8  -6  -1  2.3419  6.2681
   8  -6   1  6.9101  4.4145
   8   6   1  -2.562   2.705
  -8   6  -1  -2.311   3.528
  -8   6  -1 -0.4749  4.7750
  -9  -6  -1  65.322   7.626
   9  -6   1  63.453   6.516
  -9   6  -1  62.772   6.698
  -9   6  -1  53.788   5.793
   9   6   1  64.027   6.496
 -10  -6  -1  0.7105  4.4651
  10  -6   1  4.8308  5.6062
 -10   6  -1  0.7460  6.4908
 -10   6  -1  0.9847  4.9608
  10   6   1  -6.943   4.278
 -11  -6  -1  114.17   13.50
  11  -6   1  108.24   10.58
 -11   6  -1  100.16   10.52
 -11   6  -1  113.42   10.78
  11   6   1  94.939   9.801
  12  -6   1  10.887   6.036
 -12  -6  -1  19.435   7.387
  12   6   1  10.083   6.335
 -12   6  -1  30.894   9.558
 -11  -7   1  132.84   14.15
  11  -7  -1  132.47   12.00
 -11   7   1  123.45   11.25
  11   7  -1  130.26   13.05
 -11   7   1  132.07   11.36
  10  -7  -1  27.158   5.717
 -10  -7   1  27.871   7.990
 -10   7   1  11.160   5.645
 -10   7   1  30.960   8.381
   9  -7  -1  148.87   11.70
  -9  -7   1  141.71   12.02
   9   7  -1  138.39   10.28
  -9   7   1  147.45   12.85
  -9   7   1  145.60   11.29
  -8  -7   1  40.720   6.846
   8  -7  -1  48.042   5.198
  -8   7   1  27.141   5.347
   8   7  -1  40.282   5.666
   8   7  -1  41.668   6.083
  -8   7   1  34.581   6.673
   7  -7  -1  131.38    9.04
  -7  -7   1  136.73    9.44
   7   7  -1  135.42    9.46
   7   7  -1  134.15   11.54
  -7   7   1  134.45    8.54
  -7   7   1  142.18    9.31
  -6  -7   1  79.593   8.249
   6  -7  -1  75.031   7.616
  -6   7   1  64.828   6.892
  -6   7   1  68.928   6.815
   6   7  -1  63.314   6.214
   6   7  -1  69.453   6.835
   5  -7  -1  23.003   3.718
  -5  -7   1  19.743   4.975
   5   7  -1  21.675   3.473
  -5   7   1  23.726   4.410
   5   7  -1  25.791   4.673
  -5   7   1  12.066   4.793
  -4  -7   1  184.97   11.44
   4  -7  -1  193.77    8.78
  -4   7   1  168.52   10.36
  -4   7   1  180.08    9.96
   4   7  -1  181.53   10.23
   4   7  -1  181.92    8.00
   3  -7  -1  654.46   24.40
  -3  -7   1  674.96   29.65
  -3   7   1  672.82   24.79
   3   7  -1  641.54   32.70
  -3   7   1  637.95   27.02
   3   7  -1  636.21   25.71
  -2  -7   1  55.458   6.217
   2  -7  -1  56.223   3.502
   2  -7  -1  58.977   3.025
   2  -7  -1  45.773   5.276
  -2   7   1  43.673   5.676
   2   7  -1  52.078   4.213
   2   7  -1  53.500   5.514
  -2   7   1  52.153   5.465
   1  -7  -1  -1.402   1.277
   1  -7  -1 -0.6643  3.1331
  -1  -7   1  1.3739  4.4855
   1  -7  -1  0.9602  1.4133
  -1  -7   1  -1.622   2.258
  -1   7   1  0.9544  2.3539
   1   7  -1 -0.3739  3.0899
  -1   7   1  -1.441   1.181
   1   7  -1  0.0568  1.0769
   0  -7  -1  131.66    9.65
   0  -7   1  141.73    6.78
   0  -7   1  146.06    8.10
   0  -7   1  149.95    7.08
   0   7   1  129.19    5.77
   0   7  -1  140.37    8.61
   0   7   1  124.61    9.08
   0   7  -1  135.05    6.56
  -1  -7  -1  19.012   4.412
   1  -7   1  24.510   2.540
   1   7   1  15.412   2.325
  -1   7  -1  19.810   3.867
   1   7   1  22.920   4.442
   2  -7   1  271.60   14.20
  -2  -7  -1  249.91   12.33
  -2   7  -1  272.41   11.70
  -2   7  -1  268.16   11.92
   2   7   1  263.65   13.98
   2   7   1  280.94   12.08
   3  -7   1  599.48   33.71
  -3  -7  -1  601.51   26.64
  -3   7  -1  628.75   26.67
  -3   7  -1  632.44   23.11
   3   7   1  627.39   28.26
   3   7   1  591.68   25.14
  -4  -7  -1  15.149   6.126
  -4   7  -1  22.333   3.617
   4   7   1  17.195   2.871
  -4   7  -1  23.011   5.163
   4   7   1  29.268   6.164
  -5  -7  -1  207.06   11.47
   5  -7   1  201.98    9.70
   5   7   1  199.06   12.72
   5   7   1  206.33    9.76
  -5   7  -1  217.03   12.05
  -5   7  -1  202.44   11.55
  -6  -7  -1  5.1920  6.2824
   6  -7   1 -0.4866  2.7767
  -6   7  -1  -2.708   4.450
   6   7   1  1.5255  3.9793
  -6   7  -1  0.2082  4.2495
   6   7   1  3.8617  2.6579
  -7  -7  -1 -0.0610  4.7948
   7  -7   1  3.0310  3.5430
  -7   7  -1  0.0418  3.3908
  -7   7  -1  1.0005  3.1646
   7   7   1  0.1506  2.9320
   8  -7   1  35.790   7.326
  -8  -7  -1  40.625   5.803
   8   7   1  33.330   4.819
  -8   7  -1  31.831   7.531
  -8   7  -1  25.284   4.502
  -9  -7  -1  33.979   6.460
   9  -7   1  39.156   6.603
  -9   7  -1  27.903   6.664
  -9   7  -1  30.857   6.701
   9   7   1  34.983   5.583
  10  -7   1  0.8059  5.4473
 -10  -7  -1  2.9195  6.8571
 -10   7  -1  0.9500  5.5573
 -10   7  -1  -4.671   4.308
  10   7   1  -1.340   4.688
 -11  -7  -1  4.7117  9.8804
 -11   7  -1  -3.449   5.817
  11   7   1  4.0467  5.1357
  -9  -8   1  0.3745  6.7634
   9  -8  -1  1.6061  4.7015
  -9   8   1  8.3516  7.4182
  -9   8   1  9.6208  6.6070
   9   8  -1  3.8719  4.8761
   9   8  -1  19.755   7.052
   8  -8  -1  12.504   6.305
  -8  -8   1  11.466   6.229
   8   8  -1  7.9353  4.6115
  -8   8   1  8.4796  5.2421
  -8   8   1  4.9813  6.0076
   8   8  -1  7.7261  6.6159
  -7  -8   1  14.367   5.825
   7  -8  -1  22.199   6.188
  -7   8   1  13.816   4.373
   7   8  -1  10.100   4.242
   7   8  -1  16.718   6.512
  -7   8   1  13.914   4.900
  -6  -8   1  0.5044  5.2410
   6  -8  -1  6.3025  3.8618
  -6   8   1  -1.797   3.749
   6   8  -1  5.3173  4.9997
   6   8  -1  0.7319  2.9790
  -6   8   1  2.3521  3.9283
   5  -8  -1  119.08    9.17
  -5  -8   1  112.35    9.55
  -5   8   1  110.61    9.42
   5   8  -1  117.13   10.11
   5   8  -1  111.17    7.98
  -5   8   1  104.15    9.35
   4  -8  -1 -0.8284  3.3607
  -4  -8   1  2.2084  6.9032
  -4   8   1  0.3855  3.7078
   4   8  -1  0.6824  4.4858
  -4   8   1 -0.7723  3.7583
   4   8  -1  0.1546  3.3730
   3  -8  -1  9.1082  1.9596
  -3  -8   1  0.9936  6.1268
   3   8  -1  7.3983  3.3799
   3   8  -1  1.0290  4.5358
  -3   8   1  4.9149  3.8228
  -3   8   1  3.4807  3.3640
   2  -8  -1  50.401   4.271
  -2  -8   1  48.343   8.499
   2  -8  -1  46.087   5.827
  -2   8   1  44.324   6.355
   2   8  -1  34.735   4.042
  -2   8   1  45.795   6.201
   2   8  -1  45.202   7.223
  -1  -8   1  8.6430  4.0088
   1  -8  -1  3.3206  5.5763
   1   8  -1  1.0175  4.1895
  -1   8   1  8.7506  4.3508
   0  -8  -1  5.0077  4.6651
   0  -8   1  7.5419  5.2774
   0   8  -1  21.364   6.016
   0   8   1  10.504   4.656
  -1  -8  -1  3.8259  3.9372
   1  -8   1  15.853   2.483
   1   8   1  9.9373  2.3827
  -1   8  -1  18.364   4.687
   1   8   1  16.068   4.812
  -2  -8  -1  25.007   7.336
   2  -8   1  41.381   3.929
   2   8   1  34.591   5.409
  -2   8  -1  29.869   5.527
   2   8   1  32.373   3.844
  -3  -8  -1  -5.836   6.318
   3  -8   1  0.2235  2.1788
  -3   8  -1  5.1627  4.0148
   3   8   1  -3.508   3.307
   3   8   1  4.0745  4.4686
  -3   8  -1  2.4347  4.7927
  -4  -8  -1  2.7527  4.4402
   4  -8   1  3.5538  2.8770
  -4   8  -1  4.9101  2.9256
  -4   8  -1  -4.479   4.018
   4   8   1  2.2923  4.0342
   4   8   1  -1.347   4.349
   5  -8   1  12.628   3.586
  -5  -8  -1  8.5832  4.8257
  -5   8  -1  9.5219  3.8997
   5   8   1  16.338   3.998
   5   8   1  9.5491  5.1904
  -5   8  -1  17.219   6.714
  -6  -8  -1  2.1526  7.2923
   6  -8   1  0.7097  3.0057
   6   8   1  2.0070  3.4385
  -6   8  -1  5.7218  3.9964
  -6   8  -1  9.2439  5.6866
   6   8   1  5.8775  5.1864
  -7  -8  -1  -3.293   5.166
   7  -8   1  4.1590  4.3210
   7   8   1  -4.377   6.226
  -7   8  -1  4.1928  3.8253
  -7   8  -1  2.5206  8.1737
   7   8   1  -1.800   3.573
  -8  -8  -1  31.018   7.628
   8  -8   1  31.728   5.764
  -8   8  -1  24.312   5.369
   8   8   1  28.538   6.833
  -8   8  -1  24.781   6.145
   8   8   1  14.773   8.094
  -9  -8  -1  29.346   9.284
   9  -8   1  41.869   9.773
   9   8   1  34.706   8.813
   9   8   1  27.979   7.200
  -9   8  -1  34.508   8.765
  -8  -9   1  93.513  15.243
  -8   9   1  36.516   8.338
  -8   9   1  72.717   9.267
   8   9  -1  48.428   8.103
   8   9  -1  56.974  10.226
  -7  -9   1  13.638   7.871
   7   9  -1  7.1572  4.6206
   7   9  -1  24.273   7.614
  -7   9   1  2.6351  8.0116
  -7   9   1 -0.3386  7.2935
  -6  -9   1  5.2973  5.7622
   6   9  -1  10.562   8.000
  -6   9   1  10.787   5.026
  -6   9   1 -0.3626  4.8744
  -5  -9   1  -12.22    7.82
  -5   9   1  -3.969   4.654
  -5   9   1  -1.293   3.928
   5   9  -1  5.6943  6.1007
  -4  -9   1  226.56   15.93
   4   9  -1  271.50   16.17
  -4   9   1  246.67   14.01
  -4   9   1  251.29   15.33
  -3  -9   1  0.2175  5.5627
  -3   9   1  3.4033  4.4244
   3   9  -1  7.3141  5.8521
  -3   9   1 -0.1950  4.4978
  -2  -9   1  7.1373  5.7662
  -2   9   1  6.5320  3.9285
   2   9  -1  14.830   6.510
  -2   9   1  11.934   6.348
   1  -9  -1  -1.600   5.123
  -1  -9   1  5.0693  5.5678
  -1   9   1  6.6892  4.3485
   1   9  -1  5.0163  6.1642
  -1   9   1 -0.3159  4.2851
   0  -9  -1  13.960   8.468
   0   9  -1  17.360   5.763
   0   9   1  28.512   7.920
  -1  -9  -1  4.7382  5.8973
  -1   9  -1  2.5732  4.4338
   1   9   1  9.9003  6.4615
  -1   9  -1  12.031   5.247
  -2  -9  -1  4.8990  5.5619
   2   9   1  9.8901  5.8749
  -2   9  -1  0.0137  6.8572
  -2   9  -1  7.8198  6.0505
  -3  -9  -1  392.74   24.31
  -3   9  -1  390.31   20.26
  -3   9  -1  396.86   22.31
   3   9   1  419.87   21.33
  -4  -9  -1 -0.2321  8.3855
  -4   9  -1  -1.054   4.378
   4   9   1  11.466   8.728
  -4   9  -1  -5.713   4.916
  -5  -9  -1 -0.6608  7.5413
  -5   9  -1  11.044   8.616
   5   9   1  3.7383  6.4276
  -5   9  -1  2.5323  3.4919
  -6  -9  -1  34.279  10.469
  -6   9  -1  51.692   8.753
  -6   9  -1  29.805   6.062
   6   9   1  33.683   7.326
   6   9   1  38.201   7.990
  -7  -9  -1  6.9890  8.2424
  -7   9  -1  10.800   6.744
  -7   9  -1  0.4541  7.1984
   7   9   1  -3.876   7.946
   7   9   1  -3.055   4.905
  -5 -10   1  6.7325  7.1145
  -5  10   1  9.7983  8.5800
   5  10  -1  -7.072   7.890
  -5  10   1  0.0399  5.8532
  -4 -10   1  3.6608  7.3763
  -4  10   1 -0.5078  5.4505
  -4  10   1  3.7553  6.2101
   4  10  -1   0.015  10.301
  -3 -10   1  11.658  11.148
  -3  10   1  -3.006   7.722
  -3  10   1 -0.0413  5.4306
   3  10  -1  -7.215   6.988
  -2 -10   1  11.342   8.529
  -2  10   1  18.269   5.750
   2  10  -1  18.030   7.594
  -2  10   1  30.502   7.879
  -1  10   1  -1.307   4.919
   1  10  -1  5.5247  6.3494
  -1  10   1  4.8423  5.7330
   0 -10  -1  0.0322  7.2748
   0  10   1  -2.835   5.652
   0  10  -1  -4.507   5.252
  -1 -10  -1  30.659   8.744
  -1  10  -1  48.528   8.171
  -1  10  -1  28.098   7.308
   1  10   1  37.399   8.517
  -2 -10  -1  6.0486  7.6891
  -2  10  -1  6.1232  5.7500
   2  10   1  16.634   7.531
  -2  10  -1  3.6820  6.6408
  -3 -10  -1  -4.918   7.679
   3  10   1  3.9012  6.9536
  -3  10  -1  11.279   9.996
  -3  10  -1  2.6717  4.9093
  -4 -10  -1  40.019  12.544
  -4  10  -1  35.799  10.669
  -4  10  -1  42.701   8.289
   4  10   1  33.482   8.464
  15   0  -2  1.3358  6.5487
  15   0  -2  -5.238   8.873
  14   0  -2  51.711   6.929
 -14   0   2  47.768   9.152
  14   0  -2  38.955   8.486
  13   0  -2  -3.162   3.795
  13   0  -2  -1.561   4.037
 -13   0   2  -3.004   4.083
  12   0  -2  297.37   16.08
  12   0  -2  283.24   15.08
 -12   0   2  269.20   15.36
  11   0  -2 -0.5261  3.1683
 -11   0   2 -0.4755  3.0573
  11   0  -2 -0.3385  3.1842
 -11   0   2  -1.287   1.604
 -10   0   2  666.57   30.51
  10   0  -2  641.97   25.35
 -10   0   2  603.53   30.72
  10   0  -2  662.89   26.69
 -10   0   2  651.40   27.01
   9   0  -2  -2.223   2.380
  -9   0   2  0.4741  3.0677
  -9   0   2 -0.5006  1.5410
  -9   0   2 -0.1805  0.8045
  -9   0   2  0.7205  2.1110
   9   0  -2  -1.380   2.330
   8   0  -2  526.16   17.59
   8   0  -2  528.36   19.08
  -8   0   2  530.92   18.03
  -8   0   2  511.06   21.12
  -8   0   2  517.78   23.70
  -8   0   2  514.44   19.25
  -7   0   2  1.9064  1.6303
   7   0  -2  0.1279  0.7367
  -7   0   2  0.5990  1.9910
  -7   0   2  0.4113  0.9094
   7   0  -2  0.1510  2.6680
  -7   0   2  0.0264  0.7957
   7   0  -2  0.2258  1.7114
  -7   0   2  -1.460   2.009
   7   0  -2 -0.7821  1.8776
   6   0  -2 1411.18   51.02
  -6   0   2 1419.08   44.89
  -6   0   2 1378.18   47.74
  -6   0   2 1302.10   49.55
   6   0  -2 1361.97   51.84
  -6   0   2 1334.69   46.08
   6   0  -2 1330.19   41.92
   6   0  -2 1469.43   61.99
  -6   0   2 1311.62   64.35
  -5   0   2  -2.205   1.114
   5   0  -2  -1.721   0.946
  -5   0   2  -1.164   0.985
  -5   0   2  -1.757   0.318
  -5   0   2  -1.371   1.154
   5   0  -2  -1.481   1.103
  -5   0   2  -1.299   0.895
   5   0  -2  -1.592   0.543
   5   0  -2  -1.821   1.334
  -4   0   2  215.36    8.87
   4   0  -2  225.74   11.06
  -4   0   2  220.54    9.11
  -4   0   2  222.77    8.09
   4   0  -2  222.11    7.07
   4   0  -2  214.69    7.54
  -4   0   2  208.71    9.31
   4   0  -2  226.17    7.53
  -4   0   2  215.41    9.40
   3   0  -2  0.7635  0.7146
  -3   0   2  0.5648  1.0485
  -3   0   2  1.5350  0.8941
   3   0  -2  1.1002  0.6188
  -3   0   2  0.3797  0.2282
   3   0  -2 -0.0745  0.7023
  -3   0   2  0.8080  0.5458
  -3   0   2  4.1807  4.4113
   3   0  -2  4.9325  3.8600
   3   0  -2  -4.814   4.625
  -3   0   2  -6.590   4.100
  -2   0   2  568.03   20.70
  -2   0   2  566.07   19.26
   2   0  -2  574.90   21.46
   2   0  -2  578.07   23.91
   2   0  -2  589.18   22.95
  -2   0   2  542.52   22.27
   2   0  -2  579.43   22.82
  -2   0   2  531.65   78.88
   2   0  -2  583.46   78.21
  -2   0   2  598.91   78.02
   2   0  -2  594.62   78.95
   1   0  -2  -4.651   0.280
  -1   0   2  -4.478   0.280
   1   0  -2  -4.259   0.129
   1   0  -2  -5.072   0.318
  -1   0   2  -3.874   0.301
   1   0  -2  -2.827   2.157
  -1   0   2  -8.763   2.934
   1   0  -2  -5.662   3.109
  -1   0   2  -5.200   1.932
   0   0   2  482.33   19.99
   0   0  -2  475.99   22.75
   0   0   2  494.95   17.30
   0   0   2  491.44   21.05
   0   0  -2  492.52   18.16
   0   0  -2  508.57   15.63
   0   0  -2  483.77   17.48
   0   0   2  478.35   20.19
   0   0  -2  487.86   16.99
   0   0   2  470.78   18.44
   0   0   2  510.97   71.55
   0   0  -2  528.00   70.84
   0   0  -2  524.63   71.50
   1   0   2  -1.019   0.606
   1   0   2  -1.205   0.376
   1   0   2 -0.5240  0.5028
  -1   0  -2 -0.6202  0.4418
  -1   0  -2  -1.237   0.388
  -1   0  -2 -0.3817  0.3958
  -1   0  -2  -1.186   0.475
   1   0   2  -6.278   3.071
   1   0   2  -2.946   3.376
  -1   0  -2  0.8793  3.1753
  -1   0  -2  -2.507   3.003
   2   0   2  23.929   1.444
   2   0   2  24.927   1.651
   2   0   2  29.158   1.378
  -2   0  -2  19.921   1.864
   2   0   2  25.878   1.541
  -2   0  -2  25.560   1.612
  -2   0  -2  25.178   1.377
  -2   0  -2  25.062   1.629
  -2   0  -2  14.259   5.490
   2   0   2  10.826   6.163
   2   0   2  22.055   6.162
  -2   0  -2  23.339   7.435
  -3   0  -2 -0.2002  0.5579
  -3   0  -2  0.5780  0.9048
   3   0   2  0.5487  0.5177
  -3   0  -2 -0.2445  0.7725
   3   0   2  -1.584   1.200
  -3   0  -2  1.3460  0.8352
   3   0   2  0.0581  0.7098
   3   0   2 -0.8472  0.6914
   3   0   2  -6.851   5.389
   3   0   2  2.7898  5.8728
  -3   0  -2  -5.102   6.090
  -3   0  -2  -6.251   5.332
  -4   0  -2  24.872   2.122
   4   0   2  29.094   1.923
  -4   0  -2  28.084   2.195
  -4   0  -2  26.612   2.185
   4   0   2  25.424   2.191
   4   0   2  26.331   2.498
  -4   0  -2  29.545   1.991
   4   0   2  25.295   2.307
  -4   0  -2  25.361   2.287
   5   0   2 -0.0565  1.1766
   5   0   2  0.2983  0.9917
   5   0   2  2.4141  1.3884
  -5   0  -2  -1.793   0.979
  -5   0  -2  -1.796   1.592
   5   0   2 -0.4288  1.5306
  -5   0  -2  -1.467   1.271
  -5   0  -2  -1.736   0.793
  -5   0  -2 -0.5895  1.3801
  -6   0  -2 2620.14   85.60
   6   0   2 2855.06   87.89
  -6   0  -2 2531.27   91.69
   6   0   2 2569.45   92.44
   6   0   2 2738.26  109.86
  -6   0  -2 2588.27  110.56
  -6   0  -2 2740.49   91.46
   6   0   2 2604.14   90.98
  -6   0  -2 2519.54   93.17
   7   0   2  0.4641  1.5824
   7   0   2  0.8026  1.9365
  -7   0  -2 -0.7375  1.2152
  -7   0  -2 -0.9501  1.7843
   7   0   2 -0.3585  1.7864
  -7   0  -2 -0.2600  2.3848
  -7   0  -2  2.6200  2.0538
  -7   0  -2  0.3340  0.7187
   8   0   2  705.72   26.72
  -8   0  -2  702.28   30.17
   8   0   2  684.65   29.75
  -8   0  -2  668.20   29.55
  -8   0  -2  688.37   24.34
  -8   0  -2  650.47   30.03
   9   0   2  1.0266  2.5216
  -9   0  -2  1.3617  2.0049
   9   0   2  0.3288  2.3197
  -9   0  -2  0.9517  0.9898
  -9   0  -2  -2.046   2.168
  -9   0  -2  -1.794   1.569
  10   0   2  325.31   18.38
 -10   0  -2  329.78   17.98
 -10   0  -2  338.44   18.07
 -10   0  -2  352.23   19.90
  10   0   2  344.22   16.51
  11   0   2  5.1802  3.2488
  11   0   2  1.7475  3.0438
 -11   0  -2  -2.004   2.047
 -12   0  -2  106.56    8.83
  12   0   2  98.337   9.190
  12   0   2  97.577   8.684
  13   0   2  1.8623  6.4442
  13   0   2  -2.124   3.935
  14   0   2  5.3205  8.4262
  14   0   2  5.7731  7.9398
  15  -1  -2  13.086   9.285
  15  -1  -2  -9.886   6.674
  15   1  -2  -5.425   6.130
  15   1  -2  -2.483   6.538
 -15   1   2  0.4281  6.3112
  14  -1  -2  13.691   6.137
  14  -1  -2  13.407   6.169
  14   1  -2  4.8193  5.3242
  14   1  -2  23.430   8.675
 -14   1   2  8.4940  5.4004
  13  -1  -2  37.616   5.800
  13  -1  -2  23.985   5.400
  13   1  -2  19.110   5.371
  13   1  -2  33.769   6.003
 -13   1   2  14.985   5.533
  12  -1  -2  18.160   4.709
 -12  -1   2  15.357   4.174
  12  -1  -2  22.716   4.260
 -12   1   2  16.445   3.692
  12   1  -2  17.398   6.456
 -12   1   2  19.969   5.850
  12   1  -2  30.809   4.971
 -11  -1   2  12.373   3.318
  11  -1  -2  13.880   4.035
 -11  -1   2  17.828   2.798
  11  -1  -2  11.370   3.623
 -11   1   2  16.493   2.246
 -11   1   2  12.648   3.587
  11   1  -2  19.291   3.917
 -11   1   2  6.9443  4.1617
  11   1  -2  16.567   3.861
 -10  -1   2  69.410   3.970
  10  -1  -2  53.675   5.892
 -10  -1   2  68.968   3.517
  10  -1  -2  63.474   6.215
 -10  -1   2  57.590   6.364
  10   1  -2  51.036   5.113
 -10   1   2  61.610   3.649
 -10   1   2  55.758   5.027
 -10   1   2  52.416   4.631
 -10   1   2  58.302   4.584
  10   1  -2  59.610   5.677
   9  -1  -2  57.400   5.636
   9  -1  -2  61.402   4.454
  -9  -1   2  47.365   4.322
  -9  -1   2  62.139   3.058
  -9  -1   2  59.389   3.939
  -9   1   2  60.987   4.980
  -9   1   2  56.937   4.868
  -9   1   2  58.020   3.730
   9   1  -2  60.256   4.410
  -9   1   2  56.078   4.226
  -8  -1   2  24.323   3.406
   8  -1  -2  30.414   2.928
  -8  -1   2  25.274   2.129
   8  -1  -2  18.560   3.073
  -8  -1   2  33.889   1.720
   8  -1  -2  22.973   2.534
  -8   1   2  26.018   2.816
   8   1  -2  30.226   2.770
  -8   1   2  29.932   2.658
  -8   1   2  23.056   3.264
  -8   1   2  27.323   3.915
   8   1  -2  25.576   1.668
  -8   1   2  28.670   1.955
  -7  -1   2  24.610   2.301
   7  -1  -2  25.029   3.477
  -7  -1   2  23.919   3.185
  -7  -1   2  20.567   3.118
   7  -1  -2  25.409   2.230
  -7  -1   2  28.175   1.518
   7  -1  -2  24.689   3.354
   7  -1  -2  25.655   2.866
   7   1  -2  24.945   1.515
   7   1  -2  25.209   3.673
  -7   1   2  28.364   2.456
  -7   1   2  31.575   3.233
   7   1  -2  23.186   3.592
   7   1  -2  23.888   3.139
  -7   1   2  21.663   3.013
  -7   1   2  28.227   1.655
   6  -1  -2  145.40    5.81
   6  -1  -2  150.58    6.80
  -6  -1   2  148.21    5.49
  -6  -1   2  155.04    5.71
   6  -1  -2  161.42    7.79
  -6  -1   2  132.85    7.87
   6  -1  -2  142.75    6.05
  -6  -1   2  140.51    6.63
  -6   1   2  148.01    6.42
  -6   1   2  146.88    5.88
   6   1  -2  154.37    8.15
   6   1  -2  162.24    6.68
   6   1  -2  151.83    6.59
   6   1  -2  148.78    5.98
  -6   1   2  149.64    7.20
   6   1  -2  161.46    5.57
   5  -1  -2  304.96   11.52
  -5  -1   2  295.52   13.82
  -5  -1   2  281.40   12.54
   5  -1  -2  302.55   10.30
  -5  -1   2  293.20   11.25
   5  -1  -2  293.16   10.55
  -5  -1   2  288.76   10.06
   5  -1  -2  287.22    9.24
   5   1  -2  299.07   10.44
  -5   1   2  284.83   10.24
   5   1  -2  275.48    9.76
   5   1  -2  294.59   12.25
   5   1  -2  315.74   11.16
  -5   1   2  285.19   15.14
   5   1  -2  301.59   16.35
  -5   1   2  286.89   12.32
   4  -1  -2  238.31    9.20
  -4  -1   2  220.78    9.18
   4  -1  -2  228.46    8.17
  -4  -1   2  225.17    9.52
  -4  -1   2  225.59    9.51
   4  -1  -2  230.95    8.87
  -4  -1   2  236.14    8.18
   4  -1  -2  223.02    7.70
  -4   1   2  216.00    8.75
  -4   1   2  230.16   11.43
   4   1  -2  243.35   10.24
  -4   1   2  238.24   11.65
  -4   1   2  237.51    8.64
   4   1  -2  230.53    8.92
   4   1  -2  219.10    8.27
   4   1  -2  244.20    7.94
   4   1  -2  233.91    7.61
  -3  -1   2 1274.14   65.60
  -3  -1   2 1306.28   46.67
  -3  -1   2 1281.75   49.46
   3  -1  -2 1327.95   42.19
  -3  -1   2 1309.80   47.90
   3  -1  -2 1357.35   52.25
   3  -1  -2 1347.32   49.53
   3   1  -2 1315.26   44.83
   3   1  -2 1269.28   44.20
  -3   1   2 1304.55   49.66
   3   1  -2 1389.99   44.90
  -3   1   2 1288.30   49.04
  -3   1   2 1320.00   45.74
  -3   1   2 1302.26   53.49
   3   1  -2 1358.47   53.37
  -3  -1   2 1384.71  192.15
   3  -1  -2 1543.23  204.01
   3  -1  -2 1441.40  192.73
  -3  -1   2 1392.86  192.57
   3   1  -2 1392.84  191.23
  -3   1   2 1385.02  191.81
   3   1  -2 1439.37  190.46
  -3   1   2 1407.03  191.22
   2  -1  -2  477.23   17.06
   2  -1  -2  487.17   17.08
   2  -1  -2  485.39   19.51
  -2  -1   2  472.15   16.58
  -2  -1   2  438.56   18.54
  -2  -1   2  459.91   23.52
   2  -1  -2  465.15   17.26
  -2   1   2  474.58   16.28
  -2   1   2  461.43   18.10
  -2   1   2  467.85   17.28
   2   1  -2  459.87   16.23
   2   1  -2  481.44   16.45
  -2   1   2  447.67   17.97
   2   1  -2  470.63   16.57
   2   1  -2  472.08   19.35
   2  -1  -2  501.66   68.36
  -2  -1   2  475.07   68.34
  -2  -1   2  482.18   68.14
   2  -1  -2  521.93   70.48
  -2   1   2  505.80   69.75
   2   1  -2  516.34   67.99
   2   1  -2  499.11   68.35
  -2   1   2  535.76   69.13
  -1  -1   2  3.5819  0.6675
   1  -1  -2  5.2912  0.6185
   1  -1  -2  5.5281  0.6924
   1  -1  -2  6.1308  0.5786
   1  -1  -2  5.6731  0.7638
   1  -1  -2  6.0612  0.7610
   1   1  -2  3.2283  0.7554
  -1   1   2  4.2654  0.7426
  -1   1   2  6.3929  0.6826
  -1   1   2  5.9846  0.6462
   1   1  -2  4.8893  0.7143
   1   1  -2  5.3139  0.6706
  -1   1   2  6.6827  0.8776
   1   1  -2  4.2784  0.7401
   1  -1  -2  11.154   5.531
   1  -1  -2  4.8359  4.9339
  -1   1   2  6.6016  4.9995
  -1   1   2  -1.086   5.299
   0  -1   2  30.741   1.572
   0  -1  -2  40.364   1.829
   0  -1  -2  35.379   1.553
   0  -1  -2  32.406   1.629
   0  -1   2  33.388   1.540
   0  -1  -2  33.723   1.432
   0   1  -2  33.333   1.651
   0   1   2  36.467   1.516
   0   1  -2  32.250   1.392
   0   1   2  34.331   1.608
   0   1   2  29.350   1.704
   0   1   2  30.311   1.382
   0  -1  -2  25.839   7.558
   0  -1   2  28.893   5.139
   0  -1  -2  34.989   7.770
   0  -1   2  26.871   5.131
   0   1  -2  37.096   5.422
   0   1   2  11.120   7.192
   0   1  -2  32.121   5.627
   0   1   2  23.506   6.890
   1  -1   2  232.82    8.98
   1  -1   2  244.82    9.89
   1  -1   2  237.09    9.17
  -1  -1  -2  239.40    9.16
  -1  -1  -2  245.87    9.04
  -1  -1  -2  248.39   13.19
  -1  -1  -2  242.18    9.53
   1   1   2  254.52    8.12
   1   1   2  256.19    9.94
  -1   1  -2  243.44    8.21
  -1   1  -2  247.00    9.15
  -1   1  -2  247.61    8.79
  -1   1  -2  255.37    8.83
   1   1   2  255.66    9.81
   1   1   2  255.83   10.90
  -1  -1  -2  237.97   32.71
  -1  -1  -2  229.76   33.14
   1  -1   2  237.69   33.33
   1   1   2  235.40   33.34
  -1   1  -2  223.89   33.57
   1   1   2  237.52   33.85
  -1   1  -2  260.75   33.43
   2  -1   2  289.30   12.07
   2  -1   2  289.65   12.54
   2  -1   2  297.80   12.12
  -2  -1  -2  288.62   10.14
  -2  -1  -2  287.38   10.80
   2  -1   2  306.38   15.13
  -2  -1  -2  295.32   12.18
  -2  -1  -2  302.89   12.22
  -2   1  -2  299.64   12.60
   2   1   2  306.94   11.82
   2   1   2  296.04   15.23
   2   1   2  297.55    9.47
   2   1   2  297.37   10.52
  -2   1  -2  302.73    9.50
  -2   1  -2  302.05   13.01
  -2   1  -2  308.39   10.89
  -2  -1  -2  312.69   42.83
   2  -1   2  310.05   43.38
  -2  -1  -2  264.64   41.19
   2  -1   2  286.37   42.04
   2   1   2  314.04   42.96
  -2   1  -2  310.79   43.51
   2   1   2  282.66   41.51
  -2   1  -2  310.56   41.64
  -3  -1  -2  2.8257  1.5249
  -3  -1  -2  2.1786  0.3669
   3  -1   2  0.3329  1.2343
   3  -1   2  2.3128  0.6473
   3  -1   2  -1.422   1.356
   3  -1   2  1.8750  0.6275
  -3  -1  -2  0.9831  0.7133
  -3  -1  -2  2.5503  1.2467
   3   1   2  2.1526  1.0720
  -3   1  -2  0.5900  1.4969
   3   1   2  3.3136  1.2999
  -3   1  -2  3.5093  1.2664
   3   1   2  1.5751  0.7653
   3   1   2 -0.3646  1.1538
  -3   1  -2  2.2245  0.9057
  -3   1  -2  1.3868  0.9128
   3   1   2  0.5443  0.8788
  -4  -1  -2  45.509   2.543
   4  -1   2  45.861   3.055
  -4  -1  -2  49.180   2.131
   4  -1   2  48.090   2.328
   4  -1   2  47.570   2.855
   4  -1   2  52.002   2.879
  -4  -1  -2  53.355   3.985
  -4   1  -2  53.488   2.562
   4   1   2  49.765   3.631
  -4   1  -2  43.185   3.707
  -4   1  -2  50.902   2.332
  -4   1  -2  46.667   2.877
   4   1   2  42.986   2.944
  -4   1  -2  51.736   3.028
   4   1   2  46.729   2.673
   4   1   2  44.114   2.579
   4   1   2  52.785   3.305
  -5  -1  -2  3.8591  0.4085
   5  -1   2  3.2411  1.1865
  -5  -1  -2  4.8704  1.3341
  -5  -1  -2  0.6469  1.4548
   5  -1   2 -0.1209  1.2650
  -5  -1  -2  2.6982  0.3926
   5  -1   2  2.0144  1.7249
   5  -1   2  6.0111  1.2769
   5   1   2  2.1166  1.3497
   5   1   2  5.3153  1.4307
  -5   1  -2  1.4660  0.8813
   5   1   2  2.6782  1.2285
  -5   1  -2  2.8057  1.7628
  -5   1  -2  3.2896  1.5190
  -5   1  -2  3.0906  1.3362
   5   1   2  3.4345  1.9865
  -6  -1  -2  3.1210  0.4450
   6  -1   2  4.9349  1.4282
   6  -1   2  5.6357  1.8695
   6  -1   2  6.6758  2.6145
   6  -1   2  4.3336  1.5652
  -6  -1  -2  5.0149  1.9432
  -6  -1  -2  4.0641  1.3495
  -6   1  -2  3.0321  1.9107
   6   1   2  4.5823  1.7472
  -6   1  -2  0.0493  2.2486
   6   1   2  3.1480  2.2639
  -6   1  -2  1.2974  1.1483
  -6   1  -2  1.4347  1.1289
   6   1   2  4.4751  1.8225
   6   1   2  3.2809  3.0673
  -7  -1  -2  113.87    6.06
  -7  -1  -2  113.95    5.00
   7  -1   2  115.01    6.65
  -7  -1  -2  115.84    4.56
   7  -1   2  102.99    4.90
   7  -1   2  111.91    6.47
  -7   1  -2  115.56    5.23
  -7   1  -2  119.72    4.91
  -7   1  -2  114.10    6.79
   7   1   2  109.66    5.75
  -7   1  -2  103.24    6.28
   7   1   2  113.23    8.99
   7   1   2  107.63    5.19
   8  -1   2  464.96   21.15
  -8  -1  -2  435.07   18.09
  -8  -1  -2  473.15   16.71
  -8  -1  -2  462.77   15.89
   8  -1   2  426.31   19.36
   8   1   2  469.33   19.34
  -8   1  -2  479.06   30.59
  -8   1  -2  430.96   18.61
  -8   1  -2  434.45   17.85
  -8   1  -2  458.60   20.19
   8   1   2  450.88   21.91
   9  -1   2  64.820   4.442
   9  -1   2  57.724   5.478
  -9  -1  -2  73.893   5.297
  -9   1  -2  54.434   4.593
  -9   1  -2  66.039   4.693
  -9   1  -2  59.571   4.609
   9   1   2  60.312   5.655
  -9   1  -2  63.482   4.839
   9   1   2  56.360   5.075
 -10  -1  -2  82.641   5.490
  10  -1   2  75.806   6.557
  10  -1   2  63.295   5.653
  10   1   2  76.641   6.788
 -10   1  -2  84.083   5.835
 -10   1  -2  83.328   6.431
  10   1   2  81.260   6.441
 -10   1  -2  83.139   6.987
  11  -1   2  115.70    7.90
 -11  -1  -2  124.09    8.39
  11  -1   2  99.719   7.746
 -11   1  -2  114.31    8.40
  11   1   2  116.41    9.55
  11   1   2  131.24    7.70
 -11   1  -2  116.24    8.76
 -11   1  -2  116.21    9.13
  12  -1   2  202.05   11.11
 -12  -1  -2  193.34   13.50
  12  -1   2  195.22   13.67
 -12   1  -2  188.11   11.91
  12   1   2  172.20   10.86
 -12   1  -2  195.40   14.99
  12   1   2  177.11   13.21
  13  -1   2  35.903   6.052
  13  -1   2  28.229   6.761
 -13   1  -2  28.421   5.851
  13   1   2  25.958   5.823
 -13   1  -2  16.889   5.417
  13   1   2  10.581   6.899
  14  -1   2  4.6160  4.9440
  14  -1   2  9.9975  6.9457
  14   1   2  6.1065  8.3905
  14   1   2  0.7480  4.9544
  14  -2  -2  12.502   7.637
  14  -2  -2  16.433   6.258
  14   2  -2  16.136   6.178
 -14   2   2  12.460   5.375
 -14   2   2  7.6811  5.3593
  14   2  -2  8.2248  5.2954
  13  -2  -2  7.4545  4.8779
  13  -2  -2  8.1053  4.3088
  13   2  -2  4.9105  4.1156
  13   2  -2  2.7165  5.1704
 -13   2   2  5.1771  3.7070
 -13   2   2  1.7805  6.0482
  12  -2  -2  108.59    7.75
  12  -2  -2  86.301   9.219
 -12   2   2  83.384   7.392
  12   2  -2  92.595   8.121
 -12   2   2  82.412   7.447
  12   2  -2  76.546   6.906
  11  -2  -2  85.204   5.460
  11  -2  -2  73.174   6.183
 -11  -2   2  86.815   5.756
 -11   2   2  74.169   6.765
 -11   2   2  83.941   5.972
  11   2  -2  68.979   6.424
  11   2  -2  64.433   5.473
 -11   2   2  71.755   6.191
  10  -2  -2  95.031   6.966
 -10  -2   2  113.67    6.42
  10  -2  -2  113.04    6.20
 -10   2   2  121.83    7.28
 -10   2   2  101.83    7.59
 -10   2   2  109.14    5.70
  10   2  -2  113.36    6.31
 -10   2   2  123.90    7.26
  10   2  -2  95.714   7.025
   9  -2  -2  15.237   3.350
  -9  -2   2  10.002   2.228
   9  -2  -2  6.3208  2.8805
   9   2  -2  14.605   4.344
  -9   2   2  14.453   2.268
   9   2  -2  6.9618  2.4208
  -9   2   2  10.437   2.617
  -9   2   2  15.138   2.993
   8  -2  -2  225.41   10.38
  -8  -2   2  233.96    9.14
   8  -2  -2  230.05    9.22
   8  -2  -2  238.04   12.80
  -8   2   2  237.78   11.83
   8   2  -2  227.16   10.20
  -8   2   2  235.35   13.67
  -8   2   2  235.63    9.52
   8   2  -2  249.01   11.23
  -8   2   2  263.07   10.96
   7  -2  -2  52.159   3.575
   7  -2  -2  43.416   3.566
  -7  -2   2  44.315   3.163
   7  -2  -2  45.347   3.545
   7  -2  -2  49.280   4.084
   7   2  -2  51.981   1.971
  -7   2   2  50.748   3.407
  -7   2   2  50.648   3.494
  -7   2   2  47.888   3.473
   7   2  -2  46.433   4.173
   7   2  -2  46.965   3.558
  -7   2   2  49.856   3.619
  -6  -2   2  98.501   4.458
   6  -2  -2  106.21    5.97
  -6  -2   2  106.90    6.57
   6  -2  -2  109.46    6.08
   6  -2  -2  104.48    5.49
   6  -2  -2  104.80    5.23
   6  -2  -2  101.58    5.16
   6   2  -2  109.90    6.37
   6   2  -2  105.43    3.79
  -6   2   2  107.03    6.02
   6   2  -2  113.60    7.86
  -6   2   2  104.59    6.17
  -6   2   2  114.46    4.23
  -6   2   2  107.09    5.53
   6   2  -2  115.14    5.29
   6   2  -2  109.93    5.60
   5  -2  -2  361.22   11.92
  -5  -2   2  370.86   13.52
   5  -2  -2  372.78   12.10
   5  -2  -2  339.26   11.97
  -5  -2   2  348.62   12.06
   5  -2  -2  367.98   13.26
   5   2  -2  371.70   15.21
  -5   2   2  349.81   13.68
  -5   2   2  357.64   13.72
  -5   2   2  370.52   15.85
  -5   2   2  366.49   12.38
   5   2  -2  351.88   12.96
   5   2  -2  382.83   14.88
   5   2  -2  358.88   13.93
   4  -2  -2  136.93    4.80
   4  -2  -2  137.01    5.88
  -4  -2   2  142.22    6.48
  -4  -2   2  136.04    5.16
   4  -2  -2  143.09    6.51
   4  -2  -2  129.76    6.30
   4   2  -2  144.12    9.60
  -4   2   2  127.03    5.90
   4   2  -2  132.16    5.44
   4   2  -2  137.74    5.24
   4   2  -2  140.42    5.74
  -4   2   2  143.73    5.67
  -4   2   2  137.60    6.09
  -4   2   2  141.91    5.94
  -3  -2   2  18.091   1.581
   3  -2  -2  17.772   1.521
   3  -2  -2  14.373   1.602
  -3  -2   2  14.507   2.025
   3  -2  -2  18.016   1.763
   3  -2  -2  12.686   1.264
   3   2  -2  17.196   2.139
  -3   2   2  14.591   1.563
   3   2  -2  19.476   2.057
  -3   2   2  13.868   1.379
  -3   2   2  17.580   1.779
  -3   2   2  16.302   1.955
   3   2  -2  17.964   2.119
   2  -2  -2  559.57   22.71
  -2  -2   2  544.54   18.71
   2  -2  -2  603.78   21.79
   2  -2  -2  553.04   23.46
   2  -2  -2  543.24   19.06
  -2  -2   2  540.03   23.12
   2  -2  -2  574.39   24.26
  -2   2   2  543.20   20.22
  -2   2   2  548.82   19.71
   2   2  -2  533.89   19.73
  -2   2   2  552.56   18.92
   2   2  -2  604.07   18.39
  -2   2   2  548.14   22.69
   2   2  -2  570.15   25.09
   2  -2  -2  515.91   77.93
  -2  -2   2  557.27   77.21
   2  -2  -2  575.01   79.21
  -2  -2   2  576.17   77.12
  -2   2   2  566.72   78.22
   2   2  -2  574.07   76.78
   2   2  -2  598.79   76.59
  -1  -2   2 1554.66   54.22
   1  -2  -2 1568.45   62.60
  -1  -2   2 1566.69   55.80
  -1  -2   2 1567.18   53.82
   1  -2  -2 1615.06   54.53
   1  -2  -2 1620.45   52.12
   1  -2  -2 1505.69   55.12
  -1  -2   2 1523.22   56.39
   1   2  -2 1601.42   57.34
   1   2  -2 1599.06   53.21
  -1   2   2 1602.38   58.32
  -1   2   2 1570.86   55.81
  -1   2   2 1540.22   57.46
  -1   2   2 1575.81   60.90
   1   2  -2 1540.38   66.04
   1   2  -2 1602.33   48.41
  -1  -2   2 1719.99  230.95
   1  -2  -2 1780.63  237.34
   1  -2  -2 1682.75  233.97
  -1  -2   2 1650.77  233.84
  -1   2   2 1760.86  233.84
  -1   2   2 1759.36  232.11
   1   2  -2 1777.24  233.12
   1   2  -2 1722.04  233.84
   0  -2  -2 1279.49   53.41
   0  -2  -2 1231.54   43.36
   0  -2   2 1282.97   41.38
   0  -2   2 1278.07   51.20
   0  -2  -2 1311.27   47.35
   0   2  -2 1271.38   50.01
   0   2  -2 1266.11   44.97
   0   2  -2 1305.79   48.84
   0   2   2 1298.78   42.53
   0   2   2 1340.11   42.84
   0   2  -2 1362.69   45.28
   0   2   2 1256.97   44.98
   0   2   2 1300.28   42.96
   0  -2  -2 1358.52  187.83
   0  -2   2 1356.81  186.62
   0  -2  -2 1429.81  187.90
   0  -2   2 1299.24  188.64
   0   2  -2 1444.49  186.14
   0   2   2 1427.02  186.57
   0   2   2 1419.24  186.54
   0   2  -2 1375.87  186.57
  -1  -2  -2  926.75   33.05
  -1  -2  -2  906.60   36.43
  -1  -2  -2  876.69   32.51
   1  -2   2  933.72   37.71
  -1  -2  -2  897.69   41.97
   1  -2   2  939.55   30.35
   1   2   2  968.23   31.88
  -1   2  -2  940.27   31.41
  -1   2  -2  992.32   33.73
   1   2   2  937.33   28.98
   1   2   2  942.96   37.84
  -1   2  -2  926.17   34.90
   1   2   2  928.75   34.37
   1  -2   2  985.58  133.60
  -1  -2  -2 1008.97  133.84
  -1  -2  -2  987.34  134.08
   1  -2   2  981.45  133.51
  -1   2  -2  958.75  134.73
  -1   2  -2 1017.39  135.85
   1   2   2  974.34  134.34
   1   2   2 1021.67  135.19
  -2  -2  -2  35.387   1.688
   2  -2   2  33.384   2.493
  -2  -2  -2  38.734   2.412
  -2  -2  -2  32.891   2.434
   2  -2   2  35.204   2.594
   2  -2   2  36.438   1.716
  -2   2  -2  39.648   2.331
  -2   2  -2  35.475   1.767
   2   2   2  36.815   2.898
   2   2   2  39.112   1.751
  -2   2  -2  34.059   2.556
   2   2   2  36.606   2.314
   2   2   2  35.383   1.758
  -2   2  -2  36.374   2.108
   3  -2   2  125.79    4.78
  -3  -2  -2  113.15    5.17
   3  -2   2  127.32    5.56
  -3  -2  -2  125.74    4.89
   3  -2   2  125.85    5.86
   3  -2   2  134.31    6.32
  -3  -2  -2  129.57    5.98
   3   2   2  123.14    4.79
  -3   2  -2  127.87    5.25
  -3   2  -2  133.53    5.67
   3   2   2  132.94    6.80
   3   2   2  136.21    4.10
  -3   2  -2  125.29    4.92
   3   2   2  130.29    5.58
  -3   2  -2  128.75    5.58
   4  -2   2  61.920   3.900
  -4  -2  -2  66.350   5.085
   4  -2   2  68.465   3.064
  -4  -2  -2  60.561   3.505
   4  -2   2  65.376   3.841
   4  -2   2  72.894   3.235
  -4   2  -2  63.088   4.606
   4   2   2  67.404   3.759
   4   2   2  68.966   3.554
   4   2   2  65.492   3.675
   4   2   2  68.434   2.631
  -4   2  -2  67.149   3.541
  -4   2  -2  67.443   3.071
  -4   2  -2  64.641   3.006
  -4   2  -2  70.358   3.961
   5  -2   2  877.98   35.83
   5  -2   2  902.11   35.04
   5  -2   2  903.24   37.84
  -5  -2  -2  932.53   37.18
  -5  -2  -2  884.24   30.77
   5  -2   2  956.63   31.88
  -5   2  -2 1008.91   28.61
   5   2   2  976.60   40.87
  -5   2  -2  946.68   32.57
   5   2   2  894.82   35.66
   5   2   2  905.71   34.74
   5   2   2 1006.56   36.17
  -5   2  -2  940.06   43.19
  -5   2  -2  933.45   41.11
  -5   2  -2  887.29   30.71
   5   2   2  984.23   38.96
   6  -2   2  359.35   13.19
   6  -2   2  364.74   14.53
   6  -2   2  344.28   13.07
  -6  -2  -2  328.20   12.22
   6   2   2  362.24   21.16
   6   2   2  356.10   13.09
  -6   2  -2  352.25   17.46
   6   2   2  361.36   16.01
  -6   2  -2  358.79   12.38
   6   2   2  330.81   13.83
  -6   2  -2  371.81   14.85
  -6   2  -2  340.53   12.93
   7  -2   2  61.289   3.882
   7  -2   2  64.455   4.673
  -7  -2  -2  62.780   3.956
   7  -2   2  56.605   4.282
   7   2   2  52.802   4.661
  -7   2  -2  56.158   5.262
  -7   2  -2  64.843   4.632
   7   2   2  59.812   4.272
   7   2   2  67.468   3.880
  -7   2  -2  56.820   3.931
  -7   2  -2  62.404   4.917
   8  -2   2  21.315   2.297
   8  -2   2  15.318   3.436
  -8  -2  -2  21.838   2.927
  -8   2  -2  17.512   2.985
  -8   2  -2  10.985   4.024
   8   2   2  16.542   2.873
  -8   2  -2  18.568   3.617
  -8   2  -2  15.671   3.991
   8   2   2  13.562   2.694
   9  -2   2  12.261   4.501
  -9  -2  -2  18.030   4.234
   9  -2   2  10.496   3.182
   9   2   2  16.087   4.375
  -9   2  -2  10.270   2.974
   9   2   2  6.6888  3.6579
  -9   2  -2  16.289   3.833
 -10  -2  -2  198.35   11.02
  10  -2   2  209.61   12.60
  10  -2   2  222.30   11.65
 -10   2  -2  217.07   11.42
  10   2   2  210.49   11.57
 -10   2  -2  207.48   11.84
  10   2   2  175.46   12.95
 -10   2  -2  208.15   10.00
 -11  -2  -2  7.8510  4.3730
  11  -2   2  0.8341  5.3693
  11  -2   2  14.078   3.860
  11   2   2  6.3384  5.1743
 -11   2  -2  6.9021  3.3799
 -11   2  -2  6.8719  3.4018
  11   2   2  5.9568  3.5134
 -11   2  -2  4.7492  3.7638
 -12  -2  -2  4.4000  3.7764
  12  -2   2  -3.133   4.123
  12  -2   2  6.7526  3.8659
  12   2   2  8.3219  4.8342
 -12   2  -2  2.5902  3.2386
 -12   2  -2  0.1234  4.5151
  12   2   2  2.9321  3.7369
  13  -2   2  11.128   6.175
  13  -2   2  22.423   5.627
  13   2   2  19.018   5.621
 -13   2  -2  16.069   7.198
  13   2   2  21.800   7.599
 -13   2  -2  11.435   5.908
  14  -2   2  8.7557  9.5808
  14  -2   2  6.0299  5.6048
 -14   2  -2  1.9024  5.9528
  14   2   2  2.8820  7.8012
  14   2   2  4.0807  5.9714
  14  -3  -2  5.8291  5.1863
  14  -3  -2  5.1473  6.1605
  14   3  -2  11.295   5.665
 -14   3   2  1.7429  4.8597
  14   3  -2  0.0836  5.2703
 -14   3   2 -0.4735  5.5656
  13  -3  -2  30.359   6.556
  13  -3  -2  23.239   6.100
 -13   3   2  21.683   6.239
 -13   3   2  21.453   5.449
  13   3  -2  17.114   5.966
  13   3  -2  24.874   6.417
  12  -3  -2  8.9747  3.7669
  12  -3  -2  9.0515  4.9222
  12   3  -2  7.4302  3.3652
 -12   3   2  9.1098  6.0439
 -12   3   2  3.7656  4.1625
  12   3  -2  8.5142  4.4552
  11  -3  -2  65.355   6.022
 -11  -3   2  54.581   4.700
  11  -3  -2  53.870   6.152
 -11   3   2  44.151   5.221
  11   3  -2  38.795   5.482
  11   3  -2  50.658   6.128
 -11   3   2  43.802   5.525
 -10  -3   2  112.34    6.48
  10  -3  -2  111.95    7.05
  10  -3  -2  101.41    8.33
  10   3  -2  104.33    7.20
  10   3  -2  96.160   6.945
 -10   3   2  105.15    6.64
 -10   3   2  92.239   7.395
  -9  -3   2  63.798   4.525
   9  -3  -2  65.853   4.516
   9  -3  -2  61.564   5.761
   9   3  -2  63.630   4.754
  -9   3   2  60.355   6.081
  -9   3   2  57.470   5.258
  -8  -3   2  1.9468  1.6413
   8  -3  -2  0.6742  2.0132
   8  -3  -2  6.1784  2.4525
   8  -3  -2  0.2884  2.3234
  -8   3   2  3.1859  1.9586
   8   3  -2  3.6629  2.4341
  -8   3   2  0.8196  1.9665
   8   3  -2 -0.6344  3.1553
  -8   3   2  0.0474  1.7052
   7  -3  -2  4.6838  1.8866
  -7  -3   2  6.4902  2.3374
   7  -3  -2  9.8683  2.3692
   7  -3  -2  7.9077  1.8889
  -7   3   2  5.1799  1.9875
   7   3  -2  6.6489  0.6816
   7   3  -2  6.0286  3.0265
   7   3  -2  6.1154  0.6461
  -7   3   2  8.6865  1.9631
   7   3  -2  6.1499  2.1556
  -7   3   2  8.5253  2.2226
   6  -3  -2  261.55   10.38
  -6  -3   2  243.00    9.36
   6  -3  -2  262.68   12.78
   6  -3  -2  266.03   14.14
   6  -3  -2  247.93    9.54
   6  -3  -2  257.94   10.05
   6   3  -2  248.82   10.15
   6   3  -2  265.93   11.04
   6   3  -2  239.20   11.65
  -6   3   2  265.23   10.06
  -6   3   2  244.93   11.00
  -6   3   2  256.64   16.78
  -6   3   2  244.62   10.02
  -5  -3   2  184.54    9.98
   5  -3  -2  192.35    8.72
  -5  -3   2  191.34    9.89
   5  -3  -2  190.72    8.90
   5  -3  -2  191.86    7.72
   5  -3  -2  190.99    8.31
   5  -3  -2  192.02    9.04
   5   3  -2  203.62   10.39
   5   3  -2  186.51    8.00
  -5   3   2  191.85    7.56
  -5   3   2  185.44    7.73
   5   3  -2  204.19   11.56
  -5   3   2  202.14    7.88
   5   3  -2  191.01    9.07
  -5   3   2  193.28    8.36
   4  -3  -2  1.8112  0.9608
   4  -3  -2  2.9754  1.6876
   4  -3  -2  1.9637  1.3540
  -4  -3   2  0.8770  1.3761
   4  -3  -2  2.6928  1.9047
  -4  -3   2 -0.4329  1.4044
   4  -3  -2  3.6509  2.2540
  -4   3   2  0.3723  1.2648
   4   3  -2 -0.6165  1.5497
  -4   3   2  2.6976  1.3939
  -4   3   2  4.6067  1.7618
   4   3  -2  2.5632  1.3776
   4   3  -2  3.6371  1.7677
  -4   3   2  2.4573  1.8055
   3  -3  -2  714.90   24.65
  -3  -3   2  727.15   26.03
   3  -3  -2  709.43   27.16
   3  -3  -2  793.39   25.32
  -3  -3   2  737.87   29.26
   3  -3  -2  737.00   25.42
   3  -3  -2  765.07   24.82
   3   3  -2  724.62   30.86
  -3   3   2  744.42   26.41
  -3   3   2  760.00   25.95
   3   3  -2  798.21   25.97
   3   3  -2  798.28   24.34
  -3   3   2  775.05   25.70
  -3   3   2  722.95   29.47
   2  -3  -2  534.43   19.06
   2  -3  -2  583.14   19.08
  -2  -3   2  534.60   21.97
   2  -3  -2  542.37   18.81
   2  -3  -2  537.19   18.41
   2  -3  -2  528.47   21.55
  -2  -3   2  538.18   19.29
  -2   3   2  565.22   22.23
  -2   3   2  568.20   20.41
   2   3  -2  527.82   22.11
   2   3  -2  561.71   18.97
   2   3  -2  571.77   20.14
  -2   3   2  553.48   20.39
   2   3  -2  546.81   17.56
  -2   3   2  532.58   18.11
   1  -3  -2  316.96   10.12
  -1  -3   2  290.60   11.87
  -1  -3   2  280.27   10.93
   1  -3  -2  294.74   12.64
   1  -3  -2  291.02   10.51
   1  -3  -2  278.48   11.30
   1  -3  -2  280.60   11.08
  -1  -3   2  290.09   10.30
  -1   3   2  287.16   11.14
  -1   3   2  302.00   11.42
   1   3  -2  290.67   10.64
  -1   3   2  300.38   12.92
   1   3  -2  305.15   12.43
   1   3  -2  296.35   11.98
  -1   3   2  286.80    9.85
   1   3  -2  310.02   10.29
   0  -3   2 1361.73   42.29
   0  -3  -2 1279.74   60.97
   0  -3  -2 1348.78   53.06
   0  -3  -2 1367.99   44.36
   0  -3  -2 1285.23   46.94
   0  -3   2 1353.30   46.38
   0  -3   2 1327.16   49.86
   0   3   2 1326.34   43.71
   0   3   2 1410.61   48.84
   0   3  -2 1350.26   55.04
   0   3  -2 1420.44   46.66
   0   3  -2 1446.44   52.48
   0   3  -2 1325.01   42.37
   0   3   2 1343.62   45.29
   0   3   2 1371.28   45.73
  -1  -3  -2  613.73   21.22
  -1  -3  -2  619.00   27.59
   1  -3   2  619.99   20.50
  -1  -3  -2  592.09   20.71
   1  -3   2  600.26   20.71
   1   3   2  615.13   21.53
  -1   3  -2  610.99   20.41
   1   3   2  640.73   22.63
  -1   3  -2  639.03   21.40
   1   3   2  603.16   20.75
   1   3   2  599.57   21.75
  -1   3  -2  624.76   26.24
  -2  -3  -2  6.0166  1.1694
   2  -3   2  3.9498  1.5280
   2  -3   2  5.3661  1.1448
  -2  -3  -2  5.3865  1.2401
  -2  -3  -2  4.8486  1.5310
  -2   3  -2  5.4325  1.1155
   2   3   2  5.8674  2.0683
  -2   3  -2  4.6715  1.5054
  -2   3  -2  6.7175  1.9688
  -2   3  -2  7.3714  1.6520
  -2   3  -2  5.7630  1.3129
   2   3   2  6.5412  1.2442
   2   3   2  5.8212  0.8420
   2   3   2  6.1504  0.5273
  -3  -3  -2  97.928   4.512
  -3  -3  -2  97.211   4.271
   3  -3   2  102.31    4.66
  -3  -3  -2  93.175   4.315
   3  -3   2  103.68    4.75
   3  -3   2  93.672   4.414
   3   3   2  102.48    4.74
  -3   3  -2  95.966   4.732
   3   3   2  95.257   4.415
  -3   3  -2  101.32    5.69
   3   3   2  101.24    5.43
  -3   3  -2  88.677   4.063
  -3   3  -2  115.84    7.36
   3   3   2  96.897   3.570
  -4  -3  -2  395.75   18.14
   4  -3   2  387.47   14.39
  -4  -3  -2  376.41   14.00
   4  -3   2  376.48   14.62
   4  -3   2  388.48   12.87
   4  -3   2  380.38   14.29
   4   3   2  383.32   16.90
  -4   3  -2  408.20   16.35
  -4   3  -2  386.82   18.85
   4   3   2  423.72   19.27
  -4   3  -2  392.40   12.82
   4   3   2  394.07   20.05
   4   3   2  416.16   15.88
  -4   3  -2  408.50   14.76
  -4   3  -2  384.46   14.07
   5  -3   2  1.2569  0.6945
  -5  -3  -2  0.0109  2.2190
   5  -3   2  0.8345  1.6579
   5  -3   2  0.4738  1.7884
  -5   3  -2  -1.294   1.626
   5   3   2  0.5943  0.3694
  -5   3  -2 -0.6447  1.8267
  -5   3  -2  2.5114  2.1521
   5   3   2  0.7151  1.9680
   5   3   2  0.0933  0.9427
  -5   3  -2  0.7214  1.9227
   5   3   2  0.1005  2.3750
  -5   3  -2  1.2060  1.1290
   6  -3   2  127.25    5.54
  -6  -3  -2  123.07    5.76
   6  -3   2  121.25    4.77
   6  -3   2  122.52    6.17
  -6   3  -2  106.33    5.36
   6   3   2  110.10    6.50
  -6   3  -2  120.49    5.61
  -6   3  -2  137.13    8.49
   6   3   2  116.90    8.12
  -6   3  -2  115.84    5.58
   6   3   2  116.31    5.90
   7  -3   2  16.176   2.523
   7  -3   2  16.570   2.343
  -7  -3  -2  17.839   2.850
   7  -3   2  18.874   3.602
  -7   3  -2  19.464   3.169
  -7   3  -2  16.795   2.601
   7   3   2  16.172   2.494
  -7   3  -2  12.750   2.116
   7   3   2  20.808   2.605
   8  -3   2  58.604   4.702
  -8  -3  -2  59.083   4.237
   8  -3   2  63.671   5.000
  -8   3  -2  56.873   4.218
   8   3   2  60.944   4.718
  -8   3  -2  58.801   5.295
   8   3   2  50.176   4.304
   9  -3   2  366.75   18.56
   9  -3   2  389.04   17.63
  -9  -3  -2  373.40   17.11
  -9   3  -2  367.84   19.05
  -9   3  -2  377.23   26.49
   9   3   2  355.28   15.41
   9   3   2  363.08   21.22
 -10  -3  -2  21.713   4.336
  10  -3   2  14.950   4.703
  10  -3   2  20.521   3.768
  10   3   2  12.966   3.704
 -10   3  -2  18.568   3.572
  10   3   2  15.168   3.555
 -10   3  -2  20.485   4.093
  11  -3   2  214.50   15.83
 -11  -3  -2  224.79   13.03
  11  -3   2  220.60   12.19
 -11   3  -2  207.79   13.31
  11   3   2  191.26   12.87
 -11   3  -2  212.62   14.56
  11   3   2  214.57   13.63
  12  -3   2  25.470   6.249
  12  -3   2  31.306   4.732
 -12  -3  -2  30.611   7.042
  12   3   2  14.501   4.752
  12   3   2  18.434   4.092
 -12   3  -2  19.242   4.811
 -12   3  -2  10.083   6.236
  13  -3   2  2.6327  5.3867
  13  -3   2  -3.098   4.670
  13   3   2  7.3945  7.1638
 -13   3  -2  11.993   5.293
 -13   3  -2  9.0486  4.7343
  13   3   2  10.657   4.902
  14  -4  -2  -6.681   6.150
 -14   4   2  5.2585  6.1802
  14   4  -2  -2.957   6.475
 -14   4   2  6.9128  8.0712
  13  -4  -2  7.0559  7.4235
 -13   4   2  1.9705  4.4015
  13   4  -2  9.0386  5.9311
  13   4  -2  8.6345  6.0244
 -13   4   2  5.7651  4.9987
  12  -4  -2  0.1980  3.4179
  12  -4  -2  4.3491  4.6524
  12   4  -2  0.7284  3.6996
 -12   4   2  3.1115  3.9707
  12   4  -2  -2.866   4.645
 -12   4   2  -2.584   3.950
 -11  -4   2  285.57   17.32
  11  -4  -2  288.22   17.29
  11  -4  -2  267.45   17.97
  11   4  -2  261.83   16.55
  11   4  -2  268.83   13.14
 -11   4   2  279.77   16.35
 -11   4   2  257.05   14.16
 -10  -4   2  64.967   5.944
  10  -4  -2  76.289   6.093
  10  -4  -2  62.244   7.160
  10   4  -2  70.796   6.462
 -10   4   2  69.497   5.972
  10   4  -2  49.474   5.881
 -10   4   2  61.758   7.588
   9  -4  -2  188.97    9.94
  -9  -4   2  178.69    9.50
   9  -4  -2  190.62   10.42
   9   4  -2  177.52    9.56
  -9   4   2  167.18    9.41
  -9   4   2  167.23    9.96
   8  -4  -2  68.559   5.740
   8  -4  -2  70.933   4.534
  -8  -4   2  67.682   4.813
   8   4  -2  58.840   5.553
  -8   4   2  63.069   5.807
  -8   4   2  64.551   5.095
  -8   4   2  64.112   4.672
  -7  -4   2  229.45    9.98
   7  -4  -2  223.97   11.11
   7  -4  -2  243.56   11.91
  -7   4   2  233.86   14.52
  -7   4   2  233.36   11.27
  -7   4   2  227.38   11.48
   7   4  -2  229.45   20.08
   7   4  -2  216.86    9.66
   7   4  -2  237.29   11.95
   6  -4  -2  34.308   2.364
   6  -4  -2  22.144   2.987
  -6  -4   2  27.658   3.452
   6  -4  -2  30.452   3.684
   6   4  -2  25.898   3.271
   6   4  -2  29.525   2.484
  -6   4   2  35.579   2.982
   6   4  -2  35.107   4.652
   6   4  -2  30.509   2.003
  -6   4   2  29.873   3.686
  -6   4   2  29.899   3.057
   5  -4  -2  328.05   13.59
   5  -4  -2  334.97   13.69
  -5  -4   2  327.87   12.29
  -5  -4   2  329.65   21.97
   5  -4  -2  331.94   19.59
   5  -4  -2  302.97   14.20
  -5   4   2  326.58   13.99
  -5   4   2  323.44   13.15
   5   4  -2  343.70   18.30
   5   4  -2  338.94   17.50
   5   4  -2  328.73   13.23
  -5   4   2  341.70   15.05
   4  -4  -2  14.350   2.202
   4  -4  -2  21.423   2.270
   4  -4  -2  19.625   1.727
  -4  -4   2  18.878   2.844
   4  -4  -2  16.588   2.616
  -4  -4   2  21.509   2.946
   4   4  -2  18.114   2.123
  -4   4   2  15.777   2.921
   4   4  -2  21.897   1.974
  -4   4   2  23.915   2.426
  -4   4   2  15.293   2.121
   4   4  -2  16.889   2.404
  -4   4   2  21.317   2.968
   4   4  -2  17.706   3.375
  -3  -4   2  48.767   3.390
   3  -4  -2  47.258   3.433
  -3  -4   2  46.732   3.503
   3  -4  -2  45.669   2.913
   3  -4  -2  46.286   4.128
   3  -4  -2  48.250   4.447
   3  -4  -2  50.364   2.377
  -3   4   2  53.880   3.453
   3   4  -2  47.057   2.878
  -3   4   2  48.834   3.579
   3   4  -2  49.221   2.567
   3   4  -2  41.686   4.563
  -3   4   2  47.738   3.899
   3   4  -2  47.060   3.907
  -3   4   2  48.478   3.414
   2  -4  -2  18.914   1.606
  -2  -4   2  17.462   2.590
  -2  -4   2  19.223   1.830
   2  -4  -2  15.169   2.606
   2  -4  -2  17.706   1.333
   2  -4  -2  17.639   2.250
   2   4  -2  14.694   2.768
  -2   4   2  16.932   2.494
  -2   4   2  14.930   2.875
  -2   4   2  20.250   2.163
   2   4  -2  19.715   1.919
  -2   4   2  15.595   2.137
   2   4  -2  17.504   2.685
   2   4  -2  17.088   1.596
   1  -4  -2  26.887   2.332
   1  -4  -2  23.878   2.885
   1  -4  -2  25.128   1.682
  -1  -4   2  24.940   1.832
  -1  -4   2  23.393   1.582
  -1  -4   2  21.188   2.467
   1  -4  -2  27.922   1.751
   1  -4  -2  25.963   2.810
  -1   4   2  23.807   1.651
   1   4  -2  25.631   2.966
   1   4  -2  24.325   1.955
  -1   4   2  27.421   2.826
  -1   4   2  21.082   2.392
  -1   4   2  29.030   2.793
   1   4  -2  18.017   2.792
   1   4  -2  18.310   2.629
   1   4  -2  23.994   1.741
   0  -4   2  212.20    7.89
   0  -4   2  223.73    8.54
   0  -4  -2  212.53    9.04
   0  -4  -2  214.02    8.73
   0  -4   2  210.47    8.76
   0  -4  -2  225.36    7.70
   0  -4  -2  202.21    8.99
   0   4  -2  221.33    8.22
   0   4  -2  237.98   10.64
   0   4  -2  225.14   10.49
   0   4   2  218.07    8.64
   0   4   2  215.00    8.13
   0   4  -2  230.58    8.87
   0   4   2  225.52    8.00
   0   4  -2  226.06    8.19
   0   4   2  226.72   11.20
  -1  -4  -2  902.15   32.89
   1  -4   2  891.91   38.23
   1  -4   2  952.21   34.72
  -1  -4  -2  909.89   31.80
  -1  -4  -2  912.06   29.87
  -1   4  -2  975.36   38.05
   1   4   2  922.82   41.53
  -1   4  -2  905.62   28.21
  -1   4  -2  933.82   28.07
   1   4   2  963.21   37.90
   1   4   2  893.28   29.16
   1   4   2  933.93   33.47
  -1   4  -2  971.31   43.22
  -1   4  -2 1017.21   38.51
  -2  -4  -2  176.74    7.69
   2  -4   2  177.94    7.72
  -2  -4  -2  185.72    7.99
  -2  -4  -2  184.22    7.80
   2  -4   2  179.25    7.89
  -2   4  -2  208.17    9.90
   2   4   2  196.50    9.42
   2   4   2  186.49    7.45
   2   4   2  192.02    8.79
  -2   4  -2  193.77    8.68
   2   4   2  183.08    7.27
  -2   4  -2  188.08    6.94
  -2   4  -2  186.81    6.94
  -2   4  -2  202.04   10.96
  -3  -4  -2  142.25    6.67
   3  -4   2  125.87    7.95
   3  -4   2  133.04    6.86
  -3  -4  -2  139.59    8.41
   3   4   2  141.97    7.21
  -3   4  -2  136.40    7.80
   3   4   2  146.10    6.92
  -3   4  -2  131.87    7.32
  -3   4  -2  136.64    8.81
  -3   4  -2  135.64    5.74
   3   4   2  142.20    6.48
  -3   4  -2  133.23    6.36
   3   4   2  131.54    8.84
  -4  -4  -2 -0.6018  2.2403
   4  -4   2  0.4850  0.2442
   4  -4   2  2.7021  1.9925
  -4  -4  -2 -0.2458  1.8718
   4   4   2  0.2324  0.6876
  -4   4  -2  0.5407  1.4439
  -4   4  -2  0.7966  2.3181
   4   4   2  1.6918  2.4810
   4   4   2 -0.0953  0.7889
   4   4   2  0.8160  1.4571
  -4   4  -2 -0.6157  1.5304
  -4   4  -2 -0.1097  1.9052
  -5  -4  -2  582.63   21.74
   5  -4   2  578.25   26.38
   5  -4   2  587.56   20.83
  -5   4  -2  632.57   38.63
  -5   4  -2  628.30   22.74
   5   4   2  661.65   23.90
   5   4   2  604.79   22.41
  -5   4  -2  616.21   22.10
   5   4   2  614.55   28.66
   6  -4   2  51.851   4.792
  -6  -4  -2  52.902   4.180
   6  -4   2  51.043   5.648
   6  -4   2  55.570   3.255
  -6   4  -2  53.461   5.091
  -6   4  -2  61.229   3.783
   6   4   2  54.637   3.721
   6   4   2  58.047   2.566
   6   4   2  49.526   3.742
   7  -4   2  202.29   10.69
   7  -4   2  230.30   10.96
  -7  -4  -2  218.81   10.28
   7   4   2  209.20   10.31
   7   4   2  226.15   11.51
  -7   4  -2  229.28   11.80
  -7   4  -2  219.19   12.43
   8  -4   2  34.590   3.210
  -8  -4  -2  31.928   4.097
   8  -4   2  32.659   4.929
   8   4   2  28.596   3.179
  -8   4  -2  35.311   3.470
   8   4   2  37.234   4.840
  -8   4  -2  32.330   3.778
  -9  -4  -2  50.627   5.501
   9  -4   2  46.018   4.047
   9  -4   2  36.461   5.795
   9   4   2  40.354   5.384
   9   4   2  42.284   4.120
  -9   4  -2  38.264   5.001
  -9   4  -2  41.241   4.644
  10  -4   2  61.346   8.820
  10  -4   2  65.710   6.323
 -10  -4  -2  60.903   5.767
 -10   4  -2  56.256   5.285
  10   4   2  52.912   5.816
 -10   4  -2  49.454   6.919
  10   4   2  58.485   7.105
  11  -4   2  2.9114  4.3094
 -11  -4  -2 -0.1451  5.6957
 -11   4  -2  -2.737   3.612
  11   4   2  1.4704  3.6653
  11   4   2  3.0568  4.1788
 -11   4  -2  12.070   5.954
  12  -4   2  5.6943  5.4789
 -12  -4  -2  2.7030  6.3968
  12   4   2  4.7188  4.8920
 -12   4  -2  3.4467  4.3014
 -12   4  -2  1.8917  5.1152
  12   4   2  12.089   4.428
  13  -4   2  20.700   7.497
  13   4   2  9.4980  6.2194
 -13   4  -2  9.3921  6.2981
  13  -5  -2  9.4533  6.1809
 -13   5   2  5.8013  6.1008
 -13   5   2 -0.7267  4.0776
  13   5  -2  2.7651  5.5484
  12  -5  -2  68.415  10.281
 -12   5   2  59.131   7.105
  12   5  -2  53.360  10.572
 -12   5   2  69.268  10.202
 -11  -5   2  1.0710  3.9552
  11  -5  -2  1.6830  4.3193
 -11   5   2 -0.0435  3.7058
  11   5  -2  7.0532  4.5194
 -11   5   2  -2.782   4.757
 -10  -5   2  2.4334  3.7067
  10  -5  -2  1.2906  2.1453
  10  -5  -2 -0.8071  4.2453
  10   5  -2  -1.846   3.339
 -10   5   2  2.1493  3.5397
 -10   5   2  -2.678   5.294
  10   5  -2  3.2222  3.8211
   9  -5  -2  12.183   3.709
  -9  -5   2  8.3892  4.0046
   9  -5  -2  12.559   2.268
   9   5  -2  12.396   4.925
  -9   5   2  11.570   3.519
   9   5  -2  4.6425  2.4717
  -9   5   2  7.8195  3.1971
   8  -5  -2  169.35    8.16
   8  -5  -2  155.11    9.61
  -8  -5   2  147.33    8.69
  -8   5   2  155.05    8.76
   8   5  -2  131.36    8.49
  -8   5   2  147.26    9.11
   7  -5  -2  39.967   2.957
  -7  -5   2  42.698   5.057
   7  -5  -2  35.672   4.326
   7   5  -2  37.825   2.962
  -7   5   2  42.840   3.998
  -7   5   2  43.065   4.130
   7   5  -2  37.865   4.301
   6  -5  -2  14.537   2.092
  -6  -5   2  12.015   3.114
   6  -5  -2  12.361   1.553
   6  -5  -2  11.443   2.773
  -6   5   2  9.7747  3.2291
   6   5  -2  19.088   3.309
   6   5  -2  13.470   2.145
  -6   5   2  10.394   2.689
   5  -5  -2  101.16    5.00
   5  -5  -2  84.412   5.875
  -5  -5   2  104.72    6.49
   5  -5  -2  102.41    4.46
  -5   5   2  82.813   4.837
  -5   5   2  106.45    8.27
  -5   5   2  94.176   6.391
   5   5  -2  100.44    5.63
   5   5  -2  94.061   5.906
   5   5  -2  92.584   5.498
   4  -5  -2  108.66    5.79
  -4  -5   2  113.53    9.06
   4  -5  -2  114.41    6.83
  -4  -5   2  106.26    6.54
   4  -5  -2  111.26    4.55
  -4   5   2  107.27    6.01
   4   5  -2  109.08    6.17
   4   5  -2  106.39    6.58
   4   5  -2  104.04    5.42
  -4   5   2  103.10    5.20
  -4   5   2  112.06    8.49
   4   5  -2  116.59    5.29
   3  -5  -2 1331.09   48.80
  -3  -5   2 1319.20   47.32
   3  -5  -2 1341.12   49.93
   3  -5  -2 1317.19   53.29
  -3  -5   2 1387.53  110.97
   3  -5  -2 1260.41   60.76
   3   5  -2 1410.86   74.86
  -3   5   2 1339.60   50.76
  -3   5   2 1344.43   52.12
   3   5  -2 1350.74   41.78
   3   5  -2 1426.73   46.51
  -3   5   2 1421.70   89.85
   3   5  -2 1373.11   48.23
   2  -5  -2  431.54   16.61
   2  -5  -2  438.13   19.22
  -2  -5   2  458.33   16.20
  -2  -5   2  446.45   31.26
   2  -5  -2  417.94   18.06
   2  -5  -2  443.10   17.14
  -2   5   2  435.56   17.51
  -2   5   2  425.48   15.70
   2   5  -2  478.20   17.55
   2   5  -2  457.70   15.03
   2   5  -2  448.08   17.77
   2   5  -2  476.10   18.52
  -2   5   2  452.41   28.73
  -1  -5   2  8.3335  3.6251
   1  -5  -2  9.2253  1.0954
   1  -5  -2  6.7189  2.1013
  -1  -5   2  6.6394  1.3858
  -1  -5   2  8.5270  1.8040
   1  -5  -2  9.7611  1.1011
   1  -5  -2  12.545   4.183
   1  -5  -2  7.9650  1.9789
   1   5  -2  8.3966  1.2216
  -1   5   2  7.9820  1.5123
  -1   5   2  6.7618  2.2417
   1   5  -2  8.1542  1.4549
  -1   5   2  7.7216  2.3794
   1   5  -2  8.7768  2.4325
   1   5  -2  8.0835  3.2131
   0  -5   2  552.62   20.69
   0  -5   2  586.61   22.53
   0  -5  -2  581.50   20.42
   0  -5  -2  573.33   28.10
   0  -5  -2  605.66   21.41
   0   5  -2  587.38   19.61
   0   5  -2  611.63   24.20
   0   5   2  631.60   26.28
   0   5   2  555.89   18.93
   0   5  -2  637.95   29.14
   0   5   2  600.01   25.39
   0   5  -2  590.49   29.77
   1  -5   2  1.7347  1.6861
  -1  -5  -2  0.6303  1.8236
  -1  -5  -2  1.1971  2.3591
  -1   5  -2  1.3820  2.4388
  -1   5  -2 -0.3949  1.5102
  -1   5  -2  0.0573  0.3073
   1   5   2  0.7616  1.4765
   1   5   2  5.1809  2.1036
   1   5   2 -0.5314  1.7634
  -2  -5  -2  4.9892  2.5479
   2  -5   2  9.5493  1.7401
  -2  -5  -2  7.8709  1.8127
  -2   5  -2  3.1468  2.2041
   2   5   2  16.957   2.984
   2   5   2  6.6801  1.9048
  -2   5  -2  7.3015  2.5091
  -2   5  -2  4.7445  2.3411
   2   5   2  10.568   1.827
   3  -5   2  250.25   11.17
  -3  -5  -2  254.52   11.86
  -3  -5  -2  264.83   14.63
  -3   5  -2  285.26   18.93
   3   5   2  264.54   14.52
  -3   5  -2  258.34   11.08
  -3   5  -2  283.15   12.00
   3   5   2  256.51    9.58
   3   5   2  260.51   10.12
  -4  -5  -2  0.0627  2.4447
   4  -5   2 -0.6389  1.6927
   4   5   2  0.1753  1.7400
  -4   5  -2  0.0688  1.6215
   4   5   2  0.3615  0.5100
   4   5   2 -0.4317  0.5568
  -4   5  -2 -0.1980  2.1667
   4   5   2  -1.308   1.753
  -4   5  -2  -2.210   2.128
  -5  -5  -2  1.2090  2.9793
   5  -5   2  5.4810  2.7894
   5   5   2  5.3713  2.0005
   5   5   2  4.6236  1.0444
  -5   5  -2  5.9267  3.8738
   5   5   2  5.3444  2.0312
  -5   5  -2  4.0814  2.2466
  -6  -5  -2  134.20    8.51
   6  -5   2  141.33    7.03
   6  -5   2  121.67    7.63
   6   5   2  133.67    7.65
  -6   5  -2  138.76    8.45
   6   5   2  132.69    7.27
   6   5   2  137.68   10.16
  -6   5  -2  133.21    8.54
   7  -5   2  165.14    9.96
  -7  -5  -2  165.20    8.95
   7  -5   2  167.43    8.51
  -7   5  -2  160.40    8.57
   7   5   2  164.11    9.39
  -7   5  -2  166.20    9.48
   7   5   2  170.44   10.55
   8  -5   2  113.49    7.39
  -8  -5  -2  109.68    8.11
   8  -5   2  102.10    8.67
  -8   5  -2  119.96    9.04
   8   5   2  105.46    7.97
   8   5   2  110.02    8.13
  -8   5  -2  109.56    8.66
   9  -5   2  2.3445  3.4335
  -9  -5  -2 -0.5578  4.7307
   9   5   2  -2.298   2.962
  -9   5  -2 -0.2420  3.9326
  -9   5  -2  -4.626   2.709
 -10  -5  -2  18.232   5.321
  10  -5   2  10.057   4.137
 -10   5  -2  11.808   3.795
  10   5   2  11.009   4.329
 -10   5  -2  8.0224  4.1993
  11  -5   2  74.750   9.107
 -11  -5  -2  77.234   9.672
 -11   5  -2  71.922   9.293
  11   5   2  53.301   7.566
 -11   5  -2  44.007   7.443
 -12  -5  -2  289.15   25.58
  12  -5   2  263.99   19.16
  12   5   2  287.21   21.87
 -12   5  -2  263.48   22.21
  12  -6  -2  37.608   9.013
 -12   6   2  42.532   7.001
  12   6  -2  38.730   7.691
 -12   6   2  28.996   7.342
  11  -6  -2  7.6357  5.2550
 -11  -6   2  19.158   5.905
  11   6  -2  7.4837  6.1794
 -11   6   2  4.6320  4.8330
 -11   6   2  10.400   4.886
 -10  -6   2  47.368   6.794
  10  -6  -2  56.602   7.562
  10   6  -2  61.370   6.674
 -10   6   2  42.527   6.475
 -10   6   2  45.521   6.400
   9  -6  -2  3.9923  4.9923
  -9  -6   2  0.9995  5.3992
  -9   6   2  2.0424  3.7084
  -9   6   2  0.5000  5.3721
   9   6  -2  1.4487  4.6318
  -8  -6   2  284.98   15.01
   8  -6  -2  284.37   15.07
  -8   6   2  291.06   15.84
  -8   6   2  286.79   14.00
   8   6  -2  285.72   15.51
   7  -6  -2  14.817   3.731
  -7  -6   2  7.1511  3.5815
  -7   6   2  6.1679  2.9979
   7   6  -2  6.6305  2.6732
   7   6  -2  7.2432  2.7889
  -7   6   2  9.8868  3.6793
   6  -6  -2  1.8910  0.8876
  -6  -6   2 -0.1861  4.5071
   6  -6  -2  1.3565  0.9335
   6  -6  -2  3.1890  2.2810
  -6   6   2  0.4978  2.6825
  -6   6   2  7.1981  3.0049
   6   6  -2  0.6738  3.7487
   6   6  -2  1.6386  2.2248
   5  -6  -2  9.3935  1.1946
   5  -6  -2  7.6561  2.3473
  -5  -6   2  1.5951  2.9272
   5  -6  -2  9.2948  1.2177
  -5   6   2  6.0275  3.2260
   5   6  -2  10.417   3.030
   5   6  -2  5.8350  3.2405
  -5   6   2  4.4704  2.2013
   5   6  -2  6.8373  3.3047
   4  -6  -2  182.47    8.34
  -4  -6   2  162.71    9.72
   4  -6  -2  166.69    8.49
   4  -6  -2  154.06    8.59
   4   6  -2  172.75    8.03
   4   6  -2  174.05    8.84
   4   6  -2  166.77    9.23
  -4   6   2  174.08    8.46
  -4   6   2  174.10    9.05
   4   6  -2  161.85    8.23
   3  -6  -2  49.033   2.967
  -3  -6   2  41.996   4.932
   3  -6  -2  37.092   5.328
   3  -6  -2  45.337   3.265
  -3  -6   2  47.131   4.722
   3   6  -2  44.316   3.360
  -3   6   2  53.480   5.214
  -3   6   2  45.139   4.044
   3   6  -2  42.021   3.538
   3   6  -2  43.848   4.909
  -2  -6   2  12.192   2.268
  -2  -6   2  8.6446  3.3604
   2  -6  -2  14.053   1.418
   2  -6  -2  11.991   1.559
   2  -6  -2  6.3089  2.7469
   2   6  -2  12.742   1.698
   2   6  -2  9.3884  2.3444
  -2   6   2  11.165   2.749
  -2   6   2  13.678   3.531
   2   6  -2  12.165   4.562
   1  -6  -2  1.8177  0.9565
  -1  -6   2 -0.3892  1.7382
  -1  -6   2  -2.467   3.056
   1  -6  -2  3.2618  1.6155
  -1  -6   2 -0.6690  1.5975
   1  -6  -2  2.5671  3.0232
  -1   6   2  1.2187  2.2956
  -1   6   2  0.5317  0.9067
   1   6  -2 -0.6562  2.2009
   1   6  -2 -0.4472  0.9299
   1   6  -2  1.4062  1.4670
   0  -6   2  19.476   2.036
   0  -6   2  12.130   3.123
   0  -6  -2  13.151   3.253
   0  -6  -2  18.520   2.376
   0   6  -2  15.271   1.549
   0   6  -2  15.003   2.226
   0   6  -2  14.500   3.422
   0   6   2  13.938   1.926
   0   6   2  8.6334  3.8584
  -1  -6  -2  21.916   3.841
  -1  -6  -2  19.204   2.806
   1  -6   2  22.285   2.890
  -1   6  -2  16.752   2.814
   1   6   2  15.827   2.169
  -1   6  -2  21.900   3.596
   1   6   2  20.710   3.280
  -2  -6  -2  0.1793  2.9391
   2  -6   2  2.3979  1.8183
  -2  -6  -2  1.9109  3.3768
   2   6   2 -0.4840  2.1167
  -2   6  -2  0.7965  2.7079
   2   6   2  1.8614  2.6765
  -2   6  -2  2.4417  2.1237
   2   6   2  2.6666  3.0218
  -2   6  -2  2.8621  2.8191
  -3  -6  -2  90.325   7.304
   3  -6   2  93.810   5.532
  -3   6  -2  83.575   5.769
   3   6   2  78.017   6.305
  -3   6  -2  84.477   5.468
  -3   6  -2  84.321   7.283
   3   6   2  82.308   5.519
   3   6   2  82.426   5.075
   4  -6   2  1.1291  1.7746
  -4  -6  -2  -2.955   4.621
   4   6   2  5.1808  3.5508
   4   6   2  0.0138  1.7849
  -4   6  -2 -0.4558  2.9280
  -4   6  -2  -1.877   2.157
   4   6   2  1.5772  2.0975
   5  -6   2  10.041   2.348
  -5  -6  -2  9.4295  3.2830
  -5   6  -2  5.3892  2.7045
   5   6   2  8.9254  2.6991
  -5   6  -2  4.7821  3.3243
  -6  -6  -2  85.871   7.691
   6  -6   2  73.893   5.913
  -6   6  -2  63.482   5.367
   6   6   2  71.416   5.610
  -6   6  -2  68.963   5.351
   7  -6   2  59.564   5.450
  -7  -6  -2  51.762   7.660
  -7   6  -2  62.286   6.099
   7   6   2  65.427   5.205
  -7   6  -2  61.310   6.989
  -8  -6  -2  2.0351  4.1998
   8  -6   2  -3.182   4.726
  -8   6  -2  1.4258  3.0522
  -8   6  -2  2.9089  2.7992
   8   6   2  7.4361  4.8032
   9  -6   2  33.558   5.829
  -9  -6  -2  21.646   5.300
   9   6   2  23.609   4.977
  -9   6  -2  20.375   4.158
  -9   6  -2  19.171   6.657
  10  -6   2  6.0671  4.8001
 -10  -6  -2  0.5517  7.5356
  10   6   2  16.578   5.778
 -10   6  -2  7.6756  4.0254
 -10   6  -2  8.4459  5.1083
 -11  -6  -2  13.961   7.020
  11  -6   2  13.598   6.462
 -11   6  -2  -1.251   5.634
  11   6   2  5.7389  5.1850
  11  -7  -2  8.4951  6.1251
 -11  -7   2  2.7022  6.6208
 -11   7   2  2.1041  5.1543
  11   7  -2  7.6553  6.6725
 -11   7   2  6.8222  6.5337
 -10  -7   2  12.248   7.552
  10  -7  -2  -6.661   5.140
 -10   7   2  -9.953   6.373
 -10   7   2  -7.388   6.530
  10   7  -2  0.1871  4.6427
   9  -7  -2  2.1706  3.9562
  -9  -7   2  2.6820  8.1003
   9   7  -2  0.2667  4.2778
  -9   7   2  -1.519   3.634
  -9   7   2  3.5322  4.5481
  -8  -7   2  9.0292  6.4869
   8  -7  -2  9.9556  3.7480
  -8   7   2  3.8345  4.0817
  -8   7   2  6.7400  4.9981
   8   7  -2  0.2242  4.6979
   8   7  -2  3.3827  4.5974
  -7  -7   2  4.2961  4.3626
   7  -7  -2  6.9850  3.0919
   7   7  -2  4.0720  3.9846
  -7   7   2 -0.1218  3.1872
  -7   7   2  3.9016  3.3306
   7   7  -2  -3.703   3.927
  -6  -7   2  31.755   5.857
   6  -7  -2  33.628   5.190
   6   7  -2  25.499   5.386
  -6   7   2  28.115   4.370
  -6   7   2  34.388   5.426
   6   7  -2  30.379   4.513
  -5  -7   2  -2.665   3.793
   5  -7  -2  1.5309  2.0556
  -5   7   2  0.1499  3.2235
   5   7  -2 -0.7242  3.3314
  -5   7   2  5.2085  4.6134
   5   7  -2  1.8420  5.6495
   4  -7  -2  118.29    7.60
  -4  -7   2  113.88    9.92
   4   7  -2  123.34    8.69
  -4   7   2  114.90    7.76
  -4   7   2  125.65    7.61
   4   7  -2  116.18    7.06
   3  -7  -2  1.2192  4.2355
   3  -7  -2  1.6533  0.9633
  -3  -7   2  -3.563   3.668
   3  -7  -2  0.7494  1.2691
   3   7  -2  0.7964  3.6874
  -3   7   2  -3.449   2.605
  -3   7   2  1.1518  4.3768
   3   7  -2  4.0091  1.6386
   2  -7  -2  679.11   39.91
  -2  -7   2  706.91   28.12
   2  -7  -2  659.90   30.18
   2  -7  -2  703.00   55.30
   2   7  -2  694.50   24.92
  -2   7   2  713.24   27.43
  -2   7   2  713.52   30.18
   2   7  -2  748.45   43.33
  -1  -7   2  35.559   5.644
   1  -7  -2  41.651   2.771
   1  -7  -2  27.382   5.398
   1   7  -2  31.913   5.150
  -1   7   2  33.236   2.374
  -1   7   2  29.042   4.214
   1   7  -2  39.664   3.342
   0  -7  -2  171.07   11.70
   0  -7   2  207.29    8.25
   0  -7  -2  187.31   13.04
   0   7  -2  181.78    9.56
   0   7   2  189.22   11.02
   0   7  -2  182.65    8.14
   0   7   2  187.95   10.84
  -1  -7  -2  51.888   6.183
   1  -7   2  62.156   4.182
   1   7   2  51.213   4.009
  -1   7  -2  52.827   5.444
   1   7   2  52.548   5.330
  -2  -7  -2  26.341   4.800
   2  -7   2  31.203   3.610
   2   7   2  31.931   3.351
   2   7   2  35.404   5.737
  -2   7  -2  32.227   4.388
  -2   7  -2  30.618   4.140
  -3  -7  -2  47.540   6.259
   3  -7   2  58.671   4.811
   3   7   2  48.605   4.245
   3   7   2  57.757   5.653
  -3   7  -2  48.032   4.849
  -3   7  -2  50.915   4.598
   4  -7   2  6.8357  2.9375
  -4  -7  -2  14.121   4.569
   4   7   2  5.1088  3.6417
  -4   7  -2  8.5842  3.0013
  -4   7  -2  7.6815  3.6542
   4   7   2  3.4534  3.1619
   5  -7   2  8.6312  2.7899
  -5  -7  -2  2.1175  6.4510
  -5   7  -2  10.588   5.035
   5   7   2  2.8247  2.7644
   5   7   2  6.7459  3.9495
  -5   7  -2  8.0140  2.8271
   6  -7   2  21.136   4.859
  -6  -7  -2  30.343   5.353
   6   7   2  25.244   6.381
   6   7   2  22.567   4.607
  -6   7  -2  41.130   5.893
  -6   7  -2  31.007   5.362
   7  -7   2  -2.095   4.613
  -7  -7  -2  2.3270  5.4607
   7   7   2  -4.623   4.262
  -7   7  -2  -1.095   3.293
  -7   7  -2  2.5807  6.0021
   8  -7   2  3.5760  4.0077
  -8  -7  -2  8.3896  7.3215
   8   7   2  4.7040  3.6353
  -8   7  -2  4.1676  4.2749
  -8   7  -2  0.1343  4.0284
   9  -7   2  3.3993  4.7625
  -9  -7  -2  7.7438  5.1216
  -9   7  -2  4.2809  5.2123
   9   7   2  1.1527  5.1342
  -9   7  -2  3.3517  2.9563
  10  -7   2  33.492   7.286
 -10  -7  -2  26.605   8.631
 -10   7  -2  28.135   9.763
  10   7   2  22.562   6.787
  10  -8  -2  37.307   8.396
 -10  -8   2  23.267   8.880
 -10   8   2  45.978   9.401
  10   8  -2  18.009   6.945
  10   8  -2  32.738   9.712
 -10   8   2  9.0748  9.1215
  -9  -8   2  37.205   9.141
   9  -8  -2  31.333   6.864
  -9   8   2  44.806   8.204
   9   8  -2  38.413  10.095
   9   8  -2  34.643   7.029
  -9   8   2  35.488   7.100
  -8  -8   2  14.504   5.968
   8  -8  -2  22.014   5.804
   8   8  -2  -2.452   6.307
   8   8  -2  4.3467  5.0248
  -8   8   2  11.340   5.578
  -8   8   2  10.274   4.927
   7  -8  -2  1.3643  4.0141
  -7  -8   2  -1.259   7.012
   7   8  -2  -2.775   3.659
  -7   8   2  4.9283  6.4591
  -7   8   2  1.0105  5.5014
   7   8  -2  -3.484   5.282
   6  -8  -2  -1.623   2.679
  -6  -8   2  3.0435  5.2694
   6   8  -2  6.0421  6.3779
  -6   8   2  2.1701  4.7619
   6   8  -2  1.9606  2.6740
  -6   8   2  5.0422  3.9836
   5  -8  -2  3.1094  2.5837
  -5  -8   2  -3.950   7.234
   5   8  -2  3.2879  6.0803
  -5   8   2  2.3288  3.8322
  -5   8   2  12.608   4.774
   5   8  -2  1.0243  2.8218
   4  -8  -2  2.3790  3.2393
  -4  -8   2  1.2894  4.3945
   4   8  -2  0.4167  2.2635
  -4   8   2  -11.49    5.42
  -4   8   2  -6.764   3.902
   4   8  -2 -0.8637  4.2224
   3  -8  -2  2.5871  1.7287
   3  -8  -2  -3.617   4.568
  -3  -8   2  -2.674   4.056
  -3   8   2  3.6205  3.9501
   3   8  -2 -0.1125  1.8406
  -3   8   2  0.4950  3.6063
   3   8  -2  -4.241   4.096
   2  -8  -2  7.4409  4.0615
  -2  -8   2  1.9860  3.9561
  -2   8   2  2.7227  3.3161
   2   8  -2  4.5399  3.8244
  -2   8   2  6.0715  5.1247
  -1  -8   2  24.351   5.635
   1  -8  -2  31.808   4.726
  -1   8   2  28.608   4.273
   1   8  -2  19.046   5.893
   0  -8   2  61.808   4.622
   0  -8  -2  61.151   7.749
   0   8   2  56.195   6.344
   0   8  -2  57.526   6.361
  -1  -8  -2  19.963   4.668
   1  -8   2  26.735   2.562
   1   8   2  18.979   2.922
  -1   8  -2  12.529   4.280
   1   8   2  22.732   4.495
  -2  -8  -2  -3.823   4.656
   2  -8   2  1.8736  2.0220
  -2   8  -2  -2.373   3.065
  -2   8  -2  -3.688   3.639
   2   8   2  2.0662  4.2327
   2   8   2  -1.132   2.994
  -3  -8  -2  62.807   8.111
   3  -8   2  79.851   6.119
   3   8   2  81.699   6.889
   3   8   2  87.203   8.171
  -3   8  -2  77.263   6.844
  -3   8  -2  78.333   5.926
   4  -8   2  1.5439  2.8371
  -4  -8  -2  -3.013   4.286
  -4   8  -2  3.7352  6.1918
   4   8   2  2.7076  2.5857
  -4   8  -2  2.2136  3.0191
   4   8   2 -0.6168  6.4299
   5  -8   2  14.713   4.277
  -5  -8  -2  24.266   5.188
  -5   8  -2  14.274   4.905
   5   8   2  15.587   5.062
   5   8   2  12.113   5.431
  -5   8  -2  11.535   4.966
  -6  -8  -2  35.581   7.909
   6  -8   2  48.464   6.013
  -6   8  -2  33.325   7.617
   6   8   2  29.436   5.635
   6   8   2  33.402   6.330
  -6   8  -2  27.140   6.225
  -7  -8  -2  4.0419  6.2358
   7  -8   2  0.8446  3.7175
   7   8   2 -0.4768  5.4871
  -7   8  -2 -0.4903  3.8847
  -7   8  -2 -0.3074  5.1403
   7   8   2  0.5957  3.8947
   8  -8   2  10.164   5.980
  -8  -8  -2  6.8255  6.6537
  -8   8  -2  4.3571  5.9399
   8   8   2  4.6496  5.6875
   8   8   2  5.0828  5.3260
   9  -8   2  -3.841   4.401
  -9  -8  -2  6.0870  6.6884
   9   8   2  0.4124  5.5835
  -9   8  -2  1.5816  6.1336
   9   8   2  0.1328  6.3729
  -8  -9   2  31.298   8.837
   8   9  -2  10.324   8.085
  -8   9   2  6.4212  6.7992
  -8   9   2  30.429   9.656
   8   9  -2  10.299   7.316
  -7  -9   2  56.390   9.433
   7   9  -2  65.143  11.191
  -7   9   2  54.674   8.187
  -7   9   2  76.593   8.577
  -6  -9   2  8.1718  9.3802
   6   9  -2  2.9930  6.6833
  -6   9   2  16.018   7.739
  -6   9   2  12.674   5.299
  -5  -9   2  -4.854   5.346
   5   9  -2  10.635   8.288
  -5   9   2  3.5441  4.2943
  -5   9   2  1.3886  5.1702
  -4  -9   2  -1.420   6.305
  -4   9   2  2.6783  7.0564
   4   9  -2  4.1144  6.2322
  -4   9   2  5.4827  5.8975
  -3  -9   2  345.13   19.75
  -3   9   2  378.17   20.55
   3   9  -2  322.60   18.73
  -3   9   2  333.08   18.20
   2  -9  -2  34.587   7.401
  -2  -9   2  45.901   7.785
  -2   9   2  48.469   6.506
  -2   9   2  33.147   6.842
   2   9  -2  33.805   7.203
   1  -9  -2  -5.426   7.348
  -1   9   2  0.8185  4.3871
  -1   9   2  1.2168  6.5124
   1   9  -2  3.6722  5.0804
   0  -9  -2  -2.830   5.233
   0   9   2  -3.604   4.613
   0   9  -2  -3.321   4.467
  -1  -9  -2  69.989   9.569
   1   9   2  83.669   8.683
  -1   9  -2  74.799   9.736
  -1   9  -2  67.396   7.526
  -2  -9  -2 -0.3754  5.8422
  -2   9  -2  2.3639  5.0362
   2   9   2  2.0890  4.7365
  -2   9  -2  3.8309  5.8839
  -3  -9  -2  20.936   6.765
  -3   9  -2  36.292   6.910
  -3   9  -2  24.431   6.741
   3   9   2  46.141   8.781
  -4  -9  -2  1.4447  6.1755
  -4   9  -2  -6.566   5.161
  -4   9  -2  1.4112  5.2176
   4   9   2  6.1035  5.5835
  -5  -9  -2  2.3798  6.5704
  -5   9  -2 -0.5444  7.0443
   5   9   2  0.9003  3.3113
   5   9   2   4.307  10.502
  -5   9  -2  -2.792   5.047
  -6  -9  -2  8.6236  9.4279
   6   9   2  4.0448  5.1418
  -6   9  -2  5.7942  6.9270
  -6   9  -2  -4.561   5.941
   6   9   2  6.9034  7.6695
  -7  -9  -2  2.9298  7.0799
  -7   9  -2  15.220   8.733
   7   9   2  7.7642  8.2145
   7   9   2  0.4770  4.7028
  -5 -10   2  -3.099  11.053
   5  10  -2  -3.066  10.744
  -5  10   2  2.4270  6.4497
  -5  10   2  2.4582  7.2947
  -4 -10   2  5.3794  6.4997
  -4  10   2  2.4736  9.1527
  -4  10   2  6.6196  5.2310
   4  10  -2  -2.733   7.938
  -3  10   2  10.395   6.497
  -3  10   2  14.548   6.424
   3  10  -2  9.3009  7.2489
   2  10  -2  40.582   9.743
  -2  10   2  25.915   7.766
  -2  10   2  38.170   8.716
   1 -10  -2  -5.190   6.601
  -1  10   2  6.4645  5.7482
   1  10  -2  3.4396  9.4109
  -1  10   2  5.3419  5.5638
   0 -10  -2  1.1903  6.3826
   0  10   2  -1.458   5.897
   0  10  -2  -1.366   8.966
  -1 -10  -2  88.545  10.951
   1  10   2  104.83   10.90
  -1  10  -2  96.013   8.645
  -1  10  -2  86.397  11.195
  -2 -10  -2  -3.876   6.382
   2  10   2 -0.7187  6.0441
  -2  10  -2  -4.858   5.692
  -2  10  -2 -0.2520  6.4746
  -3 -10  -2  105.05   10.93
  -3  10  -2  106.95   10.91
   3  10   2  85.826  11.266
  -3  10  -2  80.692   8.263
  -4 -10  -2  2.7345  7.3453
   4  10   2  6.3380  8.6800
  -4  10  -2  5.2177  5.7104
  -4  10  -2  -1.130   6.544
 -15   0   3  0.1670  6.3629
  15   0  -3  12.961   7.536
  15   0  -3  12.887   7.165
 -14   0   3  1.2166  5.5280
  14   0  -3  -3.047   4.546
  14   0  -3  -11.22    7.01
  13   0  -3  4.6982  4.2606
 -13   0   3  3.8967  4.8115
  13   0  -3  3.0924  4.7964
 -12   0   3  0.7312  3.5418
  12   0  -3  7.5697  4.1137
  12   0  -3  0.4781  2.7882
  11   0  -3  9.7107  3.3961
 -11   0   3  12.601   1.767
 -11   0   3  3.4843  3.1543
  11   0  -3  11.511   3.467
  10   0  -3  6.1904  3.1065
  10   0  -3  0.6260  1.6557
 -10   0   3  0.8729  1.8179
 -10   0   3  -3.185   2.734
 -10   0   3  0.7900  1.2246
  -9   0   3  20.852   3.729
   9   0  -3  27.980   2.496
  -9   0   3  33.821   2.431
   9   0  -3  28.719   3.048
  -9   0   3  26.604   2.035
   8   0  -3  -1.625   1.075
  -8   0   3 -0.3468  0.6935
  -8   0   3  0.0261  1.6169
  -8   0   3  2.0583  1.9314
   8   0  -3  0.0000  1.7810
  -8   0   3 -0.4094  1.0703
  -7   0   3  339.03   13.00
  -7   0   3  327.71   12.25
   7   0  -3  354.19   11.76
  -7   0   3  365.17   11.62
   7   0  -3  359.46   13.05
  -7   0   3  358.96   16.48
   7   0  -3  376.61   18.28
   7   0  -3  388.78   21.20
  -6   0   3 -0.3142  0.7501
  -6   0   3  1.1377  1.2360
   6   0  -3 -0.2791  1.5843
   6   0  -3  -2.341   1.350
  -6   0   3 -0.0621  0.4414
   6   0  -3  0.5177  1.3444
   6   0  -3 -0.3435  1.1334
  -6   0   3  0.8171  1.0775
   5   0  -3  145.94    5.50
   5   0  -3  158.95    7.21
   5   0  -3  147.17    5.27
  -5   0   3  148.00    5.95
  -5   0   3  148.07    5.47
  -5   0   3  155.10    6.36
  -5   0   3  150.50    6.32
   5   0  -3  156.51    7.63
  -4   0   3  0.4935  0.8120
   4   0  -3  0.8542  0.6465
   4   0  -3  -1.134   1.081
   4   0  -3  1.3024  0.9404
   4   0  -3 -0.7306  1.4103
  -4   0   3  0.0599  0.7793
  -4   0   3  0.2609  0.7805
  -3   0   3  108.38    5.63
   3   0  -3  121.06    4.01
  -3   0   3  113.84    4.98
   3   0  -3  114.78    5.68
  -3   0   3  110.06    4.74
   3   0  -3  109.05    4.73
   3   0  -3  114.67    4.73
   3   0  -3  93.343  15.486
   3   0  -3  91.516  16.795
  -3   0   3  122.12   16.14
  -3   0   3  101.00   16.31
   2   0  -3 -0.9684  0.5082
   2   0  -3  0.1404  0.5335
  -2   0   3 -0.0857  0.5338
  -2   0   3 -0.0832  0.4770
   2   0  -3 -0.3264  0.3102
  -2   0   3  2.3900  3.6476
  -2   0   3 -0.8274  3.5868
   2   0  -3  -3.484   3.828
   2   0  -3 -0.3949  3.1538
  -1   0   3 3269.50  106.47
   1   0  -3 3403.29  117.52
   1   0  -3 3335.48  119.85
   1   0  -3 3427.72  129.83
  -1   0   3 3302.04  133.10
   1   0  -3 3479.42  468.24
  -1   0   3 3464.62  465.53
  -1   0   3 3413.03  464.00
   1   0  -3 3543.37  466.47
   0   0  -3  -1.810   0.293
   0   0  -3  -1.528   0.886
   0   0   3  -2.068   0.475
   0   0   3  -2.013   0.447
   0   0  -3  -1.771   0.412
   0   0   3  -1.743   0.221
   0   0   3  -1.456   0.213
   0   0  -3  2.0678  3.1998
   0   0   3  -5.155   3.099
   0   0   3  4.6842  3.8057
   0   0  -3  -2.830   3.534
  -1   0  -3  312.37   10.41
   1   0   3  321.36   13.65
  -1   0  -3  328.88   10.77
   1   0   3  312.43   12.36
   1   0   3  306.20   13.63
  -1   0  -3  325.39   11.29
   1   0   3  327.68   12.60
  -1   0  -3  304.80   11.13
   1   0   3  330.04   47.22
   1   0   3  354.57   47.41
  -1   0  -3  355.42   47.83
  -1   0  -3  319.21   47.17
  -2   0  -3  -1.620   0.695
  -2   0  -3  -1.511   0.579
  -2   0  -3  -1.661   0.954
  -2   0  -3  -1.503   0.817
   2   0   3  -1.714   0.728
   2   0   3  -10.86    4.81
  -2   0  -3  5.0861  5.9308
  -2   0  -3  -3.447   5.295
   2   0   3  -9.298   6.049
   3   0   3 1710.00   66.02
   3   0   3 1656.50   82.06
  -3   0  -3 1798.13   65.07
   3   0   3 1742.85   65.97
  -3   0  -3 1713.83   70.85
  -3   0  -3 1710.67   61.93
   3   0   3 1780.42   70.10
  -4   0  -3  -1.346   0.960
  -4   0  -3  0.2345  1.1717
   4   0   3  0.5520  1.0873
  -4   0  -3  1.1504  0.8960
   4   0   3  0.6908  1.1582
  -4   0  -3  1.1553  1.6096
  -4   0  -3  0.0950  1.0339
   4   0   3  -2.428   1.091
   4   0   3  0.3544  0.9051
   5   0   3  1.3584  1.1877
  -5   0  -3  -1.162   2.232
  -5   0  -3  0.4018  1.4464
   5   0   3  2.8134  1.4210
   5   0   3  0.5357  1.2185
  -5   0  -3  2.2345  1.2449
  -5   0  -3  1.9088  1.0002
   5   0   3  0.3526  2.0481
  -5   0  -3  0.6425  1.3157
   6   0   3 -0.2987  1.8434
  -6   0  -3  1.5040  1.1134
   6   0   3  1.2027  1.7031
  -6   0  -3 -0.0357  1.3352
  -6   0  -3 -0.6725  1.2796
   6   0   3  1.5932  1.3393
  -6   0  -3  0.0145  1.7030
  -6   0  -3  -1.031   1.651
   6   0   3  0.9068  1.4410
  -7   0  -3  217.98    9.01
   7   0   3  208.58   12.14
  -7   0  -3  206.48   11.01
  -7   0  -3  210.87    8.43
   7   0   3  198.72    9.25
   7   0   3  234.77   12.01
  -7   0  -3  213.73    9.49
   8   0   3 -0.1163  2.3999
  -8   0  -3  0.8265  1.5774
   8   0   3  -2.124   3.083
  -8   0  -3 -0.5480  2.3342
  -8   0  -3 -0.0942  1.4575
  -8   0  -3  1.3253  1.9773
  -9   0  -3  3.3382  2.6790
  -9   0  -3  1.0725  1.8553
   9   0   3  1.4706  2.4909
   9   0   3  -1.128   1.816
  -9   0  -3  1.5220  1.7340
  10   0   3 -0.2483  2.9522
 -10   0  -3 -0.4492  2.6683
 -10   0  -3  0.0694  1.4499
 -10   0  -3  4.3183  2.8487
  10   0   3  3.2985  3.0551
  11   0   3  2.1207  3.1731
  11   0   3  -4.032   3.357
 -11   0  -3  -2.815   3.517
  12   0   3  -3.359   5.287
  12   0   3  3.9226  5.8981
 -12   0  -3  -3.193   3.686
  13   0   3  4.5061  4.5272
  13   0   3  1.4611  5.1414
  14   0   3  3.5071  5.7646
  14   0   3  2.5001  5.1510
  15  -1  -3  171.94   16.64
  15  -1  -3  202.35   13.88
  15   1  -3  192.12   16.61
  15   1  -3  146.30   13.76
 -15   1   3  151.25   16.39
  14  -1  -3  7.9454  7.1943
  14  -1  -3  -3.078   4.981
  14   1  -3 -0.8380  4.3634
 -14   1   3  -3.278   3.976
  14   1  -3  0.5644  7.6966
  13  -1  -3  5.5680  3.7965
 -13  -1   3  3.8155  3.8499
  13  -1  -3  1.8095  6.9039
 -13   1   3  -1.368   5.611
  13   1  -3  3.0680  4.3775
  13   1  -3  2.6156  3.6822
  12  -1  -3  102.28    7.91
 -12  -1   3  89.156   7.361
  12  -1  -3  89.625   8.214
  12   1  -3  87.048   7.965
 -12   1   3  108.45    7.00
  12   1  -3  102.04    7.59
 -12   1   3  99.471   7.138
  11  -1  -3  7.4351  3.2710
 -11  -1   3  4.4071  1.9344
  11  -1  -3  1.6091  2.9592
 -11  -1   3  2.7610  4.7156
 -11   1   3  5.1594  1.5806
  11   1  -3  2.5578  2.8500
 -11   1   3  1.9374  4.0764
  11   1  -3  4.4322  2.9973
 -11   1   3  7.8380  4.3008
  10  -1  -3  1.4184  2.3673
  10  -1  -3  1.7448  2.9943
  10  -1  -3  3.9347  2.5231
 -10  -1   3  1.3478  1.3017
 -10  -1   3 -0.0308  1.6884
 -10  -1   3 -0.7900  4.1334
  10   1  -3  1.0462  0.9961
 -10   1   3  1.2476  1.1226
 -10   1   3 -0.1291  0.7799
 -10   1   3 -0.6159  2.4356
  10   1  -3 -0.3163  3.7506
 -10   1   3 -0.9371  2.0277
   9  -1  -3  41.001   3.050
   9  -1  -3  45.593   5.043
  -9  -1   3  37.301   4.503
  -9  -1   3  46.130   2.797
   9  -1  -3  57.042   4.047
  -9  -1   3  47.598   2.795
  -9   1   3  38.887   3.486
   9   1  -3  44.411   4.432
   9   1  -3  48.358   2.828
  -9   1   3  41.057   3.236
  -9   1   3  50.237   2.435
  -9   1   3  41.975   3.957
   8  -1  -3  50.242   3.443
  -8  -1   3  54.725   2.645
   8  -1  -3  56.073   3.947
  -8  -1   3  51.869   4.148
  -8  -1   3  56.522   3.917
   8   1  -3  48.115   4.382
  -8   1   3  54.573   2.629
   8   1  -3  46.944   2.609
  -8   1   3  52.293   3.785
  -8   1   3  49.234   4.524
  -8   1   3  46.283   3.788
   7  -1  -3  311.93   11.37
   7  -1  -3  296.33   10.93
  -7  -1   3  318.96   10.62
   7  -1  -3  312.21   13.02
  -7  -1   3  311.75   11.07
   7  -1  -3  333.30   14.29
  -7  -1   3  309.30   13.05
  -7   1   3  324.38   12.32
   7   1  -3  326.82   11.16
  -7   1   3  287.97   11.66
   7   1  -3  313.88   18.04
  -7   1   3  298.77   11.32
   7   1  -3  288.12   11.73
  -7   1   3  309.39   11.53
  -7   1   3  296.43   14.47
   7   1  -3  307.03   14.60
   6  -1  -3  19.831   2.266
  -6  -1   3  19.129   2.675
  -6  -1   3  19.666   1.433
   6  -1  -3  22.430   1.845
   6  -1  -3  20.336   2.185
  -6  -1   3  20.963   2.600
   6  -1  -3  21.311   2.074
  -6  -1   3  21.266   1.647
   6   1  -3  17.433   2.628
   6   1  -3  17.132   2.029
   6   1  -3  22.449   3.075
  -6   1   3  24.606   2.206
   6   1  -3  21.696   1.637
  -6   1   3  20.582   1.957
  -6   1   3  22.512   1.091
  -6   1   3  21.657   1.997
   6   1  -3  20.253   1.375
  -6   1   3  21.171   1.279
   5  -1  -3  716.76   34.81
  -5  -1   3  679.96   28.34
   5  -1  -3  692.33   28.50
   5  -1  -3  699.18   23.50
  -5  -1   3  653.63   27.07
  -5  -1   3  696.41   25.45
  -5  -1   3  692.73   24.07
   5  -1  -3  730.21   26.00
  -5   1   3  689.71   25.30
  -5   1   3  668.26   25.40
   5   1  -3  699.52   21.38
  -5   1   3  680.52   25.13
   5   1  -3  725.28   26.72
  -5   1   3  706.43   23.29
   5   1  -3  734.93   30.91
   5   1  -3  713.94   25.50
   5   1  -3  678.08   22.05
   4  -1  -3  264.51   11.22
   4  -1  -3  262.11   13.80
   4  -1  -3  256.10    9.62
  -4  -1   3  264.48   11.73
  -4  -1   3  277.84   12.91
  -4  -1   3  259.47    8.37
  -4  -1   3  259.98   11.36
   4  -1  -3  265.11    9.47
  -4   1   3  258.64   10.07
   4   1  -3  277.45   11.34
  -4   1   3  260.47    8.85
   4   1  -3  278.36    9.52
   4   1  -3  248.66    8.81
  -4   1   3  268.81   10.64
   4   1  -3  272.88    9.60
  -4   1   3  253.10    9.31
   3  -1  -3  53.918   2.364
  -3  -1   3  53.704   2.300
   3  -1  -3  58.317   3.654
   3  -1  -3  57.415   2.469
  -3  -1   3  58.871   2.791
   3  -1  -3  54.141   2.761
  -3  -1   3  54.214   2.872
   3   1  -3  54.267   2.354
  -3   1   3  54.380   2.711
  -3   1   3  50.040   3.016
  -3   1   3  54.604   2.430
   3   1  -3  55.595   2.179
  -3   1   3  53.285   2.745
   3   1  -3  52.622   2.596
   3   1  -3  56.501   3.109
  -3  -1   3  51.447   8.093
  -3  -1   3  38.688   7.642
   3  -1  -3  45.186  12.155
   3  -1  -3  17.732  12.388
   3   1  -3  47.844   8.433
  -3   1   3  58.590  10.808
   3   1  -3  43.210   8.119
  -3   1   3  34.684  11.805
   2  -1  -3  370.51   15.16
  -2  -1   3  353.30   15.38
   2  -1  -3  357.96   13.03
   2  -1  -3  377.67   12.60
  -2  -1   3  358.51   15.23
   2  -1  -3  381.20   15.73
  -2   1   3  355.57   12.07
   2   1  -3  371.55   13.52
   2   1  -3  371.65   17.90
  -2   1   3  375.30   14.65
   2   1  -3  354.36   13.21
  -2   1   3  376.89   12.84
  -2   1   3  370.71   14.36
   2  -1  -3  347.97   52.28
  -2  -1   3  366.68   50.24
   2  -1  -3  365.60   54.75
  -2   1   3  352.99   52.63
  -2   1   3  361.51   52.31
   2   1  -3  392.70   51.12
   2   1  -3  397.42   50.63
  -1  -1   3  579.40   25.06
   1  -1  -3  601.18   22.30
  -1  -1   3  574.88   20.31
  -1  -1   3  579.50   20.44
   1  -1  -3  601.74   24.63
   1  -1  -3  589.60   19.49
   1  -1  -3  581.37   20.37
   1  -1  -3  581.95   21.14
   1   1  -3  582.04   24.20
   1   1  -3  565.73   21.71
   1   1  -3  583.59   20.06
  -1   1   3  590.56   21.21
  -1   1   3  577.92   20.08
  -1   1   3  588.09   21.99
   1   1  -3  593.32   21.39
  -1   1   3  564.55   21.23
  -1  -1   3  585.86   82.51
   1  -1  -3  609.32   84.27
   1  -1  -3  600.32   82.95
  -1  -1   3  573.39   81.70
   1   1  -3  648.99   81.82
   1   1  -3  613.17   81.19
  -1   1   3  637.18   84.20
  -1   1   3  593.05   82.21
   0  -1  -3 2914.59  113.31
   0  -1   3 2924.12  102.87
   0  -1   3 2955.33   93.41
   0  -1  -3 2932.45  102.02
   0  -1  -3 2978.22   97.69
   0  -1  -3 2835.79  112.17
   0   1  -3 2981.07  133.03
   0   1   3 2907.14  109.97
   0   1   3 2956.76  101.50
   0   1   3 3019.13  101.63
   0   1  -3 2939.69  130.02
   0   1   3 2906.29  131.26
   0   1  -3 3026.59  142.17
   0  -1   3 2961.57  413.12
   0  -1   3 3050.95  417.61
   0  -1  -3 3096.70  414.40
   0  -1  -3 3083.59  408.01
   0   1   3 3010.70  410.34
   0   1  -3 3199.71  419.29
   0   1   3 2972.22  411.27
   0   1  -3 3084.01  415.43
   1  -1   3  492.08   21.71
   1  -1   3  485.05   18.16
  -1  -1  -3  493.24   18.89
  -1  -1  -3  479.89   17.14
  -1  -1  -3  479.97   20.16
  -1  -1  -3  487.37   16.45
   1  -1   3  473.40   20.52
   1   1   3  491.58   20.12
  -1   1  -3  492.22   20.21
   1   1   3  506.24   15.27
  -1   1  -3  497.90   14.92
  -1   1  -3  511.98   23.60
   1   1   3  501.51   16.70
   1   1   3  485.10   18.42
  -1   1  -3  511.60   20.72
  -1  -1  -3  503.90   72.73
  -1  -1  -3  514.39   71.55
   1  -1   3  494.62   70.75
  -1   1  -3  548.16   71.56
   1   1   3  516.08   71.26
   1   1   3  530.80   71.45
  -1   1  -3  524.88   71.72
  -2  -1  -3  99.704   5.870
  -2  -1  -3  91.935   4.204
  -2  -1  -3  88.848   4.163
   2  -1   3  94.361   5.432
  -2  -1  -3  96.729   4.554
   2  -1   3  94.026   5.298
   2  -1   3  96.145   4.142
   2  -1   3  92.530   3.941
  -2   1  -3  93.255   5.236
   2   1   3  99.185   3.622
  -2   1  -3  96.685   3.318
   2   1   3  98.686   4.404
   2   1   3  102.75    7.01
   2   1   3  100.31    3.81
  -2   1  -3  96.731   3.835
  -2   1  -3  98.161   3.791
   2   1   3  93.409   3.703
   2  -1   3  101.05   15.59
  -2  -1  -3  81.678  14.674
  -2  -1  -3  79.080  15.933
   2  -1   3  98.504  15.367
   2   1   3  96.573  15.843
  -2   1  -3  77.919  15.668
  -2   1  -3  87.335  16.034
   2   1   3  67.927  13.774
   3  -1   3  495.02   17.12
  -3  -1  -3  514.12   20.35
  -3  -1  -3  491.69   20.21
  -3  -1  -3  480.27   19.26
   3  -1   3  470.81   18.45
   3  -1   3  479.87   17.73
   3  -1   3  495.03   15.51
  -3  -1  -3  484.73   18.63
  -3   1  -3  491.56   17.10
  -3   1  -3  522.15   15.92
  -3   1  -3  500.93   18.00
   3   1   3  506.15   17.39
   3   1   3  501.34   18.55
   3   1   3  525.30   20.82
   3   1   3  493.37   17.58
  -3   1  -3  526.25   26.34
  -4  -1  -3  414.92   15.16
  -4  -1  -3  424.48   16.50
   4  -1   3  413.46   14.19
   4  -1   3  437.84   16.53
  -4  -1  -3  443.52   16.74
   4  -1   3  406.00   17.50
   4  -1   3  426.75   14.72
  -4  -1  -3  436.24   15.24
  -4   1  -3  440.81   20.70
   4   1   3  420.82   14.48
  -4   1  -3  429.04   14.68
  -4   1  -3  447.89   13.83
  -4   1  -3  423.11   17.13
   4   1   3  425.54   15.13
   4   1   3  446.38   15.76
   4   1   3  444.21   16.96
  -5  -1  -3  3.8393  1.7949
   5  -1   3  6.5569  1.7716
  -5  -1  -3  5.5060  1.3048
  -5  -1  -3  7.4558  0.7027
   5  -1   3  8.5200  1.7587
   5  -1   3  6.8224  1.3908
   5  -1   3  0.8496  1.4898
  -5   1  -3  2.3119  1.2751
   5   1   3  3.7031  2.1206
   5   1   3  5.5786  1.5102
  -5   1  -3  6.9748  2.0627
  -5   1  -3  8.1721  1.3754
   5   1   3  3.9710  2.1295
  -5   1  -3  2.7380  2.0216
  -5   1  -3  4.8373  1.1936
   5   1   3  4.4344  1.3118
  -6  -1  -3  51.433   4.008
   6  -1   3  56.323   4.324
  -6  -1  -3  53.472   2.661
   6  -1   3  46.375   3.768
  -6  -1  -3  55.010   2.444
   6  -1   3  55.523   3.142
  -6  -1  -3  55.208   3.264
  -6   1  -3  48.989   3.442
   6   1   3  48.752   3.653
  -6   1  -3  54.236   3.573
   6   1   3  54.917   4.059
  -6   1  -3  53.242   4.078
  -6   1  -3  53.944   3.232
   6   1   3  51.784   3.640
  -7  -1  -3  259.53   11.06
   7  -1   3  242.04   11.83
  -7  -1  -3  272.37    9.66
   7  -1   3  276.44   14.83
  -7  -1  -3  237.50   10.00
   7  -1   3  256.98   10.21
   7   1   3  269.81   11.73
  -7   1  -3  254.48   11.03
   7   1   3  255.80   10.18
  -7   1  -3  293.17   11.25
  -7   1  -3  270.18   12.95
   7   1   3  288.00   23.66
  -7   1  -3  272.04   10.96
  -8  -1  -3  0.3693  0.5011
   8  -1   3  0.3539  2.1060
   8  -1   3  0.6466  1.7649
  -8  -1  -3  -1.094   1.821
   8  -1   3  3.0214  3.7440
  -8  -1  -3  0.6914  0.4580
  -8   1  -3  1.8672  2.6092
  -8   1  -3  2.1803  1.8009
   8   1   3  3.1326  2.4158
  -8   1  -3  -1.284   1.751
   8   1   3  3.1185  2.2953
  -8   1  -3  2.8035  1.7340
  -9  -1  -3  24.873   3.312
   9  -1   3  18.492   4.763
   9   1   3  15.235   3.270
  -9   1  -3  16.742   3.664
   9   1   3  18.883   3.494
  -9   1  -3  17.936   2.736
  -9   1  -3  24.364   3.662
  -9   1  -3  20.905   2.822
  10  -1   3  20.378   4.224
  10  -1   3  24.183   4.023
 -10  -1  -3  19.909   4.196
  10   1   3  25.855   5.040
 -10   1  -3  16.102   3.889
 -10   1  -3  23.609   5.289
  10   1   3  13.964   4.396
 -10   1  -3  20.132   3.654
 -11  -1  -3  0.1197  3.0610
  11  -1   3  5.9314  3.3498
  11  -1   3  1.4385  3.2893
 -11   1  -3  5.3284  3.1678
 -11   1  -3  3.2350  2.7817
 -11   1  -3  3.0268  3.4782
  11   1   3  4.8838  3.2712
  11   1   3  2.2387  2.6383
  12  -1   3  0.0139  3.9830
  12  -1   3  -3.452   4.203
 -12  -1  -3  1.7061  3.0350
 -12   1  -3  0.7209  3.3717
 -12   1  -3  2.7249  4.0007
  12   1   3  2.8090  6.0889
  12   1   3  1.8612  6.2723
 -12   1  -3  -2.400   2.627
  13  -1   3  49.780   8.486
  13  -1   3  48.427   8.852
  13   1   3  33.178   6.760
 -13   1  -3  23.291   6.683
  13   1   3  46.615   7.431
  14  -1   3  3.4641  7.1540
  14  -1   3  -6.185   5.630
  14   1   3  -1.086   5.231
  14   1   3  -3.374   5.090
  15  -2  -3  59.290   7.760
  15   2  -3  57.426   9.506
 -15   2   3  42.430  10.228
  15   2  -3  42.623   9.197
  14  -2  -3  0.5507  4.8806
  14  -2  -3  -3.431   7.168
 -14   2   3 -0.2176  4.8455
 -14   2   3  0.9229  4.5532
  14   2  -3  8.7082  7.1566
  14   2  -3  0.3253  8.5659
  13  -2  -3  29.306   5.023
  13  -2  -3  16.813   6.899
 -13   2   3  19.061   4.753
  13   2  -3  11.886   6.776
  13   2  -3  18.093   4.609
 -13   2   3  20.213   5.494
  12  -2  -3  9.8956  4.9087
  12  -2  -3  11.328   4.439
 -12   2   3  16.320   5.506
 -12   2   3  17.083   4.519
  12   2  -3  9.5060  5.7298
  12   2  -3  11.398   5.860
  11  -2  -3  16.410   4.124
  11  -2  -3  14.779   3.276
 -11  -2   3  20.679   2.455
 -11   2   3  10.867   4.282
 -11   2   3  15.011   4.091
  11   2  -3  15.207   3.840
  11   2  -3  15.371   4.399
 -10  -2   3  2.1436  2.2903
  10  -2  -3  6.2832  2.8383
  10  -2  -3  3.9613  2.5948
  10  -2  -3  2.5372  3.6069
 -10   2   3  2.5172  2.6807
 -10   2   3  0.5556  1.6318
  10   2  -3  1.1555  2.3893
 -10   2   3  3.0174  1.2456
 -10   2   3  1.9054  2.4844
   9  -2  -3  11.577   2.617
  -9  -2   3  14.667   1.969
   9  -2  -3  11.652   2.127
   9  -2  -3  14.853   3.881
   9   2  -3  7.7601  2.9875
  -9   2   3  15.089   1.568
   9   2  -3  12.372   3.875
   9   2  -3  12.788   1.015
  -9   2   3  15.161   3.222
  -9   2   3  14.177   2.187
  -9   2   3  10.270   3.773
   8  -2  -3  200.31    8.87
   8  -2  -3  197.24    9.47
   8  -2  -3  189.79    9.18
  -8  -2   3  196.94    8.13
  -8   2   3  184.46    9.05
   8   2  -3  197.19    7.57
  -8   2   3  202.53    9.30
   8   2  -3  184.01    8.77
  -8   2   3  205.26    9.82
  -8   2   3  216.89    8.52
   8   2  -3  199.88    9.64
   7  -2  -3  1.1808  2.2500
   7  -2  -3  0.4704  1.4834
   7  -2  -3 -0.3040  1.3777
  -7  -2   3  1.3185  1.1830
   7   2  -3  1.1081  1.7815
  -7   2   3  0.4680  1.5056
  -7   2   3  1.4119  1.1583
   7   2  -3  0.0492  0.6858
  -7   2   3  -1.615   1.651
  -7   2   3  -1.024   2.534
   7   2  -3 -0.5769  1.3038
   6  -2  -3  3.4036  2.1045
  -6  -2   3 -0.6933  1.8390
  -6  -2   3  0.2012  1.1501
   6  -2  -3  2.2106  1.8268
   6  -2  -3  -2.134   2.189
   6  -2  -3  0.6725  1.2456
   6   2  -3  -1.499   1.831
  -6   2   3  2.6367  2.2015
  -6   2   3  -2.498   2.093
  -6   2   3  1.1860  1.0104
   6   2  -3  2.1525  1.8350
  -6   2   3 -0.6515  1.5217
   6   2  -3  1.3648  1.6585
   6   2  -3  0.1567  0.8807
   6   2  -3  0.6481  2.6258
   5  -2  -3  244.18    9.37
  -5  -2   3  244.03    8.72
   5  -2  -3  250.44    9.01
   5  -2  -3  243.11    9.62
  -5  -2   3  249.70    9.85
   5  -2  -3  269.85   10.87
  -5   2   3  251.62    9.66
  -5   2   3  236.84   10.94
   5   2  -3  249.04    9.29
  -5   2   3  234.66    8.98
   5   2  -3  257.79   10.16
   5   2  -3  237.13    9.40
  -5   2   3  247.17    8.77
   5   2  -3  277.41   12.20
  -4  -2   3  6.2907  1.6813
   4  -2  -3  8.1379  1.9154
   4  -2  -3  4.1403  1.3382
   4  -2  -3  2.2331  1.7499
  -4  -2   3  7.0247  1.5427
   4  -2  -3  4.6235  0.9250
   4   2  -3  3.3192  1.3821
  -4   2   3  8.0738  1.8197
  -4   2   3  4.6369  1.3006
  -4   2   3  4.2232  1.0956
  -4   2   3  5.6033  1.3508
   4   2  -3  7.2064  1.2861
   4   2  -3  6.2762  1.6480
   4   2  -3  3.8695  0.8347
   3  -2  -3  693.82   27.00
  -3  -2   3  647.58   23.56
  -3  -2   3  634.48   21.58
   3  -2  -3  660.14   21.56
   3  -2  -3  653.58   24.95
   3  -2  -3  675.36   27.86
  -3   2   3  660.17   24.63
  -3   2   3  642.21   23.89
   3   2  -3  650.22   23.14
  -3   2   3  626.92   21.76
  -3   2   3  653.65   22.09
   3   2  -3  669.20   22.57
   3   2  -3  641.01   20.90
   3   2  -3  674.37   32.03
   2  -2  -3  54.288   3.038
   2  -2  -3  57.473   2.995
  -2  -2   3  52.285   3.161
   2  -2  -3  56.614   3.008
   2  -2  -3  60.480   2.783
   2  -2  -3  53.475   2.444
  -2   2   3  53.545   2.868
   2   2  -3  54.231   3.222
   2   2  -3  52.800   2.883
  -2   2   3  52.795   3.275
  -2   2   3  55.134   2.969
   2   2  -3  60.050   2.999
  -2   2   3  50.440   2.578
   2   2  -3  56.401   2.592
   2   2  -3  61.838   3.301
   2  -2  -3  52.680  13.595
  -2  -2   3  55.171   7.402
  -2  -2   3  54.705   7.512
   2  -2  -3  65.111  15.306
  -2   2   3  44.691  13.693
  -2   2   3  18.186  15.316
   2   2  -3  50.670   7.539
   2   2  -3  52.656   7.766
  -1  -2   3 1054.29   36.07
   1  -2  -3 1099.75   32.87
   1  -2  -3 1068.77   37.35
   1  -2  -3 1029.58   37.74
   1  -2  -3 1061.71   32.63
  -1  -2   3 1090.53   42.35
  -1   2   3 1035.97   40.47
  -1   2   3 1101.22   44.11
   1   2  -3 1057.18   33.84
   1   2  -3 1110.63   36.40
  -1   2   3 1086.03   34.62
   1   2  -3 1116.29   39.07
   1   2  -3 1095.50   48.68
  -1   2   3 1053.32   36.84
  -1   2   3 1065.86   34.29
  -1  -2   3 1075.28  154.47
   1  -2  -3 1152.16  155.68
   1  -2  -3 1248.02  159.29
  -1  -2   3 1140.46  153.85
  -1   2   3 1092.06  155.49
   1   2  -3 1165.31  155.97
  -1   2   3 1186.94  157.35
   1   2  -3 1158.35  156.04
   0  -2   3 8468.44 1189.94
   0  -2  -3 8759.01 1180.08
   0  -2  -3 8745.88 1203.22
   0  -2   3 8686.09 1186.56
   0   2   3 9044.83 1182.33
   0   2  -3 8896.20 1196.04
   0   2   3 9051.11 1188.01
   0   2  -3 9111.32 1194.73
   1  -2   3 3702.13  168.94
  -1  -2  -3 3491.97  135.11
   1  -2   3 3599.42  152.67
  -1  -2  -3 3548.62  136.22
  -1  -2  -3 3694.98  162.76
   1   2   3 3761.87  129.33
   1   2   3 3679.69  155.00
  -1   2  -3 3863.47  139.30
   1   2   3 3916.06  140.44
  -1   2  -3 3652.44  141.24
  -1  -2  -3 3965.36  536.46
   1  -2   3 3835.36  538.85
  -1  -2  -3 4090.02  538.24
   1  -2   3 3915.88  535.95
   1   2   3 4041.35  533.31
  -1   2  -3 3949.49  534.15
   1   2   3 4111.82  554.93
  -1   2  -3 4057.86  552.49
  -2  -2  -3  177.10    9.40
   2  -2   3  171.74    6.44
  -2  -2  -3  169.30    7.19
   2  -2   3  173.19    7.38
  -2  -2  -3  174.15    6.09
  -2  -2  -3  179.12    6.47
   2  -2   3  177.63    6.82
   2   2   3  177.42    7.15
  -2   2  -3  190.10    6.35
   2   2   3  192.69    7.49
   2   2   3  179.83    5.66
  -2   2  -3  187.49    7.39
  -2   2  -3  179.14    6.50
  -2   2  -3  181.36    5.80
   2   2   3  185.22    7.07
   3  -2   3  413.47   17.72
   3  -2   3  428.30   16.24
  -3  -2  -3  408.90   15.67
  -3  -2  -3  430.15   20.25
   3  -2   3  432.42   16.15
  -3  -2  -3  447.27   18.96
   3  -2   3  419.50   17.15
   3   2   3  424.35   16.09
   3   2   3  446.89   14.99
   3   2   3  451.83   16.24
  -3   2  -3  436.61   15.09
  -3   2  -3  444.99   14.84
   3   2   3  429.07   16.45
  -3   2  -3  447.36   17.93
  -3   2  -3  440.77   22.80
   4  -2   3  686.21   25.44
  -4  -2  -3  669.43   25.01
   4  -2   3  686.99   26.09
  -4  -2  -3  676.95   30.17
  -4  -2  -3  737.60   26.01
   4  -2   3  720.68   22.58
   4   2   3  724.67   24.52
  -4   2  -3  745.10   34.21
  -4   2  -3  728.55   27.42
  -4   2  -3  714.67   24.24
   4   2   3  746.47   25.67
   4   2   3  766.40   29.48
   4   2   3  718.78   24.65
  -4   2  -3  751.09   37.74
   4   2   3  783.10   29.32
   5  -2   3  290.41   14.73
   5  -2   3  274.11   12.62
   5  -2   3  293.45    9.48
  -5  -2  -3  290.94   15.37
  -5  -2  -3  271.76   10.17
   5  -2   3  278.80   10.29
   5   2   3  308.16   14.71
  -5   2  -3  291.89   15.84
   5   2   3  301.77   16.25
  -5   2  -3  305.76   11.36
  -5   2  -3  285.94   14.95
   5   2   3  294.54   11.14
   5   2   3  285.88   12.70
  -5   2  -3  274.69   11.15
  -5   2  -3  291.88   11.34
   5   2   3  286.94   10.90
   6  -2   3  320.31   14.81
   6  -2   3  309.46   12.84
  -6  -2  -3  290.63   11.74
   6  -2   3  315.68   14.17
  -6   2  -3  315.71   13.77
  -6   2  -3  343.53   14.23
   6   2   3  313.53   14.18
  -6   2  -3  317.21   16.69
  -6   2  -3  335.09   12.27
   6   2   3  328.60   19.24
   6   2   3  325.63   12.33
   6   2   3  330.67   15.27
   7  -2   3  6.7072  3.3870
   7  -2   3  10.092   2.838
   7  -2   3  10.078   1.986
  -7  -2  -3  9.3655  2.7325
   7   2   3  10.298   2.869
  -7   2  -3  10.659   2.461
  -7   2  -3  8.9009  2.5484
   7   2   3  7.7227  2.0897
  -7   2  -3  9.9106  3.4778
  -7   2  -3  6.3288  2.4909
  -8  -2  -3  143.48    7.81
   8  -2   3  140.87    6.89
   8  -2   3  147.89    9.41
  -8   2  -3  149.48    8.52
   8   2   3  146.84    7.07
  -8   2  -3  137.09    9.92
  -8   2  -3  134.32    7.48
   8   2   3  134.62    8.19
  -8   2  -3  151.94   10.61
   9  -2   3  13.863   3.095
   9  -2   3  10.655   4.275
  -9  -2  -3  12.220   3.316
   9   2   3  5.8970  4.0993
  -9   2  -3  11.024   3.506
  -9   2  -3  15.947   4.629
  10  -2   3  129.68    9.12
 -10  -2  -3  117.64    8.14
  10  -2   3  94.797   8.104
  10   2   3  109.24    8.05
 -10   2  -3  122.88    8.30
 -10   2  -3  108.69    8.57
  10   2   3  113.55    9.24
 -10   2  -3  111.65    9.17
 -11  -2  -3  8.2031  3.1104
  11  -2   3  4.4444  4.1256
  11  -2   3  7.3724  3.3388
  11   2   3  11.705   4.407
  11   2   3  2.6703  3.4069
 -11   2  -3  3.2505  3.1241
 -11   2  -3  3.6424  2.9823
 -11   2  -3  13.485   4.502
  12  -2   3  34.876   7.324
 -12  -2  -3  48.522   7.060
  12  -2   3  39.691   5.946
  12   2   3  28.760   7.213
 -12   2  -3  29.324   6.024
  12   2   3  34.509   5.651
 -12   2  -3  22.286   5.438
  13  -2   3  8.9486  6.0790
  13  -2   3  14.501   6.460
 -13   2  -3  8.9464  5.9410
  13   2   3  11.273   7.350
  13   2   3  6.3383  5.1133
 -13   2  -3  13.742   6.159
 -14   2  -3  7.0735  5.9380
  14  -3  -3  135.18   14.34
  14  -3  -3  118.33   11.86
  14   3  -3  111.90   10.96
 -14   3   3  110.43   13.49
 -14   3   3  130.65   12.06
  14   3  -3  86.766  10.588
  13  -3  -3  4.2251  6.1433
  13  -3  -3  0.3097  5.3385
  13   3  -3  0.0988  4.6327
 -13   3   3  0.3407  4.2412
 -13   3   3  -4.610   4.950
  13   3  -3  4.9360  6.3863
  12  -3  -3  53.079   6.640
  12  -3  -3  62.918   6.305
  12   3  -3  47.128   6.968
  12   3  -3  49.757   6.239
 -12   3   3  56.081   7.647
 -12   3   3  35.135   5.754
  11  -3  -3  39.523   5.558
 -11  -3   3  46.504   4.879
  11  -3  -3  41.013   4.231
  11   3  -3  50.056   5.075
 -11   3   3  38.909   6.156
  11   3  -3  31.733   4.750
 -11   3   3  39.898   5.177
  10  -3  -3  170.89    8.26
  10  -3  -3  170.37    9.94
 -10  -3   3  177.03    8.36
 -10   3   3  151.16    9.17
  10   3  -3  166.69    9.65
 -10   3   3  149.60    9.51
   9  -3  -3  334.08   14.33
   9  -3  -3  316.34   15.72
   9  -3  -3  328.11   12.35
  -9  -3   3  332.02   14.68
   9   3  -3  308.63   14.24
   9   3  -3  335.55   20.36
  -9   3   3  320.06   14.21
  -9   3   3  332.32   17.53
  -9   3   3  369.27   18.45
   8  -3  -3 1001.19   38.99
   8  -3  -3  997.07   43.34
  -8  -3   3 1014.28   39.92
   8  -3  -3 1000.13   34.86
  -8   3   3  978.35   39.49
   8   3  -3 1047.84   50.07
  -8   3   3 1003.28   38.27
  -8   3   3 1060.91   51.42
   8   3  -3  970.93   37.46
   8   3  -3 1080.43   52.42
  -7  -3   3  80.927   4.804
   7  -3  -3  80.236   4.863
   7  -3  -3  90.710   5.084
   7  -3  -3  87.535   4.481
  -7   3   3  95.437   4.471
  -7   3   3  88.790   5.137
   7   3  -3  86.752   5.472
   7   3  -3  83.568   4.634
  -7   3   3  82.750   5.237
   7   3  -3  75.011   4.659
   6  -3  -3  4.1946  1.6615
   6  -3  -3  3.7762  2.5651
   6  -3  -3  4.0897  1.9680
   6  -3  -3  3.5213  1.5760
   6  -3  -3  2.8131  1.6745
  -6  -3   3  1.6024  1.4627
   6   3  -3  5.8027  3.0309
   6   3  -3  4.2495  0.7484
  -6   3   3  4.0060  1.3136
  -6   3   3  4.4990  1.9509
  -6   3   3  3.4823  2.2857
   6   3  -3 -0.7525  1.5754
  -6   3   3  2.7676  1.7100
   5  -3  -3  293.47   11.39
  -5  -3   3  292.62   12.63
   5  -3  -3  303.52   11.65
   5  -3  -3  322.17   15.40
  -5  -3   3  299.00   11.18
   5  -3  -3  299.55   11.42
  -5   3   3  285.42   12.33
   5   3  -3  318.29   15.51
  -5   3   3  299.16   14.51
  -5   3   3  311.38   11.27
   5   3  -3  291.21   13.28
   5   3  -3  290.65   11.95
   5   3  -3  321.70   13.82
  -5   3   3  292.79   11.94
   4  -3  -3  72.710   4.938
   4  -3  -3  80.194   4.612
  -4  -3   3  74.557   4.541
  -4  -3   3  71.856   3.598
   4  -3  -3  63.448   3.375
   4  -3  -3  72.483   4.587
  -4   3   3  78.532   4.308
  -4   3   3  72.222   4.407
  -4   3   3  72.916   3.788
   4   3  -3  72.708   3.848
   4   3  -3  72.930   3.977
   4   3  -3  77.370   5.879
   4   3  -3  74.629   5.166
  -4   3   3  72.344   4.233
  -3  -3   3  23.774   2.589
   3  -3  -3  25.738   2.706
   3  -3  -3  28.936   2.559
   3  -3  -3  23.966   2.619
  -3  -3   3  26.072   2.082
   3  -3  -3  26.966   2.283
   3   3  -3  25.197   2.395
  -3   3   3  27.716   2.335
  -3   3   3  24.519   1.793
   3   3  -3  21.299   1.991
   3   3  -3  25.338   2.375
  -3   3   3  21.675   2.329
  -3   3   3  26.832   2.375
   2  -3  -3  7.3476  1.4594
  -2  -3   3  7.0790  1.1963
   2  -3  -3  8.4300  1.1088
  -2  -3   3  5.4950  1.5515
   2  -3  -3  5.1428  1.3355
   2  -3  -3  6.8262  1.2645
   2   3  -3  8.5379  1.5597
  -2   3   3  8.5163  1.4431
  -2   3   3  7.0784  1.3678
   2   3  -3  8.2021  1.3743
  -2   3   3  5.6542  1.2880
   2   3  -3  11.591   2.092
   2   3  -3  5.2067  1.2106
  -2   3   3  7.7947  1.6738
   1  -3  -3  549.94   19.59
   1  -3  -3  561.91   18.44
   1  -3  -3  573.45   20.58
  -1  -3   3  591.10   24.27
   1  -3  -3  592.57   19.29
  -1  -3   3  597.03   19.79
   1   3  -3  599.01   22.86
  -1   3   3  576.95   20.18
  -1   3   3  575.26   18.79
   1   3  -3  555.45   18.21
   1   3  -3  567.89   19.65
  -1   3   3  608.85   21.25
  -1   3   3  574.42   20.51
   1   3  -3  607.66   20.88
   0  -3   3  709.32   36.69
   0  -3  -3  695.88   26.04
   0  -3  -3  702.87   25.08
   0  -3  -3  685.70   25.00
   0  -3  -3  721.26   23.39
   0  -3   3  707.90   25.81
   0   3  -3  768.80   33.60
   0   3  -3  688.09   22.27
   0   3   3  746.34   26.56
   0   3   3  715.69   28.69
   0   3  -3  747.19   24.55
   0   3   3  725.65   24.24
   0   3  -3  694.26   24.92
   0   3   3  700.80   23.33
  -1  -3  -3  139.79    6.50
   1  -3   3  153.63    6.10
  -1  -3  -3  141.32    5.39
   1  -3   3  149.22    6.32
  -1  -3  -3  150.65    5.77
  -1   3  -3  159.36    7.44
  -1   3  -3  147.00    5.92
   1   3   3  146.37    5.82
   1   3   3  146.04    6.73
  -1   3  -3  151.11    6.20
  -1   3  -3  147.94    5.31
   1   3   3  162.24    7.36
  -1   3  -3  160.87    7.47
  -2  -3  -3  3.8096  1.3986
  -2  -3  -3  4.6675  1.0619
  -2  -3  -3  2.0689  1.5638
   2  -3   3  6.4591  1.5694
   2  -3   3  1.7752  1.6077
  -2   3  -3  2.0229  1.9302
   2   3   3  3.2882  1.0567
   2   3   3  4.1887  2.6154
  -2   3  -3  5.5665  1.4803
   2   3   3  4.5493  0.5151
  -2   3  -3  4.5324  0.3764
  -2   3  -3  1.9420  1.1958
   2   3   3  8.1333  1.5154
   3  -3   3  56.609   2.286
  -3  -3  -3  61.515   3.033
   3  -3   3  57.588   3.712
  -3  -3  -3  57.945   3.428
   3  -3   3  60.899   3.678
  -3  -3  -3  57.605   3.728
  -3   3  -3  59.922   4.504
  -3   3  -3  59.557   3.447
  -3   3  -3  61.310   2.898
   3   3   3  63.845   3.192
   3   3   3  64.175   4.246
   3   3   3  61.028   3.706
  -3   3  -3  60.989   2.758
   3   3   3  60.110   2.964
  -4  -3  -3  477.55   17.62
   4  -3   3  502.10   17.76
   4  -3   3  479.35   19.25
   4  -3   3  489.79   21.48
  -4  -3  -3  480.62   23.74
   4  -3   3  475.66   23.16
  -4  -3  -3  488.31   20.18
  -4   3  -3  508.36   25.63
   4   3   3  515.66   18.27
  -4   3  -3  527.11   18.49
   4   3   3  482.67   18.13
  -4   3  -3  550.97   22.03
  -4   3  -3  520.61   18.43
   4   3   3  531.06   24.89
  -4   3  -3  501.63   16.73
   4   3   3  509.04   19.31
  -5  -3  -3  21.026   2.852
   5  -3   3  21.361   2.297
   5  -3   3  18.454   2.851
   5  -3   3  18.176   1.618
   5   3   3  16.983   2.494
   5   3   3  15.742   3.575
   5   3   3  17.425   1.627
   5   3   3  19.403   0.980
  -5   3  -3  17.639   1.933
  -5   3  -3  23.000   2.908
  -5   3  -3  18.131   3.034
  -5   3  -3  18.615   2.575
   6  -3   3  508.38   20.83
   6  -3   3  482.27   18.36
   6  -3   3  533.31   26.71
  -6  -3  -3  468.91   19.99
   6   3   3  522.54   18.93
   6   3   3  502.29   19.64
  -6   3  -3  526.91   20.13
  -6   3  -3  520.83   23.48
  -6   3  -3  513.57   18.96
   7  -3   3  175.10    9.09
   7  -3   3  173.21    8.29
   7  -3   3  186.80   11.92
  -7  -3  -3  184.30    9.47
   7   3   3  171.48    8.66
   7   3   3  175.84    8.31
  -7   3  -3  180.06    8.43
  -7   3  -3  172.10   12.32
  -7   3  -3  178.74    8.22
   8  -3   3  32.241   4.207
   8  -3   3  31.438   2.968
  -8  -3  -3  33.489   4.275
  -8   3  -3  33.592   5.027
   8   3   3  27.530   3.437
  -8   3  -3  26.686   3.382
   8   3   3  28.137   4.308
   9  -3   3  -1.403   2.500
  -9  -3  -3  -3.958   2.408
   9  -3   3  0.8363  1.8304
  -9   3  -3  -5.779   2.928
  -9   3  -3  1.6708  2.0527
   9   3   3  -4.143   2.977
   9   3   3  0.4272  2.4952
 -10  -3  -3  17.076   3.704
  10  -3   3  20.175   4.201
  10  -3   3  19.230   3.261
  10   3   3  8.6992  3.0459
 -10   3  -3  14.800   4.367
 -10   3  -3  14.385   4.586
  10   3   3  12.783   5.313
  11  -3   3  40.082   5.564
 -11  -3  -3  44.682   6.319
  11  -3   3  45.130   6.749
  11   3   3  31.305   5.550
  11   3   3  52.658   7.120
 -11   3  -3  48.031   5.841
 -11   3  -3  29.929   5.863
  12  -3   3  289.20   18.84
 -12  -3  -3  272.18   18.25
  12  -3   3  261.60   19.77
  12   3   3  261.91   20.15
 -12   3  -3  256.46   15.33
  12   3   3  285.71   19.04
 -12   3  -3  267.44   19.83
  13  -3   3  5.5191  7.3137
  13   3   3  -4.022   3.810
  13   3   3  7.4747  5.3139
 -13   3  -3  1.7964  6.3784
  14  -4  -3 -0.8957  6.1795
  14   4  -3  0.9331  5.9172
  14   4  -3  4.0988  9.3690
 -14   4   3  1.8196  5.6075
 -14   4   3  7.0267  8.8380
  13  -4  -3  4.5351  5.9345
 -13   4   3  5.7764  4.9279
  13   4  -3  9.5295  6.4218
  13   4  -3  -2.209   6.210
 -13   4   3 -0.4220  5.2480
  12  -4  -3  16.488   4.733
  12  -4  -3  17.660   4.825
  12   4  -3  19.071   4.910
 -12   4   3  22.731   4.794
 -12   4   3  9.5302  5.0132
  12   4  -3  22.145   6.912
 -11  -4   3  0.2728  2.5443
  11  -4  -3  -9.208   5.365
  11  -4  -3  -1.329   2.649
  11   4  -3  2.1318  4.4479
 -11   4   3  2.7946  4.1518
 -11   4   3  5.1942  5.3153
  11   4  -3  3.9805  3.0089
  10  -4  -3  17.393   3.959
 -10  -4   3  22.762   4.148
  10  -4  -3  20.808   3.262
 -10   4   3  13.239   4.079
 -10   4   3  21.317   4.167
  10   4  -3  23.331   4.488
  -9  -4   3  155.42    9.33
   9  -4  -3  139.05    8.50
   9  -4  -3  148.12    8.29
  -9   4   3  137.28    7.09
   9   4  -3  112.39    7.50
  -9   4   3  126.14    8.00
   8  -4  -3  175.84    9.52
   8  -4  -3  206.47   10.68
  -8  -4   3  174.78    8.69
   8  -4  -3  187.75   10.21
   8   4  -3  173.29    8.18
  -8   4   3  173.84    8.90
   8   4  -3  189.26    8.00
  -8   4   3  180.38   10.01
  -8   4   3  194.76    9.70
   7  -4  -3  6.7499  1.9862
   7  -4  -3  3.4089  2.2845
  -7  -4   3  3.6320  2.3436
   7  -4  -3  3.2733  2.4744
   7   4  -3  2.9986  1.2215
  -7   4   3  4.3230  2.5671
  -7   4   3  7.1436  2.1717
   7   4  -3  6.6424  4.4894
  -7   4   3  4.5696  2.6960
   7   4  -3  4.2290  1.1652
   7   4  -3  0.8134  1.9767
  -6  -4   3  184.01    8.90
   6  -4  -3  200.59    7.77
   6  -4  -3  186.73    9.70
   6  -4  -3  192.54    9.12
  -6   4   3  182.14    8.99
  -6   4   3  205.71    8.85
   6   4  -3  177.82    8.01
   6   4  -3  201.30   12.14
  -6   4   3  172.50    8.55
   6   4  -3  192.18   10.95
  -5  -4   3  19.397   2.748
   5  -4  -3  20.778   1.854
   5  -4  -3  17.629   2.901
   5  -4  -3  15.422   2.670
  -5  -4   3  19.861   2.981
   5  -4  -3  21.206   2.437
  -5   4   3  17.523   2.479
  -5   4   3  17.479   2.662
   5   4  -3  16.928   1.791
   5   4  -3  20.290   3.818
   5   4  -3  13.648   2.214
  -5   4   3  22.924   2.907
  -4  -4   3  58.133   3.793
   4  -4  -3  49.639   4.050
   4  -4  -3  58.927   3.490
   4  -4  -3  68.567   3.406
  -4  -4   3  57.525   4.570
   4  -4  -3  51.929   3.887
   4  -4  -3  64.216   3.894
  -4   4   3  71.331   4.626
  -4   4   3  53.138   3.533
   4   4  -3  56.064   4.413
   4   4  -3  61.264   4.870
   4   4  -3  57.649   3.842
  -4   4   3  49.217   3.385
   3  -4  -3  -1.205   1.428
   3  -4  -3  -1.587   0.711
   3  -4  -3  1.6423  1.6516
  -3  -4   3  2.2450  1.7291
  -3  -4   3  0.4060  1.7797
   3  -4  -3  1.0387  1.8372
   3  -4  -3  0.3166  0.9242
  -3   4   3 -0.9168  1.4391
   3   4  -3  1.1409  1.9688
  -3   4   3  -1.738   1.340
   3   4  -3  -1.064   3.356
   3   4  -3 -0.7576  1.0477
  -3   4   3  -1.412   1.774
  -3   4   3  -1.593   1.624
   3   4  -3  3.3552  1.2285
  -2  -4   3  402.92   15.80
   2  -4  -3  439.09   16.65
   2  -4  -3  426.09   16.04
   2  -4  -3  440.01   16.57
   2  -4  -3  415.23   17.37
   2  -4  -3  423.75   16.16
  -2  -4   3  415.53   18.89
  -2   4   3  412.57   16.10
   2   4  -3  432.56   17.19
   2   4  -3  444.14   14.76
   2   4  -3  433.25   15.62
  -2   4   3  446.35   19.00
  -2   4   3  421.76   20.20
   2   4  -3  408.96   16.61
  -2   4   3  410.31   14.47
   1  -4  -3  50.282   3.857
  -1  -4   3  48.458   3.941
  -1  -4   3  45.420   2.735
   1  -4  -3  46.627   2.541
   1  -4  -3  45.414   2.980
  -1  -4   3  45.692   3.437
   1  -4  -3  47.585   2.436
   1  -4  -3  48.875   3.074
  -1   4   3  46.819   4.028
   1   4  -3  45.819   3.590
  -1   4   3  48.067   2.597
  -1   4   3  41.953   3.134
   1   4  -3  48.866   4.618
  -1   4   3  47.332   3.740
   1   4  -3  50.661   2.643
   1   4  -3  45.520   2.497
   0  -4  -3  38.064   3.296
   0  -4   3  39.405   3.747
   0  -4  -3  43.299   2.615
   0  -4  -3  45.685   1.679
   0  -4   3  43.479   2.666
   0  -4  -3  41.744   2.885
   0  -4  -3  46.639   1.946
   0   4  -3  51.095   2.899
   0   4  -3  42.544   2.243
   0   4   3  43.760   2.824
   0   4  -3  45.151   3.251
   0   4   3  40.014   2.826
   0   4   3  43.546   3.931
   0   4  -3  41.394   4.328
   0   4   3  44.811   2.947
  -1  -4  -3  84.070   4.195
  -1  -4  -3  77.391   4.395
   1  -4   3  82.864   5.327
   1  -4   3  86.276   4.380
  -1  -4  -3  89.232   4.359
   1   4   3  84.057   4.259
   1   4   3  74.317   3.938
  -1   4  -3  75.744   4.155
   1   4   3  88.576   5.241
   1   4   3  88.010   3.990
  -1   4  -3  81.658   2.553
  -1   4  -3  88.286   4.295
  -1   4  -3  83.748   5.964
  -1   4  -3  84.007   2.721
  -2  -4  -3  161.91    7.08
   2  -4   3  156.33    6.96
  -2  -4  -3  157.77    8.12
   2  -4   3  181.60    9.06
  -2  -4  -3  175.80    7.72
  -2   4  -3  187.48    8.74
  -2   4  -3  164.15    6.54
   2   4   3  165.26    7.15
   2   4   3  171.59    8.01
   2   4   3  164.84    8.82
  -2   4  -3  171.47    6.94
  -2   4  -3  177.15    8.98
  -2   4  -3  181.01    8.63
   3  -4   3  26.300   2.430
  -3  -4  -3  28.356   2.897
  -3  -4  -3  27.738   3.556
  -3  -4  -3  27.949   2.234
   3   4   3  25.929   2.091
  -3   4  -3  33.434   3.692
  -3   4  -3  23.960   2.725
   3   4   3  26.207   3.788
   3   4   3  30.082   2.628
   3   4   3  32.055   1.597
  -3   4  -3  25.848   3.962
  -3   4  -3  28.263   2.723
  -4  -4  -3  89.247   5.531
   4  -4   3  94.249   5.730
   4  -4   3  102.03    4.08
  -4   4  -3  87.490   4.879
   4   4   3  98.900   4.434
  -4   4  -3  90.729   4.671
  -4   4  -3  95.107   7.042
   4   4   3  98.118   4.381
   4   4   3  92.881   5.260
  -4   4  -3  92.534   6.677
   5  -4   3  4.5915  1.9915
  -5  -4  -3  4.7212  2.2340
   5  -4   3  7.7727  0.9253
   5   4   3  9.6575  1.3287
   5   4   3  8.9312  2.0857
  -5   4  -3  4.4238  3.1267
   5   4   3  6.2433  1.2616
  -5   4  -3  4.0305  2.2544
  -6  -4  -3  13.044   3.568
   6  -4   3  14.091   1.817
   6  -4   3  14.452   3.297
   6  -4   3  12.317   2.834
  -6   4  -3  12.216   2.191
   6   4   3  13.087   2.164
   6   4   3  12.068   2.980
   6   4   3  13.068   0.848
  -6   4  -3  17.335   3.806
   7  -4   3  155.09    6.46
  -7  -4  -3  151.14    8.36
   7  -4   3  151.59    9.36
   7  -4   3  147.59   10.10
   7   4   3  159.76    8.68
   7   4   3  151.47    7.78
  -7   4  -3  150.90    8.75
  -7   4  -3  152.13    8.39
  -8  -4  -3  64.327   5.984
   8  -4   3  60.139   4.408
   8  -4   3  59.680   5.874
   8   4   3  50.748   5.465
   8   4   3  59.218   4.308
  -8   4  -3  55.060   5.177
  -8   4  -3  49.882   6.002
  -9  -4  -3  -1.373   2.822
   9  -4   3 -0.5617  3.1607
   9  -4   3  2.7363  1.6578
   9   4   3  3.1250  3.6926
  -9   4  -3  -2.097   2.589
   9   4   3  0.1271  1.9971
  -9   4  -3  3.0362  3.3398
  10  -4   3  51.095   4.823
 -10  -4  -3  46.625   6.909
  10  -4   3  39.406   6.452
  10   4   3  41.420   6.331
  10   4   3  36.903   4.436
 -10   4  -3  41.080   5.632
 -10   4  -3  37.984   4.528
 -11  -4  -3  10.454   4.812
  11  -4   3  3.7766  5.2780
 -11   4  -3  14.454   5.697
  11   4   3  6.2751  4.8079
 -11   4  -3  14.323   5.390
  11   4   3  0.0431  4.2945
  12  -4   3  -5.074   4.640
 -12  -4  -3  2.0111  5.2716
  12   4   3  -1.509   5.707
 -12   4  -3  -5.279   8.140
  13  -4   3  15.407   6.744
  13   4   3  9.1057  4.9717
 -13   4  -3  2.5617  6.0527
  13  -5  -3  1.2116  5.6985
 -13   5   3  5.7736  5.4745
 -13   5   3  -2.294   5.984
  13   5  -3  0.0819  4.8429
  12  -5  -3  24.465   6.037
 -12   5   3  5.5195  4.4118
 -12   5   3  14.940   5.312
  12   5  -3  22.181   8.153
  11  -5  -3  255.60   14.95
 -11  -5   3  247.64   17.36
 -11   5   3  229.30   16.30
 -11   5   3  248.01   13.60
  11   5  -3  229.86   12.76
  11   5  -3  209.78   13.66
  10  -5  -3  14.485   3.592
 -10  -5   3  6.5053  4.0847
  10  -5  -3  8.3508  4.5394
  10   5  -3  5.0665  4.9313
 -10   5   3  10.538   4.646
 -10   5   3  10.345   5.025
   9  -5  -3  31.211   3.388
   9  -5  -3  30.055   4.013
  -9  -5   3  27.959   3.880
  -9   5   3  21.933   4.385
   9   5  -3  25.276   4.234
  -9   5   3  23.354   3.699
   8  -5  -3  38.673   4.356
   8  -5  -3  46.976   3.995
  -8  -5   3  45.913   4.904
   8   5  -3  44.612   4.770
  -8   5   3  54.351   5.552
  -8   5   3  39.840   5.136
   7  -5  -3  69.695   5.202
  -7  -5   3  70.402   6.060
   7  -5  -3  72.179   4.920
   7  -5  -3  55.472   5.236
  -7   5   3  74.552   5.059
   7   5  -3  74.070   3.889
  -7   5   3  61.933   5.935
   7   5  -3  74.708   5.534
   6  -5  -3  67.513   3.752
  -6  -5   3  66.564   5.868
   6  -5  -3  65.646   4.509
   6  -5  -3  59.200   4.669
   6  -5  -3  61.213   5.157
  -6   5   3  52.747   5.861
   6   5  -3  55.981   4.266
   6   5  -3  57.824   5.167
  -6   5   3  57.170   4.987
  -6   5   3  57.869   4.851
   6   5  -3  53.423   4.459
   6   5  -3  60.087   4.734
   5  -5  -3  148.29    6.44
   5  -5  -3  142.50    8.08
   5  -5  -3  141.89    8.69
  -5  -5   3  140.89    7.11
   5  -5  -3  135.21    9.28
   5   5  -3  129.96    6.45
  -5   5   3  137.16    8.08
   5   5  -3  149.52    7.68
   5   5  -3  137.90    8.97
  -5   5   3  153.28   12.32
  -5   5   3  130.65    8.06
   4  -5  -3  24.093   3.611
  -4  -5   3  30.175   3.744
   4  -5  -3  23.193   3.420
   4  -5  -3  30.889   1.888
  -4  -5   3  32.742   3.868
   4  -5  -3  27.017   3.284
   4   5  -3  28.916   2.972
  -4   5   3  33.734   4.990
  -4   5   3  26.677   2.989
  -4   5   3  29.409   3.727
   4   5  -3  31.653   3.141
   4   5  -3  32.771   3.851
   4   5  -3  29.187   2.936
   3  -5  -3  0.8808  1.2063
  -3  -5   3  2.5642  1.8688
   3  -5  -3  2.1018  1.9059
   3  -5  -3  5.3691  1.7308
   3  -5  -3  0.9850  2.4719
  -3  -5   3  4.2658  3.2636
  -3   5   3  2.2530  3.0858
   3   5  -3  3.5316  1.7527
   3   5  -3  2.4995  2.3572
   3   5  -3  0.2361  1.6053
  -3   5   3  1.4087  2.7670
   3   5  -3  2.0822  1.6903
  -3   5   3  3.9216  2.2123
   2  -5  -3  491.25   16.48
   2  -5  -3  480.53   23.60
   2  -5  -3  468.86   17.67
  -2  -5   3  467.08   18.67
  -2  -5   3  509.25   20.31
   2  -5  -3  463.54   18.01
   2  -5  -3  495.92   18.40
  -2   5   3  485.92   16.67
   2   5  -3  485.29   16.27
  -2   5   3  475.00   17.44
   2   5  -3  545.31   25.59
   2   5  -3  525.85   23.71
   2   5  -3  503.00   17.22
   1  -5  -3  1.5785  2.6714
   1  -5  -3  1.9504  3.0095
   1  -5  -3  0.5028  0.7568
   1  -5  -3  0.8351  2.1441
  -1  -5   3  -3.235   2.343
  -1  -5   3  0.8109  1.1090
   1  -5  -3  0.1213  1.4353
  -1   5   3  0.9602  0.9588
  -1   5   3  -3.192   1.628
   1   5  -3  0.6749  1.1502
  -1   5   3  -3.850   2.775
   1   5  -3  0.0383  0.6995
   1   5  -3 -0.7184  1.9726
   1   5  -3  -4.483   2.796
   0  -5   3  76.440   3.812
   0  -5  -3  81.326   5.562
   0  -5  -3  77.138   4.454
   0  -5  -3  69.714   4.388
   0   5  -3  79.726   2.958
   0   5  -3  78.821   5.120
   0   5  -3  69.564   4.289
   0   5   3  85.909   4.468
   0   5   3  79.011   5.482
   0   5   3  74.799   4.771
  -1  -5  -3  61.507   3.499
  -1  -5  -3  53.350   5.361
  -1  -5  -3  54.240   4.181
   1  -5   3  47.665   2.859
  -1   5  -3  49.723   3.788
   1   5   3  48.600   4.188
  -1   5  -3  57.728   4.195
   1   5   3  52.109   4.088
   1   5   3  38.517   3.189
  -2  -5  -3  65.832   5.282
  -2  -5  -3  74.750   5.112
   2  -5   3  80.459   4.376
  -2  -5  -3  69.980   4.167
   2   5   3  75.702   4.519
  -2   5  -3  73.440   4.878
  -2   5  -3  75.920   5.483
   2   5   3  82.949   5.139
  -2   5  -3  74.371   3.708
   2   5   3  69.583   4.829
  -3  -5  -3  367.91   14.43
   3  -5   3  369.92   15.78
  -3   5  -3  371.39   14.32
   3   5   3  390.23   13.67
   3   5   3  404.01   23.27
  -3   5  -3  416.98   19.66
  -3   5  -3  371.82   14.55
  -4  -5  -3  6.6955  2.9293
   4  -5   3  11.914   2.542
  -4   5  -3  13.227   2.101
   4   5   3  10.698   2.111
  -4   5  -3  8.5004  2.5336
   4   5   3  14.242   2.330
   4   5   3  11.651   0.770
   4   5   3  12.156   0.860
  -5  -5  -3  0.1485  2.9378
   5  -5   3 -0.4651  1.8823
  -5   5  -3 -0.9287  1.6786
   5   5   3  0.3556  0.8951
   5   5   3 -0.3852  1.8458
   5   5   3  0.1695  1.7206
  -5   5  -3  1.7138  2.6650
   6  -5   3  21.746   3.902
  -6  -5  -3  12.944   3.645
   6  -5   3  17.179   1.047
  -6   5  -3  14.529   2.801
  -6   5  -3  9.0344  3.1286
   6   5   3  11.952   3.139
   6   5   3  14.513   2.016
  -7  -5  -3  27.695   4.538
   7  -5   3  23.521   4.021
   7  -5   3  28.528   2.424
   7   5   3  27.418   2.944
  -7   5  -3  27.406   3.987
   7   5   3  28.204   4.104
  -7   5  -3  25.175   3.322
   8  -5   3  85.380   8.821
  -8  -5  -3  72.364   6.865
   8   5   3  83.153   6.236
   8   5   3  86.186   7.502
  -8   5  -3  75.770   6.013
  -8   5  -3  79.976   6.749
  -9  -5  -3  34.533   5.149
   9  -5   3  28.879   4.950
   9   5   3  41.277   5.857
  -9   5  -3  27.125   4.844
  -9   5  -3  32.121   6.176
  10  -5   3  20.452   5.389
 -10  -5  -3  11.635   6.434
 -10   5  -3  20.886   5.399
 -10   5  -3  20.172   5.631
  10   5   3  20.632   6.385
  11  -5   3  75.318   9.136
 -11  -5  -3  72.674   8.350
 -11   5  -3  70.711   8.265
  11   5   3  57.414   8.266
 -12  -5  -3  9.5287  6.4904
  12  -5   3  6.7856  6.1107
  12   5   3  11.511   6.089
 -12   5  -3  26.223  10.594
  12  -6  -3  28.221   5.825
 -12   6   3  23.536   6.269
 -12   6   3  22.049   6.703
  12   6  -3  24.914   7.269
 -11  -6   3  173.21   14.54
  11  -6  -3  158.48   14.33
  11   6  -3  153.05   10.45
 -11   6   3  160.23   13.97
 -11   6   3  128.04   11.96
 -10  -6   3  36.228   7.479
  10  -6  -3  39.837   5.856
 -10   6   3  34.040   6.360
 -10   6   3  32.180   5.647
  10   6  -3  46.412   8.869
   9  -6  -3  102.86    8.67
  -9  -6   3  104.36   11.03
   9   6  -3  89.080   6.971
  -9   6   3  91.743   6.861
  -9   6   3  87.816   7.319
  -8  -6   3  186.60   11.05
   8  -6  -3  197.51   10.60
   8   6  -3  168.58    9.34
  -8   6   3  195.82   11.62
  -8   6   3  181.60   10.58
   7  -6  -3  163.25   10.34
  -7  -6   3  146.55    9.14
   7  -6  -3  162.03   11.69
  -7   6   3  146.05    8.99
  -7   6   3  148.81    8.07
   7   6  -3  158.87    8.12
   7   6  -3  150.29    6.95
   6  -6  -3  71.935   5.449
   6  -6  -3  72.615   4.659
  -6  -6   3  85.569   7.098
   6  -6  -3  81.302   4.022
   6   6  -3  68.673   6.229
   6   6  -3  70.006   4.894
  -6   6   3  67.768   5.505
  -6   6   3  75.328   5.711
   5  -6  -3  121.12    6.65
   5  -6  -3  124.43    5.86
   5  -6  -3  133.21    8.28
  -5  -6   3  107.74    7.29
  -5   6   3  120.24    7.09
   5   6  -3  111.85    7.36
   5   6  -3  123.34    8.70
  -5   6   3  104.76    6.60
   5   6  -3  102.77    6.94
   5   6  -3  113.91    6.15
   4  -6  -3  49.820   4.346
  -4  -6   3  50.759   5.034
   4  -6  -3  54.906   4.309
   4  -6  -3  60.833   2.640
   4  -6  -3  46.205   5.443
   4   6  -3  52.606   3.613
  -4   6   3  54.616   4.480
  -4   6   3  52.175   4.718
   4   6  -3  51.097   3.914
   4   6  -3  42.342   5.402
   4   6  -3  54.425   4.985
   3  -6  -3  55.041   5.576
   3  -6  -3  45.180   5.008
  -3  -6   3  38.565   5.235
  -3  -6   3  39.685   5.025
   3  -6  -3  44.614   3.378
   3  -6  -3  50.207   3.161
   3   6  -3  47.336   3.756
   3   6  -3  45.444   4.711
   3   6  -3  44.616   2.830
  -3   6   3  53.026   4.266
  -3   6   3  42.305   4.604
   2  -6  -3  -2.144   2.077
  -2  -6   3  1.8607  3.0529
   2  -6  -3  0.8358  1.2440
   2  -6  -3  -2.739   2.764
   2  -6  -3  0.2964  0.9343
   2   6  -3  1.0525  3.7628
  -2   6   3  -1.027   2.939
  -2   6   3  2.3150  2.3230
   2   6  -3  1.7872  1.1577
   2   6  -3 -0.7565  1.7627
   1  -6  -3  42.273   2.403
   1  -6  -3  36.720   3.732
   1  -6  -3  43.065   3.291
   1  -6  -3  43.369   4.413
  -1  -6   3  44.489   3.016
  -1   6   3  37.017   4.667
   1   6  -3  43.271   3.985
   1   6  -3  34.255   4.113
   1   6  -3  37.965   2.613
  -1   6   3  38.289   2.704
   0  -6   3  57.188   4.096
   0  -6  -3  52.706   4.491
   0  -6  -3  56.375   5.454
   0   6  -3  55.462   3.385
   0   6   3  52.544   3.862
   0   6  -3  62.985   5.016
   0   6   3  51.954   4.592
   0   6  -3  48.681   4.800
  -1  -6  -3  81.411   5.968
  -1  -6  -3  76.160   4.878
   1  -6   3  87.172   5.207
  -1   6  -3  90.743   6.545
  -1   6  -3  75.724   6.149
   1   6   3  83.842   5.213
   1   6   3  84.699   6.586
  -2  -6  -3  25.174   3.648
   2  -6   3  24.244   3.254
  -2  -6  -3  27.117   4.248
  -2   6  -3  32.635   4.255
   2   6   3  21.496   3.029
   2   6   3  22.774   3.428
  -2   6  -3  26.882   2.709
  -2   6  -3  29.287   4.612
   2   6   3  30.618   5.575
  -3  -6  -3  7.4943  3.4322
   3  -6   3  5.9836  1.9545
  -3   6  -3 -0.8063  2.2108
   3   6   3  0.0301  2.6931
  -3   6  -3 -0.5977  1.9967
   3   6   3  3.7962  1.9342
   3   6   3 -0.6898  2.3538
   4  -6   3  9.5822  3.3378
  -4  -6  -3  6.2204  3.2111
  -4   6  -3  5.3527  3.0140
   4   6   3  5.5765  3.3063
   4   6   3  2.9075  1.8827
   4   6   3  14.959   5.019
  -4   6  -3  5.7899  3.3081
  -5  -6  -3  -1.361   2.621
   5  -6   3  7.4885  3.8970
  -5   6  -3  7.1000  2.7222
   5   6   3  7.7855  2.8630
  -5   6  -3  5.6230  2.3786
  -6  -6  -3  8.0712  3.9465
   6  -6   3  4.1605  3.1871
  -6   6  -3  3.0459  3.7248
  -6   6  -3  7.0884  2.1944
   6   6   3  0.6044  2.7612
   7  -6   3  17.242   5.172
  -7  -6  -3  26.363   4.517
  -7   6  -3  15.391   4.813
  -7   6  -3  10.012   3.758
   7   6   3  6.4228  3.3296
  -8  -6  -3  -1.017   3.882
   8  -6   3  1.9993  3.9987
  -8   6  -3 -0.3042  3.2865
  -8   6  -3  -5.052   5.083
   8   6   3 -0.3934  3.3480
  -9  -6  -3  129.99   10.90
   9  -6   3  128.78   11.24
  -9   6  -3  138.08   10.57
  -9   6  -3  116.69   10.24
   9   6   3  131.73   10.19
 -10  -6  -3  1.9841  4.6870
  10  -6   3  -1.220   4.019
  10   6   3  0.5391  4.1441
 -10   6  -3  5.7988  5.0987
 -11  -6  -3  71.499   9.438
  11  -6   3  64.316   8.569
 -11   6  -3  86.016   9.559
  11   6   3  66.000   8.132
 -11  -7   3  32.518  10.054
  11  -7  -3  42.782   8.671
 -11   7   3  28.817   8.332
  11   7  -3  27.732   6.354
 -11   7   3  24.966   6.614
  10  -7  -3  24.619   6.171
 -10  -7   3  7.7867  5.6974
 -10   7   3  5.9346  4.7090
 -10   7   3  4.4886  5.1834
  10   7  -3  6.4565  7.0914
  -9  -7   3  123.17    9.67
   9  -7  -3  117.72   10.24
  -9   7   3  109.62    9.17
  -9   7   3  109.31    8.79
   9   7  -3  108.52    9.90
   8  -7  -3  100.60    8.80
  -8  -7   3  111.48    9.87
  -8   7   3  109.69    9.14
   8   7  -3  102.84   10.41
   8   7  -3  87.324   7.845
  -8   7   3  95.679   7.958
   7  -7  -3  66.265   5.808
  -7  -7   3  67.378   8.697
  -7   7   3  70.368   6.963
   7   7  -3  60.485   5.965
  -7   7   3  54.236   5.414
   7   7  -3  64.048   7.926
   6  -7  -3  13.717   2.726
  -6  -7   3  18.718   5.815
   6   7  -3  15.275   6.522
  -6   7   3  16.339   4.013
  -6   7   3  12.087   3.745
   6   7  -3  16.167   3.367
  -5  -7   3  59.405   7.342
   5  -7  -3  63.358   5.542
  -5   7   3  58.222   5.522
   5   7  -3  62.912   4.945
   5   7  -3  66.598   6.960
  -5   7   3  70.831   6.776
   4  -7  -3 -0.7532  1.6203
  -4  -7   3  3.0834  6.2561
   4  -7  -3  0.6788  3.2991
   4   7  -3  9.4184  6.2469
  -4   7   3  -1.487   2.758
   4   7  -3 -0.3791  2.7716
  -4   7   3 -0.6069  2.7073
   3  -7  -3  179.05   10.89
  -3  -7   3  183.85   10.67
   3  -7  -3  162.02   10.95
   3  -7  -3  182.52    8.09
  -3   7   3  165.06    9.58
  -3   7   3  183.77    9.27
   3   7  -3  159.17   11.14
   3   7  -3  173.03    9.27
   2  -7  -3  29.247   3.296
   2  -7  -3  41.185   6.601
  -2  -7   3  26.476   4.779
   2  -7  -3  23.203   2.416
  -2   7   3  24.227   3.928
   2   7  -3  26.348   5.445
   2   7  -3  23.584   2.903
  -2   7   3  18.625   3.916
   1  -7  -3  37.382   2.193
   1  -7  -3  34.191   3.293
  -1  -7   3  36.825   3.311
   1  -7  -3  32.657   4.778
  -1   7   3  26.520   2.831
   1   7  -3  36.071   4.489
  -1   7   3  28.222   4.805
   1   7  -3  27.647   2.589
   0  -7  -3  0.3040  2.8821
   0  -7   3  4.0802  1.7491
   0   7   3  0.6922  4.2625
   0   7  -3  1.0525  0.8317
   0   7  -3 -0.4330  3.2379
   0   7   3  1.5313  1.8226
  -1  -7  -3  5.9866  4.6487
   1  -7   3  13.888   2.879
  -1   7  -3  8.7493  3.5153
   1   7   3  7.4286  3.9151
   1   7   3  9.5300  3.1738
   2  -7   3  36.953   3.279
  -2  -7  -3  26.069   4.742
  -2   7  -3  22.977   4.534
   2   7   3  32.948   4.840
   2   7   3  33.754   3.194
  -2   7  -3  31.450   4.092
   3  -7   3  157.32    7.92
  -3  -7  -3  133.05    9.70
   3   7   3  134.81   10.43
   3   7   3  140.14    8.24
  -3   7  -3  141.79    7.93
  -3   7  -3  127.99    9.72
   4  -7   3  0.2751  2.6891
  -4  -7  -3  2.4210  5.8809
  -4   7  -3  -1.536   3.325
   4   7   3  5.4714  5.1104
   4   7   3  0.5251  2.5228
  -4   7  -3  5.3585  2.8429
  -5  -7  -3  109.79    7.95
   5  -7   3  112.41    7.92
   5   7   3  116.30   10.25
  -5   7  -3  116.52    7.53
  -5   7  -3  119.61    7.83
   5   7   3  102.87    7.63
   6  -7   3  8.7926  3.4707
  -6  -7  -3  12.369   7.050
   6   7   3  5.5295  3.5560
  -6   7  -3  0.3185  2.5901
   6   7   3 -0.5188  4.4298
  -6   7  -3  8.0691  5.7334
  -7  -7  -3  4.9673  4.4151
   7  -7   3  12.354   3.771
   7   7   3  18.116   3.831
  -7   7  -3 -0.1066  4.7641
  -7   7  -3  5.6710  3.5677
   8  -7   3  8.2531  4.1877
  -8  -7  -3  10.580   5.625
  -8   7  -3  15.672   7.169
  -8   7  -3  8.5208  4.0992
   8   7   3  11.189   5.738
   9  -7   3  188.73   14.39
  -9  -7  -3  178.03   13.44
  -9   7  -3  148.99   10.71
   9   7   3  163.44   12.44
  10  -7   3  5.4396  4.8707
 -10  -7  -3  11.301   5.783
  10   7   3  11.595   5.819
 -10   7  -3  9.8060  6.8665
  10  -8  -3  3.0394  7.7083
  10   8  -3  1.2763  6.9714
 -10   8   3  -3.775   5.853
  10   8  -3  2.6120  5.1965
 -10   8   3  5.6032  5.7766
   9  -8  -3  -1.432   4.155
  -9  -8   3  0.4182  5.6434
  -9   8   3  1.9771  5.2205
   9   8  -3  6.3011  6.7038
   9   8  -3  0.4485  4.1914
  -9   8   3  6.7872  5.9119
  -8  -8   3  67.414   8.823
   8  -8  -3  73.357   7.165
   8   8  -3  51.930   7.434
   8   8  -3  70.233   7.500
  -8   8   3  60.271   8.220
  -8   8   3  68.223   6.982
   7  -8  -3  177.15   12.50
  -7  -8   3  167.08   13.42
  -7   8   3  208.51   16.04
  -7   8   3  189.37   10.74
   7   8  -3  178.99   13.22
   7   8  -3  170.45   10.85
   6  -8  -3  57.481   5.237
  -6  -8   3  56.355   8.872
  -6   8   3  60.766   6.840
   6   8  -3  50.886   5.926
  -6   8   3  53.426   7.295
   6   8  -3  42.846   6.173
  -5  -8   3  33.872   6.036
   5  -8  -3  48.373   4.890
   5   8  -3  44.860   4.048
  -5   8   3  41.820   5.507
   5   8  -3  47.223   7.446
  -5   8   3  41.520   6.404
   4  -8  -3  2.3314  2.0904
  -4  -8   3  2.7882  4.3920
   4   8  -3 -0.6159  3.8728
  -4   8   3  2.8818  3.8426
  -4   8   3  -1.849   3.754
   4   8  -3  -2.803   3.080
  -3  -8   3  18.178   5.624
   3  -8  -3  13.797   5.011
   3   8  -3  8.0865  3.8452
   3   8  -3  21.435   4.860
  -3   8   3  24.154   6.720
  -3   8   3  6.5105  3.7685
   2  -8  -3  3.2040  4.3715
  -2   8   3 -0.4945  5.4858
  -2   8   3 -0.9419  3.3853
   2   8  -3  0.9318  3.9206
   1  -8  -3  14.684   6.914
  -1   8   3  20.064   4.270
   1   8  -3  19.064   6.423
   0  -8  -3  23.185   5.124
   0  -8   3  30.115   3.716
   0   8  -3  21.319   4.587
   0   8   3  31.558   6.845
   1  -8   3  56.835   5.167
  -1  -8  -3  51.221   6.990
  -1   8  -3  46.983   7.315
   1   8   3  44.109   4.328
   1   8   3  43.955   5.625
  -2  -8  -3  3.4058  4.4379
   2  -8   3  8.9854  2.6217
   2   8   3  9.5669  4.3811
   2   8   3  5.2377  2.4975
  -2   8  -3  3.9772  3.4242
  -2   8  -3  1.6792  3.9016
   3  -8   3  48.210   4.897
  -3  -8  -3  44.098   6.725
   3   8   3  42.957   6.533
  -3   8  -3  45.156   6.907
  -3   8  -3  47.953   5.414
   3   8   3  40.775   4.279
  -4  -8  -3  -1.074   4.739
   4  -8   3 -0.0551  3.0359
   4   8   3  -4.037   3.308
   4   8   3  3.2148  4.8711
  -4   8  -3  -2.676   5.115
  -4   8  -3  1.0213  4.2667
  -5  -8  -3  81.175   9.469
   5  -8   3  78.633   6.881
  -5   8  -3  77.118   8.578
   5   8   3  73.712   7.386
   5   8   3  76.646   9.652
  -5   8  -3  72.107   7.341
   6  -8   3  3.3951  5.0793
  -6  -8  -3  8.8396  5.5914
   6   8   3  9.1578  4.6339
   6   8   3  4.7234  3.5531
  -6   8  -3  1.3162  5.9373
  -6   8  -3  15.526   5.495
   7  -8   3  7.0218  4.3879
  -7  -8  -3  22.930   6.516
  -7   8  -3  11.207   6.393
   7   8   3  13.621   9.425
   7   8   3  12.250   4.346
   8  -8   3  59.179   8.950
  -8  -8  -3  44.588   7.357
   8   8   3  42.291   8.233
  -8   8  -3  50.759   8.611
   8   8   3  88.037  11.966
   9  -8   3  19.758   5.852
  -9  -8  -3  1.2865  8.2994
   9   8   3  18.463   8.795
   9   8   3  10.024   6.327
  -9   8  -3  18.313   8.347
  -8  -9   3  32.423  10.791
  -8   9   3  26.416   6.271
   8   9  -3  33.768   9.979
  -8   9   3  27.672   8.218
  -7  -9   3  40.200  11.513
   7   9  -3  12.714   7.962
  -7   9   3  15.743   6.346
  -7   9   3  10.922   6.186
  -6  -9   3  2.7149  6.5048
  -6   9   3  1.0686  4.7625
   6   9  -3  1.0496  8.8152
  -6   9   3  -1.850   7.680
  -5  -9   3  3.5906  7.9086
  -5   9   3 -0.5559  5.4046
   5   9  -3  2.9364  5.9604
  -5   9   3  -3.930   5.104
  -4  -9   3  8.1441  6.9986
   4   9  -3  -7.018   5.029
  -4   9   3  3.1080  6.6065
  -4   9   3  4.7478  5.3377
   3  -9  -3  39.821   7.052
   3   9  -3  29.905   7.840
  -3   9   3  37.745   7.316
  -3   9   3  34.082   5.767
   2  -9  -3  5.0991  5.4667
  -2   9   3  15.019   7.588
   2   9  -3  6.1795  8.2456
  -2   9   3  6.8081  5.6630
   1  -9  -3 -0.2223  5.1285
   1   9  -3  4.9328  5.0456
  -1   9   3  -1.915   4.217
  -1   9   3  0.6639  4.4055
   0  -9  -3 -0.1111  4.4568
   0   9   3 -0.5965  4.4629
   0   9  -3  -3.680   4.893
  -1  -9  -3  -6.076   5.200
   1   9   3  -7.127   6.914
  -1   9  -3  1.9507  3.7884
  -1   9  -3  -3.651   3.815
  -2  -9  -3  181.80   14.34
  -2   9  -3  239.55   14.86
   2   9   3  238.01   14.47
  -2   9  -3  196.40   12.52
  -3  -9  -3  8.1181  6.2385
  -3   9  -3  4.2554  3.7493
   3   9   3  12.888   9.050
  -3   9  -3  14.462   5.814
  -4  -9  -3  21.552   7.141
   4   9   3  24.512   7.317
  -4   9  -3  26.138   6.090
  -4   9  -3  11.637   5.043
  -5  -9  -3  3.6596  6.9519
   5   9   3  1.0032  7.1983
   5   9   3  0.8479  3.6266
  -5   9  -3  -3.731   8.600
  -5   9  -3  0.9469  4.3526
  -6  -9  -3  20.082   7.337
   6   9   3  12.157   5.408
  -6   9  -3  19.911   6.957
   6   9   3  19.489   9.741
  -7  -9  -3  30.853   8.152
   7   9   3  16.963   7.509
  -7   9  -3  35.781   8.335
   7   9   3  29.587   8.018
  -5  10   3  -4.177   9.203
  -5  10   3  -2.275   5.349
   5  10  -3  -12.27    7.56
  -4  10   3  21.815   8.352
   4  10  -3  13.046   7.708
  -4  10   3  19.670   5.758
  -3  10   3  10.715   6.806
  -3  10   3  6.7738  5.0730
   3  10  -3  2.3521  9.1302
   2 -10  -3  104.73   11.49
   2  10  -3  87.795  10.602
  -2  10   3  95.825  11.743
  -2  10   3  98.473  10.766
   1 -10  -3  -4.656   6.666
  -1  10   3  12.230   7.263
  -1  10   3  -3.983   7.387
   1  10  -3  11.385   6.582
   0 -10  -3  29.547   7.869
   0  10   3  29.238   6.886
   0  10  -3  24.844   7.978
  -1 -10  -3  5.4411  9.0861
  -1  10  -3  -8.178   6.823
  -1  10  -3  2.4027  6.2162
   1  10   3  5.9145  6.1785
  -2 -10  -3  -2.150   6.529
  -2  10  -3  -2.228   5.357
   2  10   3  3.1596  7.3719
  -2  10  -3  -5.542   4.491
  -3 -10  -3  -4.466   7.569
   3  10   3  9.8174  9.3284
  -3  10  -3  0.6420  7.4900
  -3  10  -3  4.1645  9.9961
  -4 -10  -3  7.2538  8.1478
  -4  10  -3 -0.7423  9.0159
   4  10   3  4.5230  8.9960
 -15   0   4  -2.252   6.172
  15   0  -4  -2.147   8.268
  15   0  -4  -3.155   6.017
  14   0  -4  11.108   5.754
  14   0  -4  8.5460  7.4612
 -14   0   4  4.0926  5.2595
 -13   0   4  -1.812   5.625
  13   0  -4  2.3988  4.8270
  13   0  -4  -4.201   4.992
  12   0  -4  32.153   5.086
 -12   0   4  26.737   4.818
  12   0  -4  25.627   4.761
 -11   0   4  1.1374  3.1770
  11   0  -4 -0.6437  2.1084
  11   0  -4  1.5133  3.3944
 -10   0   4 1021.79   39.27
 -10   0   4  969.43   51.85
 -10   0   4  983.48   48.64
  10   0  -4  977.84   41.11
  10   0  -4 1029.64   51.54
   9   0  -4 -0.4793  2.3214
  -9   0   4  0.4644  1.4097
  -9   0   4  0.5457  0.5878
  -9   0   4 -0.0742  3.0258
   9   0  -4  2.3515  1.7507
  -8   0   4  321.41   10.65
   8   0  -4  311.53   12.34
  -8   0   4  326.05   11.53
  -8   0   4  300.23   13.40
   8   0  -4  307.74   11.97
   7   0  -4  -1.979   2.590
  -7   0   4  1.5274  1.6935
  -7   0   4  1.6620  1.2478
  -7   0   4 -0.0457  0.1713
  -7   0   4  0.1925  1.4362
   7   0  -4 -0.3421  1.0919
   7   0  -4  -4.424   2.359
   7   0  -4 -0.3770  1.4237
  -6   0   4  95.592   5.364
   6   0  -4  95.476   4.840
   6   0  -4  94.183   4.322
  -6   0   4  102.65    5.38
   6   0  -4  101.49    5.77
  -6   0   4  93.653   4.266
   6   0  -4  95.652   5.645
   5   0  -4 -0.5678  1.3839
  -5   0   4 -0.2140  1.0353
  -5   0   4 -0.0374  1.5166
  -5   0   4 -0.5609  0.9348
   5   0  -4  -1.994   1.653
   5   0  -4  -2.509   1.103
   5   0  -4 -0.4690  1.2394
   4   0  -4  137.75    5.96
   4   0  -4  137.91    5.22
   4   0  -4  126.14    4.81
  -4   0   4  132.01    5.29
  -4   0   4  131.98    6.68
   4   0  -4  134.30    4.42
  -4   0   4  134.31    5.42
  -3   0   4  -1.773   0.918
   3   0  -4  -2.010   0.868
   3   0  -4 -0.7622  0.6278
   3   0  -4  -1.717   0.579
  -3   0   4  -1.216   0.730
   3   0  -4  7.0774  6.2450
  -3   0   4 -0.3785  6.8254
   3   0  -4  2.2593  7.4693
   2   0  -4 3120.02  103.60
  -2   0   4 3172.43  121.76
   2   0  -4 3305.37  105.23
  -2   0   4 3162.53  118.89
   2   0  -4 3528.48  467.05
   2   0  -4 3555.08  476.10
  -2   0   4 3382.84  469.23
  -2   0   4 3434.28  463.33
   1   0  -4  -2.363   0.612
  -1   0   4  -2.525   0.386
  -1   0   4  -1.366   0.655
   1   0  -4  -2.651   1.201
   1   0  -4  -2.415   0.417
  -1   0   4  -1.337   3.361
  -1   0   4  -1.021   4.079
   1   0  -4  0.8328  3.7723
   1   0  -4  -5.077   3.770
   0   0   4 3903.06  156.67
   0   0  -4 4074.21  142.60
   0   0   4 3775.03  209.38
   0   0   4 3902.09  145.07
   0   0  -4 3889.44  148.92
   0   0  -4 4137.31  149.71
   0   0   4 4014.54  159.58
   0   0  -4 4374.99  578.12
   0   0  -4 4279.72  580.81
   0   0   4 4128.08  578.58
   0   0   4 4271.51  578.64
   1   0   4 -0.5958  0.7685
  -1   0  -4  0.5833  0.6897
  -1   0  -4 -0.0522  0.8061
   1   0   4  -1.171   0.709
   1   0   4 -0.0042  0.5204
  -1   0  -4 -0.4181  0.6011
   1   0   4 -0.1817  0.8362
  -1   0  -4 -0.2230  0.4936
   1   0   4  -2.578   4.514
   1   0   4 -0.2708  7.7086
  -1   0  -4  4.0307  8.0401
  -1   0  -4  -1.689   4.673
   2   0   4  682.55   26.49
   2   0   4  734.34   30.03
  -2   0  -4  693.60   25.09
  -2   0  -4  678.83   24.44
   2   0   4  720.51   27.69
  -2   0  -4  716.82   23.54
   2   0   4  670.41   26.15
  -2   0  -4  740.34   26.55
  -2   0  -4  803.76  112.72
  -2   0  -4  772.87  107.11
   2   0   4  769.00  107.29
   2   0   4  796.34  118.56
   3   0   4  -2.377   0.974
  -3   0  -4 -0.4711  1.4081
   3   0   4  -1.847   0.845
  -3   0  -4  -2.169   0.492
   3   0   4  -1.670   0.918
  -3   0  -4 -0.4355  1.2626
  -3   0  -4  -2.693   0.990
   3   0   4  -2.076   0.997
  -4   0  -4 1016.86   42.48
  -4   0  -4  986.89   31.49
  -4   0  -4  984.64   39.08
   4   0   4 1022.60   35.94
  -4   0  -4 1055.23   37.40
   4   0   4 1013.60   37.84
  -4   0  -4 1099.22   36.47
   4   0   4 1002.66   34.18
   4   0   4 1074.14   35.02
   5   0   4 -0.7816  1.3277
   5   0   4 -0.9772  1.4220
  -5   0  -4 -0.4884  1.3634
  -5   0  -4 -0.5142  1.5553
   5   0   4 -0.9519  1.4909
  -5   0  -4 -0.3025  1.7437
  -5   0  -4  0.4459  1.5133
   5   0   4 -0.3391  1.2063
  -6   0  -4  160.17    8.93
   6   0   4  169.21    8.86
   6   0   4  164.17    7.48
  -6   0  -4  156.09    6.96
  -6   0  -4  160.01   11.07
  -6   0  -4  159.40    7.21
   6   0   4  171.71    7.38
  -7   0  -4  1.0953  1.0618
  -7   0  -4 -0.4723  1.5299
   7   0   4  1.1811  1.6745
   7   0   4 -0.3916  1.8799
  -7   0  -4 -0.1236  2.3180
   7   0   4  0.3264  2.6380
  -8   0  -4  210.84   12.35
  -8   0  -4  200.51    8.94
  -8   0  -4  220.01   11.15
   8   0   4  202.86    9.76
  -8   0  -4  191.50   11.22
   8   0   4  229.13   11.93
  -9   0  -4  0.3912  1.4043
  -9   0  -4  0.2363  1.9184
  -9   0  -4  -1.206   1.676
  -9   0  -4  -2.703   2.346
   9   0   4  0.6011  2.2811
   9   0   4  2.8211  2.1574
 -10   0  -4  420.49   17.59
 -10   0  -4  432.61   18.52
  10   0   4  385.91   22.71
 -10   0  -4  382.94   21.83
  10   0   4  387.32   19.03
  11   0   4 -0.9959  3.2768
 -11   0  -4  0.0802  2.4754
  11   0   4  -2.762   3.365
  12   0   4  43.553   6.584
  12   0   4  28.926   5.613
 -12   0  -4  32.779   6.125
  13   0   4  2.4086  4.4854
  13   0   4  6.4623  4.7801
  15  -1  -4  165.01   15.11
  15  -1  -4  159.59   17.51
  15   1  -4  169.15   15.23
 -15   1   4  171.41   14.60
  15   1  -4  156.37   16.40
  14  -1  -4  151.67   10.47
 -14  -1   4  108.34    9.75
  14  -1  -4  128.04   13.36
  14   1  -4  134.83   10.82
  14   1  -4  135.76   11.77
 -14   1   4  147.39   15.15
 -13  -1   4  25.971   7.191
  13  -1  -4  35.468   7.369
  13  -1  -4  40.562   5.736
 -13   1   4  23.496   7.941
  13   1  -4  44.645   7.572
  13   1  -4  32.623   5.594
  12  -1  -4  19.228   5.350
  12  -1  -4  15.610   5.404
 -12  -1   4  20.358   5.607
  12   1  -4  23.604   5.237
 -12   1   4  15.178   4.270
  12   1  -4  12.791   4.421
 -12   1   4  12.235   3.667
  11  -1  -4  274.01   16.75
  11  -1  -4  264.20   11.49
 -11  -1   4  239.36   14.40
 -11  -1   4  279.47   17.50
  11  -1  -4  278.33   12.56
  11   1  -4  265.62   13.28
 -11   1   4  256.78   12.97
 -11   1   4  246.55   13.88
  10  -1  -4 1169.60   52.12
 -10  -1   4 1161.51   50.37
  10  -1  -4 1181.80   49.30
 -10  -1   4 1062.35   49.87
 -10  -1   4 1165.49   49.99
  10   1  -4 1148.63   61.76
 -10   1   4 1065.28   44.06
  10   1  -4 1132.71   41.62
 -10   1   4 1122.66   53.16
  -9  -1   4  129.97    6.43
   9  -1  -4  124.33    6.12
  -9  -1   4  122.55    5.55
   9  -1  -4  107.16    5.56
  -9  -1   4  106.20    6.26
  -9   1   4  108.84    5.93
  -9   1   4  117.62    6.88
   9   1  -4  113.11    6.90
   9   1  -4  120.72    5.37
  -9   1   4  117.92    7.70
   8  -1  -4  233.62   11.96
   8  -1  -4  252.17    8.72
  -8  -1   4  249.81    9.82
  -8  -1   4  244.27   12.25
  -8  -1   4  266.56   10.42
  -8   1   4  246.26   12.29
  -8   1   4  249.14   11.32
   8   1  -4  252.90   11.19
  -8   1   4  254.05   11.61
   8   1  -4  247.84    9.57
   7  -1  -4  15.532   1.976
  -7  -1   4  16.797   1.533
   7  -1  -4  18.860   2.221
  -7  -1   4  16.646   2.813
  -7  -1   4  18.801   1.277
   7  -1  -4  12.208   2.189
   7   1  -4  19.323   3.036
   7   1  -4  16.031   3.111
  -7   1   4  15.232   2.329
  -7   1   4  19.432   2.548
   7   1  -4  15.824   1.282
  -7   1   4  15.781   2.806
   7   1  -4  19.837   1.373
   6  -1  -4  374.58   16.24
  -6  -1   4  358.99   14.00
   6  -1  -4  362.10   13.13
  -6  -1   4  347.66   14.70
   6  -1  -4  352.63   16.00
   6  -1  -4  360.63   13.06
  -6  -1   4  364.11   13.36
  -6   1   4  359.03   12.96
  -6   1   4  363.85   13.44
   6   1  -4  342.89   12.67
   6   1  -4  381.96   15.98
   6   1  -4  364.87   14.92
  -6   1   4  349.18   15.36
   6   1  -4  380.41   13.24
   6   1  -4  376.90   12.24
   5  -1  -4  3.5297  1.2311
   5  -1  -4  5.1353  1.5120
   5  -1  -4  5.3040  1.7567
  -5  -1   4  2.7308  1.4149
  -5  -1   4  5.5726  1.0717
  -5  -1   4  7.8565  1.1863
   5  -1  -4  4.4602  1.0670
  -5   1   4  5.2392  1.0832
   5   1  -4  6.1692  1.0054
  -5   1   4  5.6260  0.2637
   5   1  -4  3.4244  1.1229
  -5   1   4  6.7466  1.2246
   5   1  -4  5.8234  1.5016
  -5   1   4  4.7929  1.5921
   5   1  -4  4.4708  0.9464
   5   1  -4  2.8723  1.8899
   4  -1  -4  680.16   26.11
   4  -1  -4  676.94   22.09
  -4  -1   4  671.74   24.03
   4  -1  -4  679.80   25.55
   4  -1  -4  696.25   27.48
  -4  -1   4  635.82   26.88
  -4   1   4  679.93   25.56
   4   1  -4  713.32   25.87
   4   1  -4  672.37   22.66
  -4   1   4  671.44   33.57
   4   1  -4  648.50   22.84
  -4   1   4  640.56   28.92
  -4   1   4  642.86   26.08
   4   1  -4  698.02   22.34
   3  -1  -4  6.5152  0.7803
   3  -1  -4  6.9771  0.6690
  -3  -1   4  9.2532  0.8798
  -3  -1   4  9.1236  1.1513
   3  -1  -4  8.3866  1.1660
   3  -1  -4  5.8565  1.3590
  -3   1   4  9.9511  1.4244
  -3   1   4  6.4076  0.7086
   3   1  -4  7.7651  1.4064
  -3   1   4  8.4633  0.9224
  -3   1   4  7.4657  1.5815
   3   1  -4  8.2147  1.0602
   3   1  -4  8.2697  1.1198
   3   1  -4  5.9188  1.0194
   3  -1  -4  5.9741  7.7758
  -3  -1   4  6.6378  3.0634
   3  -1  -4  8.3147  9.8051
  -3  -1   4  6.0470  4.2833
  -3   1   4 -0.1530  7.8380
   3   1  -4  2.2243  2.9365
   3   1  -4  7.1099  4.8194
  -3   1   4  10.819   8.556
   2  -1  -4  268.48    9.64
   2  -1  -4  262.52    9.24
  -2  -1   4  250.63   11.86
  -2  -1   4  255.96   11.15
   2  -1  -4  274.98    9.38
   2  -1  -4  261.75    9.38
   2   1  -4  268.06    9.17
  -2   1   4  266.18    9.98
   2   1  -4  264.59   10.43
  -2   1   4  262.09   10.82
   2   1  -4  270.27   11.84
  -2   1   4  257.89   10.40
  -2   1   4  257.61    9.27
   2  -1  -4  274.91   39.55
   2  -1  -4  274.28   39.03
  -2  -1   4  248.63   36.32
  -2  -1   4  266.05   36.62
  -2   1   4  285.25   40.87
  -2   1   4  291.01   38.32
   2   1  -4  265.48   36.33
   1  -1  -4  78.175   3.393
  -1  -1   4  78.228   3.386
   1  -1  -4  81.912   3.880
   1  -1  -4  81.400   4.487
   1  -1  -4  82.821   3.825
   1  -1  -4  83.057   3.905
  -1  -1   4  75.898   3.409
  -1  -1   4  82.462   3.328
  -1   1   4  84.255   3.585
  -1   1   4  83.938   3.212
  -1   1   4  82.886   3.324
  -1   1   4  75.363   2.813
   1   1  -4  81.266   3.962
   1   1  -4  72.107   3.011
  -1   1   4  78.888   4.005
   1   1  -4  82.753   3.368
   1   1  -4  77.005   3.078
  -1  -1   4  71.436  11.592
  -1  -1   4  82.718  11.675
   1  -1  -4  62.389  13.552
   1  -1  -4  87.624  15.000
   1   1  -4  89.747  11.649
  -1   1   4  76.135  15.443
   1   1  -4  80.466  11.906
  -1   1   4  74.721  13.882
   0  -1  -4  993.64   35.46
   0  -1  -4 1022.64   31.84
   0  -1   4 1045.08   37.64
   0  -1  -4 1041.78   40.64
   0  -1   4 1015.70   40.83
   0  -1  -4 1031.07   39.22
   0   1   4 1055.18   37.90
   0   1  -4 1061.88   38.23
   0   1  -4 1060.61   46.67
   0   1   4 1030.26   37.64
   0   1   4 1017.03   42.13
   0   1  -4 1058.44   40.88
   0   1  -4 1047.93   35.60
   0   1   4 1079.38   48.37
   0   1  -4  992.49   38.53
   0  -1  -4 1155.17  146.95
   0  -1   4  997.80  147.51
   0  -1  -4 1108.46  147.04
   0  -1   4 1070.78  146.34
   0   1   4 1060.76  147.74
   0   1  -4 1117.40  146.98
   0   1   4 1115.00  146.14
   0   1  -4 1047.04  147.50
  -1  -1  -4 1230.29   41.73
   1  -1   4 1205.11   53.07
   1  -1   4 1186.24   51.12
  -1  -1  -4 1202.20   42.09
   1  -1   4 1178.64   47.61
  -1  -1  -4 1133.20   51.94
  -1  -1  -4 1179.75   45.44
   1   1   4 1222.69   40.88
   1   1   4 1183.25   45.63
   1   1   4 1258.98   40.89
  -1   1  -4 1219.48   41.10
  -1   1  -4 1197.02   47.76
   1   1   4 1263.83   42.26
   1   1   4 1203.99   42.68
  -1   1  -4 1278.12   66.05
  -1  -1  -4 1334.53  170.77
   1  -1   4 1242.73  170.79
  -1  -1  -4 1242.32  169.38
   1   1   4 1274.92  171.81
  -1   1  -4 1206.02  170.61
  -1   1  -4 1313.09  172.37
   1   1   4 1205.41  170.05
  -2  -1  -4  118.49    5.17
   2  -1   4  118.22    5.82
  -2  -1  -4  123.91    5.57
   2  -1   4  112.95    4.32
   2  -1   4  118.96    5.47
  -2  -1  -4  118.77    5.70
  -2  -1  -4  119.39    4.70
   2  -1   4  119.31    5.84
   2   1   4  125.90    7.32
  -2   1  -4  121.73    4.42
   2   1   4  117.87    5.46
  -2   1  -4  126.85    6.40
   2   1   4  127.07    4.49
   2   1   4  120.47    5.02
  -2   1  -4  125.66    3.97
  -2   1  -4  119.79    4.47
   2   1   4  120.60    4.66
  -3  -1  -4  22.132   2.149
  -3  -1  -4  23.726   2.128
   3  -1   4  24.587   1.927
   3  -1   4  30.931   2.602
  -3  -1  -4  28.150   1.996
   3  -1   4  21.538   2.223
   3  -1   4  22.863   1.392
  -3  -1  -4  24.693   1.536
  -3   1  -4  23.030   1.705
  -3   1  -4  24.619   2.532
   3   1   4  22.500   2.545
   3   1   4  24.635   1.370
  -3   1  -4  24.016   1.816
   3   1   4  23.629   2.151
  -3   1  -4  22.699   1.438
   3   1   4  21.343   2.054
   4  -1   4  497.92   17.19
  -4  -1  -4  487.63   20.34
  -4  -1  -4  532.68   19.81
   4  -1   4  503.31   18.69
   4  -1   4  510.17   23.53
  -4  -1  -4  497.61   18.85
  -4  -1  -4  519.14   20.81
   4  -1   4  498.67   17.49
  -4   1  -4  507.14   19.41
  -4   1  -4  488.89   18.08
   4   1   4  534.47   21.07
  -4   1  -4  533.54   16.36
   4   1   4  479.77   19.71
   4   1   4  541.45   16.61
   4   1   4  488.93   19.73
  -4   1  -4  498.76   21.57
  -5  -1  -4  4.2154  1.5506
   5  -1   4  7.2121  1.7987
  -5  -1  -4  3.6936  0.7407
   5  -1   4  4.8115  1.9269
  -5  -1  -4  2.4672  2.8580
   5  -1   4  2.6731  1.1841
   5  -1   4  1.9589  1.8579
  -5  -1  -4  4.0122  2.2409
   5   1   4  3.5853  1.3978
   5   1   4  2.2204  1.9514
   5   1   4  2.9009  2.1942
   5   1   4  2.0836  1.1383
  -5   1  -4  3.1176  1.1662
  -5   1  -4  2.3634  1.8872
  -5   1  -4  5.0726  2.2403
  -5   1  -4  3.2358  1.6282
   6  -1   4  42.380   3.030
  -6  -1  -4  43.940   1.951
  -6  -1  -4  38.295   3.456
   6  -1   4  48.276   3.038
   6  -1   4  44.392   3.796
  -6   1  -4  40.157   3.421
  -6   1  -4  37.049   3.341
   6   1   4  44.277   3.582
  -6   1  -4  46.111   2.828
   6   1   4  47.520   3.729
   6   1   4  33.390   3.248
  -6   1  -4  33.247   3.504
  -7  -1  -4  10.479   2.949
  -7  -1  -4  16.910   1.279
   7  -1   4  13.141   2.491
   7  -1   4  15.545   3.627
   7  -1   4  12.137   2.210
  -7  -1  -4  17.569   1.458
   7   1   4  16.530   2.665
  -7   1  -4  13.093   2.887
  -7   1  -4  18.017   3.733
   7   1   4  11.911   3.252
   7   1   4  14.158   2.686
  -7   1  -4  15.120   2.447
  -7   1  -4  11.531   2.407
   8  -1   4  188.02   10.28
   8  -1   4  200.52   12.13
  -8  -1  -4  189.57    8.66
  -8  -1  -4  185.37    8.35
   8  -1   4  180.89   10.25
  -8  -1  -4  201.83    7.42
   8   1   4  175.43    9.79
  -8   1  -4  185.76    9.72
   8   1   4  184.95   10.09
  -8   1  -4  174.93    9.17
  -8   1  -4  201.68   12.09
  -8   1  -4  193.75   10.80
  -9  -1  -4  96.796   5.778
   9  -1   4  83.258   6.158
  -9  -1  -4  93.871   4.811
  -9  -1  -4  90.380   5.128
   9  -1   4  77.439   7.112
  -9   1  -4  87.900   6.878
   9   1   4  79.755   6.046
  -9   1  -4  95.103   6.819
  -9   1  -4  65.714   6.420
   9   1   4  78.861   6.879
  -9   1  -4  84.446   7.059
  10  -1   4  5.6522  2.8696
  10  -1   4 -0.5191  2.9968
 -10  -1  -4  0.2161  3.5672
 -10   1  -4  2.6061  3.2730
  10   1   4  3.6957  3.3710
  10   1   4  2.4557  3.2183
 -10   1  -4  3.2041  2.7109
 -10   1  -4  3.9775  2.6431
  11  -1   4  58.290   6.191
  11  -1   4  52.392   6.703
 -11  -1  -4  64.257   5.185
 -11   1  -4  52.224   7.070
 -11   1  -4  52.318   5.551
  11   1   4  42.085   6.505
  11   1   4  57.197   6.589
  12  -1   4  121.94   12.41
  12  -1   4  155.38   10.92
 -12  -1  -4  128.22   12.08
 -12   1  -4  142.37   12.51
  12   1   4  133.11   11.40
 -12   1  -4  118.96   10.83
  12   1   4  142.71   10.91
  13  -1   4  0.9592  5.0802
  13  -1   4  -5.537   7.367
  13   1   4  3.4649  4.6971
  13   1   4  -2.346   5.066
 -13   1  -4  -6.414   4.560
  15  -2  -4  84.425  11.781
  15  -2  -4  70.166  12.615
 -15   2   4  56.725   9.598
  15   2  -4  41.171   9.507
  15   2  -4  60.288  11.716
  14  -2  -4  3.8240  5.7947
  14  -2  -4  3.9711  5.0772
 -14   2   4  4.5310  7.9087
  14   2  -4  -1.088   4.990
  14   2  -4  -4.309   5.086
  13  -2  -4  3.1076  3.8587
  13  -2  -4  0.7244  4.1264
  13   2  -4  0.4723  3.8995
 -13   2   4  5.0658  4.7001
 -13   2   4  3.1731  3.6092
  13   2  -4  2.5925  3.7257
  12  -2  -4  117.94    7.53
  12  -2  -4  116.29    9.37
 -12   2   4  96.480   8.762
 -12   2   4  106.26    8.97
  12   2  -4  102.47    8.74
  11  -2  -4  150.75    9.87
 -11  -2   4  152.26    6.57
  11  -2  -4  129.29    8.75
  11  -2  -4  137.35    8.25
 -11   2   4  132.43    8.69
  11   2  -4  142.69    8.08
 -11   2   4  143.68    9.51
  10  -2  -4  295.25   12.08
  10  -2  -4  288.26   11.14
  10  -2  -4  296.71   15.55
 -10  -2   4  300.14   13.44
 -10   2   4  273.60   15.24
 -10   2   4  288.38   15.49
  10   2  -4  271.64   12.89
  10   2  -4  295.06   10.51
 -10   2   4  283.11   14.20
 -10   2   4  307.67   14.90
   9  -2  -4  3.9243  2.2455
  -9  -2   4  4.4261  1.9544
   9  -2  -4  0.4129  1.8128
  -9  -2   4  4.5345  2.5888
   9   2  -4  4.9321  2.1361
   9   2  -4  2.4091  1.0284
  -9   2   4  5.2826  2.5922
  -9   2   4  5.2929  2.2197
   9   2  -4  2.9057  3.8813
  -9   2   4  4.5080  0.9727
  -9   2   4  4.2073  0.9849
  -8  -2   4  121.18    5.61
  -8  -2   4  104.97    7.29
   8  -2  -4  102.60    6.15
   8  -2  -4  124.61    5.79
  -8   2   4  116.61    6.12
  -8   2   4  129.30    5.19
  -8   2   4  102.62    6.48
   8   2  -4  117.48    5.89
   8   2  -4  115.37    5.54
  -8   2   4  107.44    7.46
   8   2  -4  115.17    6.04
  -7  -2   4  27.987   2.199
   7  -2  -4  20.929   2.903
   7  -2  -4  26.365   2.826
  -7  -2   4  23.060   3.849
   7  -2  -4  24.906   3.020
  -7   2   4  23.804   3.574
  -7   2   4  24.705   2.771
   7   2  -4  22.555   1.780
  -7   2   4  20.074   2.517
   7   2  -4  26.113   3.784
   7   2  -4  22.709   3.397
   7   2  -4  22.017   2.624
  -7   2   4  25.304   1.617
  -6  -2   4  315.79   12.68
  -6  -2   4  316.69   12.60
   6  -2  -4  317.93   12.03
  -6  -2   4  328.55   18.94
   6  -2  -4  326.56   11.96
   6  -2  -4  333.78   13.84
   6  -2  -4  326.26   12.26
   6   2  -4  328.14   11.12
   6   2  -4  347.14   13.68
  -6   2   4  327.79   14.02
   6   2  -4  324.59   11.05
  -6   2   4  323.20   15.62
  -6   2   4  312.96   11.98
   6   2  -4  325.82   16.04
  -6   2   4  310.81   13.51
  -5  -2   4  216.24    8.37
   5  -2  -4  233.63   10.03
   5  -2  -4  233.66    8.56
   5  -2  -4  244.79    9.19
  -5   2   4  239.40    8.72
  -5   2   4  225.81    9.16
   5   2  -4  236.64    8.94
  -5   2   4  227.68    9.33
   5   2  -4  225.12    8.27
   5   2  -4  216.70    8.37
   5   2  -4  232.90   11.17
  -5   2   4  218.84    9.36
   4  -2  -4  19.797   2.094
   4  -2  -4  20.349   1.622
   4  -2  -4  21.733   2.797
  -4  -2   4  18.405   1.961
   4  -2  -4  22.310   1.999
  -4   2   4  20.317   1.754
   4   2  -4  20.775   1.484
  -4   2   4  21.966   1.665
   4   2  -4  18.899   2.212
   4   2  -4  23.418   2.564
   4   2  -4  20.717   2.267
  -4   2   4  19.559   2.051
  -4   2   4  16.308   2.241
   3  -2  -4  182.41    6.54
   3  -2  -4  176.05    7.83
   3  -2  -4  187.19    7.18
   3  -2  -4  182.79    8.74
   3   2  -4  183.87    6.93
  -3   2   4  185.64    9.26
   3   2  -4  191.23    8.13
   3   2  -4  179.48    6.70
  -3   2   4  177.88    7.48
   3   2  -4  173.40    6.79
  -3   2   4  179.57    7.32
  -3   2   4  186.14    8.42
   2  -2  -4  423.94   16.72
   2  -2  -4  397.15   14.80
   2  -2  -4  439.31   20.61
   2  -2  -4  426.41   15.15
   2  -2  -4  434.69   14.16
   2   2  -4  399.83   13.12
   2   2  -4  419.61   16.01
  -2   2   4  416.23   16.50
  -2   2   4  394.12   15.03
  -2   2   4  398.69   15.91
   2   2  -4  426.85   17.26
   2   2  -4  396.42   14.23
   2   2  -4  434.52   17.08
  -2   2   4  424.25   17.12
   1  -2  -4  825.41   26.01
   1  -2  -4  824.35   28.50
   1  -2  -4  824.79   24.78
  -1  -2   4  791.68   36.88
  -1  -2   4  810.11   28.71
   1  -2  -4  791.04   32.93
  -1   2   4  786.05   29.22
  -1   2   4  841.01   28.47
   1   2  -4  833.14   27.24
  -1   2   4  820.23   28.25
  -1   2   4  805.83   34.33
   1   2  -4  807.46   31.73
  -1   2   4  801.72   35.60
   1  -2  -4  861.48  117.24
  -1  -2   4  818.16  115.06
  -1  -2   4  879.81  115.79
   1  -2  -4  908.40  120.47
  -1   2   4  763.55  117.65
   1   2  -4  853.05  116.87
   1   2  -4  858.46  116.41
  -1   2   4  936.13  120.24
   0  -2  -4  154.39    6.65
   0  -2  -4  166.20    7.20
   0  -2   4  151.78    6.00
   0  -2  -4  148.40    5.98
   0  -2  -4  154.50    6.66
   0  -2   4  166.22    6.43
   0   2   4  158.31    6.61
   0   2  -4  170.05    6.98
   0   2   4  153.56    6.63
   0   2   4  172.09    7.56
   0   2  -4  155.04    6.04
   0  -2  -4  168.19   24.67
   0  -2  -4  126.64   24.95
   0  -2   4  164.48   22.27
   0  -2   4  141.42   21.72
   0   2   4  117.42   24.60
   0   2  -4  152.22   22.89
   0   2   4  141.62   24.97
   0   2  -4  170.49   22.19
   1  -2   4  219.97    9.96
  -1  -2  -4  200.20    8.21
  -1  -2  -4  224.68    9.00
  -1  -2  -4  215.26    9.31
   1  -2   4  209.52    7.90
  -1  -2  -4  224.11   10.26
   1   2   4  229.67    7.70
   1   2   4  227.66    8.31
  -1   2  -4  227.58    9.88
  -1   2  -4  223.37    8.46
  -1   2  -4  235.23    7.98
   1   2   4  225.96    7.70
   1   2   4  211.70    9.09
   2  -2   4  105.20    4.97
  -2  -2  -4  116.24    5.02
  -2  -2  -4  118.04    5.45
   2  -2   4  110.47    5.42
  -2  -2  -4  116.16    4.92
   2  -2   4  113.56    4.10
  -2  -2  -4  117.05    5.97
  -2   2  -4  118.93    4.21
   2   2   4  118.26    4.85
   2   2   4  116.98    5.21
  -2   2  -4  126.91    4.58
   2   2   4  115.16    5.71
  -2   2  -4  118.78    5.10
  -2   2  -4  113.75    6.15
   2   2   4  122.84    4.51
  -3  -2  -4  153.91    6.71
  -3  -2  -4  144.54    6.68
  -3  -2  -4  138.65    6.75
   3  -2   4  143.60    6.68
   3  -2   4  125.82    6.98
   3  -2   4  145.36    5.45
   3  -2   4  142.39    6.81
  -3  -2  -4  148.57    6.13
  -3   2  -4  157.21    5.36
  -3   2  -4  145.70    7.18
   3   2   4  151.21    5.59
   3   2   4  155.12    7.45
  -3   2  -4  156.00    6.62
   3   2   4  141.92    6.13
   3   2   4  137.28    6.31
  -3   2  -4  155.21    6.37
   4  -2   4  41.808   2.921
   4  -2   4  36.719   2.314
  -4  -2  -4  35.325   2.831
  -4  -2  -4  35.183   2.028
   4  -2   4  35.116   3.447
   4  -2   4  42.887   2.507
  -4  -2  -4  35.707   2.550
  -4  -2  -4  31.914   3.022
   4   2   4  36.346   2.606
   4   2   4  36.148   3.100
   4   2   4  35.948   3.741
  -4   2  -4  33.558   2.312
  -4   2  -4  32.773   2.874
  -4   2  -4  37.072   3.903
  -4   2  -4  31.435   3.226
   4   2   4  38.930   2.944
   4   2   4  35.643   1.903
   5  -2   4  350.24   13.38
   5  -2   4  354.55   14.94
   5  -2   4  353.71   18.85
   5  -2   4  377.95   17.21
  -5  -2  -4  357.01   14.81
  -5  -2  -4  358.23   21.57
  -5  -2  -4  352.19   17.55
   5   2   4  387.17   16.69
  -5   2  -4  350.68   15.62
  -5   2  -4  389.46   13.52
   5   2   4  386.85   18.03
  -5   2  -4  361.82   15.45
   5   2   4  383.29   14.96
  -5   2  -4  377.19   23.52
   5   2   4  384.76   21.86
   5   2   4  365.93   15.14
   6  -2   4  321.30   13.67
  -6  -2  -4  291.47   10.21
  -6  -2  -4  291.76   15.04
   6  -2   4  314.20   12.68
   6  -2   4  321.77   12.18
  -6   2  -4  329.56   19.82
  -6   2  -4  317.48   14.39
   6   2   4  305.67   12.78
   6   2   4  334.39   17.20
   6   2   4  319.67   22.89
   6   2   4  308.60   13.93
  -6   2  -4  308.31   14.20
  -6   2  -4  313.89   12.95
  -7  -2  -4  1.5030  1.8487
   7  -2   4  0.1681  1.3650
   7  -2   4  2.7866  1.9158
   7  -2   4  -2.056   3.110
   7   2   4  0.0673  2.0668
  -7   2  -4  1.7639  2.2630
  -7   2  -4  -1.705   1.517
   7   2   4  0.7412  1.8824
   8  -2   4  225.67   12.03
  -8  -2  -4  220.54    9.82
   8  -2   4  238.22   12.31
  -8   2  -4  228.17   11.86
   8   2   4  245.82   12.67
  -8   2  -4  236.16   12.94
   8   2   4  215.42   11.02
   9  -2   4  2.1135  3.2354
  -9  -2  -4  7.4749  2.6568
   9  -2   4  9.8532  2.5616
   9   2   4  10.698   3.781
  -9   2  -4  7.9442  3.5410
   9   2   4  9.6338  3.1038
  10  -2   4  11.741   4.963
  10  -2   4  20.982   4.260
 -10  -2  -4  16.179   3.708
 -10   2  -4  10.911   2.832
  10   2   4  19.278   5.120
 -10   2  -4  23.435   4.844
  10   2   4  16.915   4.633
 -10   2  -4  22.673   5.455
  11  -2   4  9.0407  3.5171
 -11  -2  -4  9.0152  4.0728
  11  -2   4  15.492   4.570
 -11   2  -4  15.712   4.796
 -11   2  -4  5.6804  3.8736
  11   2   4  8.2833  4.2184
 -11   2  -4  7.1319  4.7695
  11   2   4  9.7216  4.4022
 -12  -2  -4  48.693   8.478
  12  -2   4  53.830   7.236
  12  -2   4  45.024   6.116
 -12   2  -4  52.504   6.117
  12   2   4  50.277   7.740
 -12   2  -4  60.265   7.970
  12   2   4  38.208   7.891
  13  -2   4  -3.388   5.944
  13  -2   4  4.6616  5.2002
  13   2   4  0.3562  4.8871
 -13   2  -4  1.7305  6.5470
  13   2   4  2.7368  4.6543
  14  -3  -4  8.9017  7.9629
  14  -3  -4  -3.564   7.822
 -14   3   4 -0.1707  5.0802
  14   3  -4  0.9118  6.9911
  14   3  -4  3.5178  4.8948
 -14   3   4  8.1472  6.3429
  13  -3  -4  72.729   9.248
  13  -3  -4  64.203   8.202
  13   3  -4  46.556   7.037
 -13   3   4  72.135   9.207
  13   3  -4  44.068   7.284
 -13   3   4  69.988   7.957
  12  -3  -4  243.51   15.33
  12  -3  -4  232.74   14.50
 -12   3   4  241.79   17.11
  12   3  -4  236.01   13.58
 -12   3   4  228.77   14.38
  11  -3  -4  439.68   21.57
 -11  -3   4  404.23   20.95
  11  -3  -4  407.68   18.69
  11   3  -4  363.29   17.09
 -11   3   4  400.06   20.14
 -11   3   4  378.51   22.17
  10  -3  -4  12.603   3.537
  10  -3  -4  11.920   3.985
  10  -3  -4  16.100   4.424
 -10  -3   4  19.565   3.568
  10   3  -4  10.648   4.267
 -10   3   4  8.5230  3.5317
 -10   3   4  12.558   3.696
   9  -3  -4  273.98   13.59
   9  -3  -4  276.64   12.41
   9  -3  -4  288.21   14.57
  -9  -3   4  293.57   13.58
   9   3  -4  293.18   12.66
  -9   3   4  278.79   14.62
  -9   3   4  327.47   12.40
   9   3  -4  295.09   15.58
   9   3  -4  286.41   15.56
  -9   3   4  281.27   12.71
   8  -3  -4  36.301   4.088
   8  -3  -4  47.011   3.743
  -8  -3   4  47.409   3.595
   8  -3  -4  38.050   4.142
  -8   3   4  47.468   3.298
  -8   3   4  42.484   4.266
   8   3  -4  39.704   2.352
   8   3  -4  37.808   4.411
   8   3  -4  42.010   4.283
  -8   3   4  43.172   3.850
   7  -3  -4  29.307   2.967
  -7  -3   4  22.972   2.523
   7  -3  -4  31.832   3.100
  -7   3   4  25.877   3.916
   7   3  -4  28.618   2.839
   7   3  -4  26.076   1.947
  -7   3   4  29.895   2.389
   7   3  -4  26.730   3.457
  -7   3   4  31.463   3.253
   6  -3  -4  2.6254  1.2657
  -6  -3   4  2.9153  1.4192
   6  -3  -4  2.1900  1.6322
   6  -3  -4  3.4031  2.1963
  -6   3   4  3.0327  1.9120
  -6   3   4  3.8295  1.6201
   6   3  -4  3.0731  2.4215
  -6   3   4  3.4309  2.0797
   6   3  -4  1.6849  0.8921
   6   3  -4  4.1916  3.0341
  -6   3   4  3.7035  2.4884
   5  -3  -4  166.80    7.48
   5  -3  -4  172.78    8.54
  -5  -3   4  168.06    7.20
   5  -3  -4  175.25    7.46
  -5  -3   4  162.16    9.64
   5  -3  -4  180.43    7.57
  -5   3   4  181.29    7.14
   5   3  -4  171.54   10.48
  -5   3   4  173.68    8.88
   5   3  -4  174.96    7.34
   5   3  -4  175.81    8.96
   5   3  -4  167.37    7.23
  -5   3   4  174.23    7.31
  -5   3   4  167.68    7.05
   4  -3  -4  1.4058  2.0356
  -4  -3   4  3.2626  1.3954
   4  -3  -4  5.2490  2.1513
   4  -3  -4  5.9186  1.6758
   4  -3  -4  5.4162  1.5257
   4   3  -4  4.9915  2.1884
  -4   3   4  7.2300  1.7239
   4   3  -4  3.5437  1.9688
  -4   3   4  5.6550  1.2808
   4   3  -4  5.6529  1.1031
   4   3  -4  3.0694  1.9571
  -4   3   4  6.7184  1.9130
  -4   3   4  4.5264  1.2773
   3  -3  -4  367.45   11.50
   3  -3  -4  360.52   13.71
   3  -3  -4  336.36   12.30
   3  -3  -4  332.92   13.84
  -3  -3   4  355.10   15.31
   3   3  -4  335.45   12.92
  -3   3   4  327.55   14.40
   3   3  -4  332.84   12.10
   3   3  -4  367.77   15.05
   3   3  -4  353.07   16.26
  -3   3   4  339.48   14.68
   3   3  -4  364.34   14.23
  -3   3   4  346.58   12.96
  -3   3   4  382.76   13.01
   2  -3  -4  9.3258  1.2771
   2  -3  -4  7.5472  1.5140
   2  -3  -4  7.4126  1.5915
   2  -3  -4  9.8810  2.0056
  -2   3   4  13.889   1.795
   2   3  -4  8.9996  1.7642
  -2   3   4  8.3372  1.3395
   2   3  -4  10.003   1.629
   2   3  -4  7.5468  2.2434
   2   3  -4  7.1750  1.1696
  -2   3   4  9.1870  1.4765
  -2   3   4  5.9921  2.0020
   1  -3  -4  90.415   3.828
   1  -3  -4  92.774   4.433
  -1  -3   4  91.812   5.453
   1  -3  -4  83.619   4.640
   1  -3  -4  100.65    4.71
  -1  -3   4  95.125   4.210
  -1   3   4  102.95    4.81
   1   3  -4  89.199   3.309
   1   3  -4  94.484   6.247
  -1   3   4  97.131   5.004
  -1   3   4  87.726   3.882
  -1   3   4  87.416   3.906
   1   3  -4  80.513   4.291
   1   3  -4  100.01    4.19
   0  -3   4  38.340   3.307
   0  -3  -4  42.343   2.210
   0  -3  -4  35.157   2.355
   0  -3  -4  36.728   2.655
   0  -3  -4  35.211   2.574
   0  -3   4  34.967   2.803
   0   3   4  43.226   3.182
   0   3   4  39.830   2.305
   0   3  -4  39.772   2.621
   0   3  -4  39.070   1.913
   0   3   4  38.345   2.245
   0   3  -4  37.564   3.392
   0   3   4  36.053   2.542
   0   3  -4  39.610   2.641
   1  -3   4  46.571   2.961
  -1  -3  -4  51.549   2.286
  -1  -3  -4  45.277   2.577
   1  -3   4  45.507   3.034
  -1  -3  -4  42.331   2.528
  -1  -3  -4  50.856   3.929
   1   3   4  43.195   4.099
   1   3   4  46.892   2.737
  -1   3  -4  48.112   2.033
  -1   3  -4  49.618   3.466
  -1   3  -4  48.327   3.010
   1   3   4  48.926   3.030
   2  -3   4  119.89    5.91
  -2  -3  -4  126.64    6.61
   2  -3   4  122.80    5.88
  -2  -3  -4  121.29    4.66
  -2  -3  -4  128.38    6.30
  -2  -3  -4  121.24    5.93
  -2   3  -4  134.34    6.63
  -2   3  -4  127.17    4.85
   2   3   4  118.34    5.65
   2   3   4  122.18    5.19
  -2   3  -4  120.17    4.77
   2   3   4  125.95    6.78
  -2   3  -4  125.43    5.48
   2   3   4  128.02    4.97
  -3  -3  -4 1170.29   47.99
  -3  -3  -4 1145.25   51.57
   3  -3   4 1129.28   45.73
  -3  -3  -4 1103.43   38.48
   3  -3   4 1135.17   46.66
   3  -3   4 1166.45   50.43
   3   3   4 1240.49   54.12
   3   3   4 1186.40   44.99
   3   3   4 1257.49   51.47
  -3   3  -4 1234.76   57.29
  -3   3  -4 1281.37   57.16
   3   3   4 1158.91   45.46
  -3   3  -4 1184.88   40.96
  -3   3  -4 1184.84   39.26
  -4  -3  -4  16.143   1.292
   4  -3   4  15.559   1.629
  -4  -3  -4  9.9495  2.7407
  -4  -3  -4  11.977   2.386
   4  -3   4  8.1048  2.0117
   4  -3   4  12.332   2.554
   4   3   4  12.331   1.336
   4   3   4  12.609   1.396
  -4   3  -4  15.398   2.191
   4   3   4  11.119   2.641
  -4   3  -4  11.015   2.784
   4   3   4  13.660   2.277
  -4   3  -4  12.860   1.298
  -4   3  -4  10.211   1.854
  -5  -3  -4  3.0406  2.8644
   5  -3   4 -0.6387  1.1708
   5  -3   4 -0.3133  1.8646
   5  -3   4 -0.6899  1.0097
  -5  -3  -4  0.3084  0.5440
  -5   3  -4 -0.6255  0.9626
   5   3   4  -1.229   0.741
   5   3   4  -1.176   1.435
  -5   3  -4  -2.125   2.815
  -5   3  -4  0.7621  0.9996
   5   3   4  1.4140  1.8090
  -5   3  -4  0.4988  1.8296
   6  -3   4  96.109   4.515
   6  -3   4  91.643   5.243
   6  -3   4  95.680   5.497
  -6  -3  -4  93.733   6.713
  -6   3  -4  92.254   4.921
  -6   3  -4  101.99    5.75
   6   3   4  85.591   6.001
   6   3   4  91.992   4.993
  -6   3  -4  93.665   4.531
   7  -3   4  349.84   15.62
   7  -3   4  335.43   14.04
  -7  -3  -4  333.61   14.66
   7  -3   4  359.85   20.81
  -7   3  -4  358.12   17.73
  -7   3  -4  360.30   22.00
   7   3   4  343.70   15.38
   7   3   4  354.38   15.55
  -7   3  -4  330.91   16.14
   8  -3   4  29.070   5.020
   8  -3   4  31.691   2.836
  -8  -3  -4  25.614   3.655
   8   3   4  27.459   3.745
  -8   3  -4  27.795   4.131
  -8   3  -4  29.479   3.324
   8   3   4  29.904   3.812
  -9  -3  -4  50.493   5.445
   9  -3   4  42.942   5.103
   9  -3   4  54.500   5.230
  -9   3  -4  47.693   4.515
   9   3   4  51.708   5.373
   9   3   4  52.801   5.917
  -9   3  -4  52.826   6.426
 -10  -3  -4  41.201   5.565
  10  -3   4  56.265   6.427
  10  -3   4  50.543   4.858
 -10   3  -4  66.474   8.095
  10   3   4  53.566   5.524
  10   3   4  35.046   5.296
 -10   3  -4  32.343   4.861
 -11  -3  -4  109.82    9.03
  11  -3   4  102.62   10.11
  11  -3   4  116.37    7.53
 -11   3  -4  90.363   7.267
 -11   3  -4  117.91    8.46
  11   3   4  110.55    9.84
  11   3   4  92.267   8.560
 -12  -3  -4  5.8509  4.3035
  12  -3   4  1.8007  5.7285
  12  -3   4  4.9437  4.7541
  12   3   4  2.6609  4.8362
  12   3   4  3.5260  4.3320
 -12   3  -4  4.3179  5.3299
  13  -3   4  0.7040  8.3784
  13   3   4  -1.213   7.712
 -13   3  -4  -6.344   7.487
  13   3   4  0.1793  4.7545
  14  -4  -4  52.834   9.474
 -14   4   4  52.998   8.162
 -14   4   4  33.649   8.355
  14   4  -4  55.986   9.157
  14   4  -4  35.741   6.696
  13  -4  -4  66.220   9.621
 -13   4   4  61.502   8.829
 -13   4   4  43.720   6.866
  13   4  -4  52.863   8.448
  13   4  -4  68.662   8.861
  12  -4  -4  10.475   4.666
  12  -4  -4  7.5678  5.3951
  12   4  -4  10.639   4.196
  12   4  -4  0.4549  3.4516
 -12   4   4  1.8203  4.6481
 -12   4   4  15.970   4.490
 -11  -4   4  103.87    7.71
  11  -4  -4  87.413   8.219
  11  -4  -4  100.93    6.77
 -11   4   4  83.261   5.977
  11   4  -4  67.220   7.582
 -11   4   4  65.015   7.192
 -10  -4   4  208.36   11.47
  10  -4  -4  190.97   11.21
  10  -4  -4  177.67    9.62
  10  -4  -4  189.33   10.71
  10   4  -4  191.46    9.54
 -10   4   4  187.38   11.31
 -10   4   4  180.48   10.56
   9  -4  -4  149.86    7.13
   9  -4  -4  132.82    7.81
  -9  -4   4  137.95    8.94
   9  -4  -4  129.45    7.84
   9   4  -4  128.91    8.16
  -9   4   4  122.00    7.15
  -9   4   4  128.24    7.35
   8  -4  -4  17.042   2.942
   8  -4  -4  24.391   3.285
   8  -4  -4  21.108   4.617
  -8  -4   4  24.594   3.500
   8   4  -4  22.284   2.286
   8   4  -4  18.004   4.617
  -8   4   4  31.676   3.336
   8   4  -4  22.481   2.962
  -8   4   4  28.984   3.904
  -8   4   4  25.304   3.096
   7  -4  -4  4.1629  2.1421
  -7  -4   4  4.6282  2.2367
   7  -4  -4  6.3459  1.6670
   7  -4  -4  5.5099  2.3993
   7   4  -4  6.5005  3.0498
  -7   4   4  2.5148  3.2394
   7   4  -4  6.8174  1.5525
   7   4  -4  7.2142  2.3666
  -7   4   4  8.6456  2.0881
  -7   4   4  10.419   2.535
   6  -4  -4  15.759   2.740
   6  -4  -4  14.429   2.946
   6  -4  -4  13.695   1.916
  -6  -4   4  19.757   3.353
  -6   4   4  13.786   2.421
  -6   4   4  13.924   1.992
   6   4  -4  19.913   2.967
   6   4  -4  12.305   1.433
   6   4  -4  12.350   4.611
  -6   4   4  18.092   3.537
  -5  -4   4  769.56   27.29
   5  -4  -4  755.97   27.48
   5  -4  -4  793.00   27.83
   5  -4  -4  768.35   32.64
   5  -4  -4  791.33   31.13
   5  -4  -4  874.11   27.88
  -5  -4   4  764.68   56.40
  -5   4   4  785.65   33.36
  -5   4   4  825.69   36.79
   5   4  -4  764.36   40.56
   5   4  -4  818.94   37.49
   5   4  -4  862.83   34.37
   5   4  -4  745.00   29.69
  -5   4   4  750.41   28.66
   4  -4  -4  157.56    7.83
   4  -4  -4  194.16    6.85
  -4  -4   4  171.79    7.76
   4  -4  -4  175.30    8.46
   4  -4  -4  160.44    7.72
  -4  -4   4  182.01    9.93
   4   4  -4  175.66    9.60
  -4   4   4  182.73    8.25
   4   4  -4  172.45    6.35
  -4   4   4  160.13    7.22
   4   4  -4  171.53   10.06
   4   4  -4  175.33    7.07
   4   4  -4  188.38    9.78
  -4   4   4  176.27    7.11
  -3  -4   4  161.63    6.64
   3  -4  -4  163.61    6.02
   3  -4  -4  150.31    6.84
   3  -4  -4  153.26    6.53
   3  -4  -4  162.10    7.79
   3   4  -4  152.10    5.73
   3   4  -4  147.19    6.54
   3   4  -4  154.94    9.12
  -3   4   4  171.23    7.89
  -3   4   4  160.02    6.37
   3   4  -4  166.61    8.09
  -3   4   4  151.72    6.74
  -3   4   4  159.48    8.72
   2  -4  -4  238.20   11.14
   2  -4  -4  252.83   10.01
   2  -4  -4  248.87    9.83
   2  -4  -4  252.64    8.53
  -2   4   4  261.54   10.00
   2   4  -4  258.39   11.17
   2   4  -4  263.31   12.18
  -2   4   4  250.86   12.07
   2   4  -4  245.74    9.87
  -2   4   4  234.67    9.69
   2   4  -4  243.39   10.03
  -2   4   4  234.73    9.48
   1  -4  -4  1.1360  0.5973
   1  -4  -4  2.3755  2.0050
   1  -4  -4  0.1560  1.8699
   1  -4  -4  1.9542  0.9980
  -1  -4   4  1.4371  2.2613
  -1  -4   4  0.7642  1.2540
   1   4  -4  0.9281  2.5177
  -1   4   4  1.2362  1.4612
   1   4  -4  0.1192  1.5279
   1   4  -4  0.7479  0.9563
  -1   4   4 -0.3105  1.0690
  -1   4   4  0.4284  2.9002
   1   4  -4  0.7293  1.1484
  -1   4   4  2.5336  1.8988
   0  -4  -4  226.00   10.16
   0  -4  -4  223.15    9.04
   0  -4   4  229.98   10.24
   0  -4  -4  231.22    9.10
   0  -4   4  236.23   10.29
   0  -4  -4  246.39    8.79
   0  -4  -4  238.52    7.70
   0   4  -4  256.80    9.20
   0   4  -4  231.09    8.85
   0   4   4  240.62    9.73
   0   4  -4  237.31    9.05
   0   4   4  237.76   10.06
   0   4   4  235.32    8.50
   0   4  -4  255.10   12.31
   0   4   4  256.57   10.67
   1  -4   4  121.32    6.69
  -1  -4  -4  119.52    5.94
  -1  -4  -4  111.29    5.05
   1  -4   4  114.70    5.61
  -1  -4  -4  118.96    6.65
   1   4   4  126.39    5.79
   1   4   4  110.75    5.76
  -1   4  -4  120.25    4.01
   1   4   4  115.88    5.83
  -1   4  -4  117.71    6.22
  -1   4  -4  126.55    6.10
  -1   4  -4  112.81    5.65
  -1   4  -4  112.55    6.43
   1   4   4  115.36    6.64
  -2  -4  -4  130.12    6.19
   2  -4   4  141.50    6.65
   2  -4   4  145.80    7.21
  -2  -4  -4  129.78    5.50
  -2  -4  -4  136.16    7.56
  -2   4  -4  140.58    9.48
   2   4   4  139.80    5.87
  -2   4  -4  138.48    6.22
  -2   4  -4  133.93    6.18
  -2   4  -4  147.82    8.21
   2   4   4  133.46    7.71
   2   4   4  141.27    6.58
   3  -4   4  0.0116  1.6819
  -3  -4  -4  1.9772  1.2721
  -3  -4  -4  1.0509  2.1277
  -3  -4  -4  2.4864  1.8964
   3   4   4  1.3891  0.6756
  -3   4  -4  1.7413  1.6929
  -3   4  -4  -1.384   2.498
   3   4   4 -0.1963  1.4146
  -3   4  -4  2.1715  2.6505
   3   4   4 -0.9812  1.1684
  -3   4  -4  1.5590  1.8030
   4  -4   4  243.42   10.51
   4  -4   4  258.99    9.27
  -4  -4  -4  256.94   13.07
  -4  -4  -4  253.27   10.37
   4   4   4  270.85   11.03
  -4   4  -4  253.42    9.83
  -4   4  -4  257.67   11.96
   4   4   4  275.18   12.03
   4   4   4  260.34   11.13
  -4   4  -4  256.63   11.07
  -5  -4  -4  9.7670  2.8578
   5  -4   4  12.783   0.972
   5  -4   4  7.8728  2.5150
  -5   4  -4  11.038   2.599
  -5   4  -4  10.712   1.278
   5   4   4  8.9832  1.5290
   5   4   4  11.417   1.174
   5   4   4  11.322   2.456
  -5   4  -4  10.136   1.872
   6  -4   4  17.175   1.615
  -6  -4  -4  16.403   2.934
   6  -4   4  18.041   3.258
  -6   4  -4  14.188   3.004
   6   4   4  11.591   3.944
  -6   4  -4  12.673   1.942
   6   4   4  10.020   2.009
   6   4   4  12.642   0.982
  -6   4  -4  14.322   3.178
   7  -4   4  6.1567  1.5435
   7  -4   4  2.9014  2.8540
  -7  -4  -4  1.8421  2.4026
   7   4   4  7.4937  1.7774
   7   4   4  5.8734  2.5225
  -7   4  -4  1.0126  2.6412
  -7   4  -4  8.9055  3.9983
  -8  -4  -4  46.314   4.801
   8  -4   4  58.608   4.170
   8  -4   4  60.331   5.550
   8   4   4  50.918   5.424
  -8   4  -4  51.690   5.801
  -8   4  -4  48.999   4.570
   8   4   4  55.860   5.050
   9  -4   4  693.71   40.90
   9  -4   4  738.72   45.47
  -9  -4  -4  721.74   31.31
  -9   4  -4  741.46   35.95
   9   4   4  744.84   35.64
   9   4   4  734.27   36.80
  -9   4  -4  756.60   41.14
  10  -4   4  134.84    7.90
 -10  -4  -4  121.55    9.28
  10  -4   4  122.72   11.14
  10   4   4  111.42    8.11
  10   4   4  119.54    9.45
 -10   4  -4  115.72    8.30
 -10   4  -4  125.74    8.93
  11  -4   4  21.495   5.804
 -11  -4  -4  31.512   6.599
  11   4   4  20.414   4.465
 -11   4  -4  13.495   6.332
  11   4   4  27.497   5.614
  12  -4   4 -0.9903  5.8760
 -12  -4  -4  2.2846  4.7239
  12   4   4  5.7917  6.9657
 -12   4  -4  -6.662   5.429
  13  -5  -4  83.981  11.334
 -13   5   4  66.336   9.570
 -13   5   4  95.863  11.836
  13   5  -4  85.652  10.403
  12  -5  -4  98.137   9.758
  12   5  -4  104.08    9.55
 -12   5   4  87.145  10.360
  12   5  -4  87.141   8.294
 -12   5   4  101.88    9.30
  11  -5  -4  50.330   6.339
 -11  -5   4  58.330   8.428
 -11   5   4  39.765   7.132
  11   5  -4  48.227   7.019
 -11   5   4  62.230   7.392
  10  -5  -4  49.173   4.811
 -10  -5   4  49.959   5.894
  10  -5  -4  35.640   6.266
 -10   5   4  26.901   5.404
  10   5  -4  29.739   4.994
 -10   5   4  41.212   5.901
  -9  -5   4  2.0112  2.9834
   9  -5  -4  6.3845  3.1482
   9  -5  -4  -2.225   3.848
   9  -5  -4  3.6225  3.6690
  -9   5   4  2.4634  2.8147
  -9   5   4  6.6079  3.1305
   9   5  -4  -1.583   3.155
  -8  -5   4  107.37    7.71
   8  -5  -4  113.85    7.29
   8  -5  -4  99.960   6.775
   8  -5  -4  113.10    7.11
  -8   5   4  104.86    7.81
   8   5  -4  99.442   7.290
  -8   5   4  89.057   6.385
   8   5  -4  106.57    7.72
   7  -5  -4  1.5869  2.0113
   7  -5  -4  3.7605  2.3083
   7  -5  -4  3.4449  1.9801
  -7  -5   4  4.0920  3.1069
   7  -5  -4  5.9142  2.0479
   7   5  -4  1.7352  2.6807
  -7   5   4  -1.035   2.336
   7   5  -4  4.5332  1.3886
  -7   5   4  -1.275   3.140
  -6  -5   4  23.969   4.141
   6  -5  -4  42.354   4.347
   6  -5  -4  28.582   3.672
   6  -5  -4  39.067   3.198
   6  -5  -4  40.563   2.615
   6   5  -4  30.446   4.768
  -6   5   4  36.367   3.669
   6   5  -4  32.067   3.876
  -6   5   4  35.316   3.804
   6   5  -4  27.263   2.883
   5  -5  -4  8.2434  3.2107
  -5  -5   4  1.9771  3.3330
   5  -5  -4  6.0525  1.8741
   5  -5  -4  7.5563  2.8858
   5  -5  -4  4.4730  1.3887
  -5   5   4  5.9042  4.3894
  -5   5   4  2.8768  1.9176
  -5   5   4  7.6782  2.1337
   5   5  -4  6.3945  2.1095
   5   5  -4  6.5964  1.8510
   5   5  -4  3.5419  3.0577
   4  -5  -4  2.1690  1.7863
   4  -5  -4  1.1939  1.0535
   4  -5  -4 -0.5614  2.0223
  -4  -5   4  2.8765  2.4592
  -4  -5   4  3.2248  3.0986
   4  -5  -4  2.1063  2.1598
   4   5  -4  0.6799  1.3725
  -4   5   4  1.4379  2.2638
  -4   5   4  1.8287  1.9143
   4   5  -4  -4.234   3.294
   4   5  -4 -0.0155  1.6137
  -4   5   4 -0.0601  3.9521
   3  -5  -4  112.07    6.14
  -3  -5   4  101.55    6.37
   3  -5  -4  115.32    5.10
   3  -5  -4  100.52    6.19
   3  -5  -4  110.43    5.27
  -3   5   4  117.94    7.46
  -3   5   4  96.995   5.634
  -3   5   4  109.63    5.23
   3   5  -4  102.50    6.90
   3   5  -4  109.53    4.91
   3   5  -4  104.47    5.31
   2  -5  -4  612.13   31.91
   2  -5  -4  564.11   23.96
   2  -5  -4  613.26   26.09
   2  -5  -4  601.15   38.15
   2  -5  -4  625.42   23.29
   2   5  -4  661.90   27.84
   2   5  -4  622.60   25.07
  -2   5   4  591.27   21.92
   2   5  -4  608.18   20.60
  -2   5   4  589.21   22.07
   1  -5  -4  9.6609  0.9992
   1  -5  -4  8.6891  1.8296
   1  -5  -4  11.193   1.546
   1  -5  -4  6.8357  2.7175
  -1  -5   4  7.3147  2.3205
   1   5  -4  7.4963  1.7592
   1   5  -4  10.921   1.567
  -1   5   4  6.9529  1.3954
  -1   5   4  9.0688  2.8469
   1   5  -4  5.3446  2.2956
   0  -5  -4  311.03   11.66
   0  -5  -4  312.05   12.69
   0  -5  -4  301.78   17.67
   0  -5   4  302.87   11.57
   0   5   4  325.75   11.00
   0   5   4  308.50   15.93
   0   5   4  333.70   12.69
   0   5  -4  285.73   13.67
   0   5  -4  328.85   17.73
   0   5  -4  326.01   16.15
  -1  -5  -4  414.23   16.97
  -1  -5  -4  399.99   23.69
   1  -5   4  418.77   16.91
  -1  -5  -4  436.44   17.86
  -1   5  -4  417.21   15.21
  -1   5  -4  440.31   23.42
   1   5   4  430.47   15.37
   1   5   4  414.88   15.56
   1   5   4  412.45   21.28
  -2  -5  -4  180.94    7.77
   2  -5   4  181.42    8.20
  -2  -5  -4  176.06   12.27
  -2  -5  -4  179.81    9.25
   2   5   4  181.99   10.50
  -2   5  -4  173.22    7.61
  -2   5  -4  193.45   11.89
   2   5   4  191.72    7.30
  -2   5  -4  173.16    7.77
   2   5   4  187.10    8.50
   3  -5   4  147.17    7.53
  -3  -5  -4  150.02    7.65
  -3  -5  -4  148.19    7.42
  -3   5  -4  136.98    6.69
  -3   5  -4  151.08    6.50
   3   5   4  153.64    7.97
   3   5   4  138.41    7.88
  -3   5  -4  137.15    9.71
  -4  -5  -4  198.10   10.27
   4  -5   4  178.50   10.03
   4   5   4  189.25    7.83
  -4   5  -4  192.27    9.42
  -4   5  -4  185.75    7.77
   4   5   4  182.72    9.27
   4   5   4  201.42   10.85
  -5  -5  -4  114.77    6.66
   5  -5   4  119.31    6.89
  -5   5  -4  124.72    7.04
   5   5   4  133.81    6.90
   5   5   4  115.39    7.80
  -5   5  -4  133.96    8.65
   5   5   4  124.20    7.70
  -6  -5  -4  63.157   6.894
   6  -5   4  72.101   3.527
   6  -5   4  64.291   5.320
  -6   5  -4  60.562   5.273
   6   5   4  67.915   5.175
   6   5   4  70.705   6.459
  -6   5  -4  63.573   5.301
   7  -5   4  0.0896  1.0722
  -7  -5  -4  0.3002  3.1949
   7  -5   4  2.9340  2.8774
   7   5   4 -0.1882  1.8867
   7   5   4 -0.3656  3.2462
  -7   5  -4 -0.7678  2.8299
  -7   5  -4  0.2661  3.0634
   8  -5   4  -4.516   4.911
  -8  -5  -4  0.0711  5.0785
  -8   5  -4  -3.067   2.919
  -8   5  -4  0.7061  2.2997
   8   5   4 -0.7559  3.3148
   9  -5   4  4.5837  4.4267
  -9  -5  -4  2.0396  4.2222
   9   5   4  -1.063   3.334
  -9   5  -4  1.4142  2.7122
  -9   5  -4  2.5182  4.5068
  10  -5   4  12.683   5.054
 -10  -5  -4  19.236   5.022
  10   5   4  15.329   4.967
 -10   5  -4  14.144   5.330
 -11  -5  -4  9.1403  5.8269
  11  -5   4  8.5527  5.5141
  11   5   4  9.4061  5.0700
 -11   5  -4  0.4342  6.0425
  12  -5   4  6.1590  6.4477
 -12  -5  -4  8.3578  6.4763
  12   5   4  4.7392  7.3113
 -12   5  -4  0.7426  6.5237
  12  -6  -4  15.525   7.434
 -12   6   4  8.7344  5.0030
  12   6  -4  12.229   8.267
 -12   6   4  5.8509  5.2479
 -11  -6   4  -1.124   5.213
  11  -6  -4  5.2806  4.1279
 -11   6   4  2.9895  5.4587
  11   6  -4 -0.0541  3.8885
 -11   6   4  7.3301  4.4514
  10  -6  -4  38.587   5.109
 -10  -6   4  37.993   7.560
 -10   6   4  26.224   6.444
  10   6  -4  34.227   5.688
 -10   6   4  33.768   4.971
   9  -6  -4  6.9721  4.8632
  -9  -6   4  -3.898   5.213
  -9   6   4  0.0980  3.7609
  -9   6   4  6.3523  3.4122
   9   6  -4  2.8601  5.3951
   8  -6  -4  57.505   3.794
   8  -6  -4  54.863   5.331
  -8  -6   4  49.343   5.378
  -8   6   4  41.492   5.580
   8   6  -4  38.710   5.242
  -8   6   4  53.137   6.180
  -7  -6   4  -3.216   3.536
   7  -6  -4  5.6752  2.2172
   7  -6  -4  0.4314  2.9969
   7  -6  -4 -0.4810  2.4846
   7   6  -4  0.2951  2.6784
   7   6  -4  2.4547  3.6977
   7   6  -4  4.8548  2.3782
  -7   6   4  3.2387  3.7032
  -7   6   4  2.3347  2.6796
   6  -6  -4  51.204   3.692
   6  -6  -4  44.450   3.296
   6  -6  -4  39.902   5.424
  -6  -6   4  40.984   5.474
   6  -6  -4  47.891   4.248
   6   6  -4  54.267   6.170
   6   6  -4  45.729   3.398
  -6   6   4  39.870   4.418
  -6   6   4  41.149   4.621
   6   6  -4  44.402   4.121
   5  -6  -4  8.9212  1.4847
  -5  -6   4  4.1784  4.2483
   5  -6  -4  13.048   2.738
   5  -6  -4  4.8891  2.8246
   5  -6  -4  6.5406  2.6925
   5   6  -4  5.5402  2.6735
   5   6  -4  9.7792  3.9691
  -5   6   4  7.0675  3.3572
  -5   6   4  2.3500  3.4762
   5   6  -4  6.5021  3.1590
   4  -6  -4  23.844   3.739
   4  -6  -4  21.044   3.922
   4  -6  -4  31.999   3.397
  -4  -6   4  26.915   4.870
   4  -6  -4  29.229   2.470
  -4   6   4  32.210   4.060
  -4   6   4  23.362   4.498
   4   6  -4  20.576   3.415
   4   6  -4  22.661   2.574
   4   6  -4  26.258   4.016
   3  -6  -4  343.42   18.34
   3  -6  -4  350.59   15.83
  -3  -6   4  326.43   15.94
   3  -6  -4  340.43   15.67
   3  -6  -4  339.13   13.26
   3   6  -4  355.92   14.70
  -3   6   4  369.05   15.36
   3   6  -4  357.94   15.38
  -3   6   4  341.30   14.53
   3   6  -4  326.14   13.00
   2  -6  -4  121.17    7.28
   2  -6  -4  115.35    5.16
   2  -6  -4  115.04    7.06
   2  -6  -4  113.85    7.37
   2   6  -4  118.46    7.61
   2   6  -4  104.31    7.00
   2   6  -4  115.05    5.86
  -2   6   4  109.42    6.87
  -2   6   4  123.71    6.67
   1  -6  -4  246.45   16.58
   1  -6  -4  222.97   10.84
   1  -6  -4  226.90   10.79
  -1  -6   4  242.34   11.65
   1  -6  -4  228.99   13.93
  -1   6   4  238.81   10.26
   1   6  -4  247.49   15.86
   1   6  -4  245.83   10.49
   1   6  -4  219.11   11.06
  -1   6   4  231.90   11.17
   0  -6   4  153.35    7.09
   0  -6  -4  150.66    9.71
   0  -6  -4  143.51    8.91
   0  -6  -4  139.56    7.44
   0   6  -4  147.84    9.87
   0   6   4  152.48    7.18
   0   6  -4  154.12   10.10
   0   6  -4  145.59   10.42
   0   6   4  153.32    7.86
  -1  -6  -4  77.040   4.652
  -1  -6  -4  75.180   6.868
   1  -6   4  74.510   5.480
  -1  -6  -4  69.026   5.616
   1   6   4  71.348   4.634
  -1   6  -4  66.453   6.691
  -1   6  -4  68.691   5.179
   1   6   4  63.597   6.465
   2  -6   4  27.686   3.260
  -2  -6  -4  32.904   4.282
   2   6   4  37.107   3.662
  -2   6  -4  37.667   4.701
  -2   6  -4  30.768   3.394
   2   6   4  26.366   3.183
  -2   6  -4  29.057   4.069
  -3  -6  -4  1.9059  2.9310
   3  -6   4  3.7331  2.0383
   3   6   4  2.7439  3.0236
   3   6   4  1.2612  2.6676
   3   6   4  1.4122  2.1543
  -3   6  -4  -1.499   2.056
  -3   6  -4 -0.1923  2.7550
   4  -6   4  44.265   3.998
  -4  -6  -4  33.699   5.515
  -4   6  -4  37.942   4.528
   4   6   4  32.037   4.237
  -4   6  -4  28.793   3.924
   4   6   4  34.217   4.338
   5  -6   4  0.9666  2.7935
  -5  -6  -4  -1.735   3.385
   5   6   4  2.3865  2.2923
  -5   6  -4 -0.6571  2.0701
  -5   6  -4 -0.9650  3.8908
   6  -6   4  5.8571  2.8313
  -6  -6  -4  8.8459  5.8453
  -6   6  -4  4.4815  3.6146
   6   6   4  5.4787  3.4919
  -6   6  -4  3.3491  2.6052
   7  -6   4 -0.4677  3.4015
  -7  -6  -4  3.1780  4.9826
  -7   6  -4  2.5867  3.8252
   7   6   4 -0.4268  3.0173
  -7   6  -4  3.7017  2.4309
  -8  -6  -4  44.140   7.932
   8  -6   4  41.472   5.631
  -8   6  -4  32.317   5.688
   8   6   4  21.989   5.988
  -8   6  -4  28.480   5.410
  -9  -6  -4  93.396   9.761
   9  -6   4  106.68   10.11
  -9   6  -4  102.50    9.88
   9   6   4  79.250   8.997
 -10  -6  -4  12.009   6.594
  10  -6   4  19.443   6.417
  10   6   4  12.956   5.277
 -10   6  -4  5.4696  8.8987
  11  -6   4  -1.786   5.600
 -11  -6  -4  8.0374  9.6578
  11   6   4  0.1217  5.7379
 -11   6  -4  -5.238   9.450
  11  -7  -4  30.837   6.907
 -11  -7   4  21.421   8.163
  11   7  -4  18.642   5.626
 -11   7   4  22.886   6.650
 -11   7   4  11.713   8.264
 -10  -7   4  5.9668  5.4964
  10  -7  -4  12.269   7.154
 -10   7   4  1.6680  4.4484
  10   7  -4  9.4349  4.6787
 -10   7   4  13.731   5.768
   9  -7  -4  -2.028   3.755
  -9  -7   4  3.0307  4.9487
   9   7  -4  1.4474  5.4467
  -9   7   4  4.7518  4.4114
  -9   7   4  6.3684  4.4521
   9   7  -4  5.7439  4.4399
   8  -7  -4  -2.351   4.464
  -8  -7   4  -1.851   4.109
  -8   7   4  5.4776  3.5189
   8   7  -4 -0.5750  4.4738
  -8   7   4  4.7830  3.6069
   8   7  -4  0.9805  4.4280
   7  -7  -4  53.496   6.183
  -7  -7   4  41.796   5.770
   7   7  -4  39.537   5.253
   7   7  -4  24.878   6.106
  -7   7   4  47.437   5.336
  -7   7   4  37.700   5.553
  -6  -7   4  22.312   5.453
   6  -7  -4  25.871   4.002
   6   7  -4  21.092   4.758
   6   7  -4  22.370   4.719
  -6   7   4  23.838   4.685
  -6   7   4  28.418   4.806
  -5  -7   4  9.3336  6.6351
   5  -7  -4  5.0568  2.5609
  -5   7   4  8.4835  3.2584
   5   7  -4  7.8912  3.4234
  -5   7   4 -0.8300  2.5625
   4  -7  -4  85.515   6.287
  -4  -7   4  81.607   7.150
   4  -7  -4  78.956   7.423
   4   7  -4  80.591   6.075
  -4   7   4  73.346   6.173
  -4   7   4  80.629   5.904
   4   7  -4  76.692   7.634
   3  -7  -4  14.722   4.074
   3  -7  -4  19.540   2.296
  -3  -7   4  13.978   4.646
   3   7  -4  19.312   4.729
  -3   7   4  18.903   4.717
   3   7  -4  18.570   2.555
  -3   7   4  18.023   5.133
   2  -7  -4  67.629   6.970
   2  -7  -4  75.745   5.664
   2  -7  -4  54.170   3.788
  -2   7   4  78.510   6.291
  -2   7   4  68.163   6.394
   2   7  -4  62.701   4.644
   2   7  -4  63.330   6.123
  -1  -7   4  7.2865  2.6769
   1  -7  -4  2.8184  3.5623
   1   7  -4  3.1783  1.3194
   1   7  -4  6.8032  4.1496
  -1   7   4  7.8804  3.4284
  -1   7   4  2.7910  1.7528
   0  -7   4  75.084   5.947
   0  -7  -4  66.156   6.525
   0   7  -4  61.030   5.685
   0   7   4  63.781   4.632
   0   7   4  68.320   5.375
   1  -7   4  42.036   3.632
  -1  -7  -4  31.473   5.919
   1   7   4  39.641   4.561
  -1   7  -4  39.318   5.210
   1   7   4  34.197   3.662
  -2  -7  -4  0.6263  3.8032
   2  -7   4  3.7518  2.2605
  -2   7  -4 -0.2476  3.4267
   2   7   4  3.8045  4.5479
   2   7   4  6.3734  3.2985
  -2   7  -4  -6.641   4.769
   3  -7   4  24.461   3.722
  -3  -7  -4  17.040   4.471
  -3   7  -4  11.957   3.632
  -3   7  -4  26.070   4.224
   3   7   4  24.298   3.569
   3   7   4  29.015   5.283
   4  -7   4  40.570   4.507
  -4  -7  -4  30.802   6.495
  -4   7  -4  28.504   4.709
  -4   7  -4  34.312   4.764
   4   7   4  30.199   4.452
   4   7   4  41.827   5.366
   5  -7   4  1.7178  4.0352
  -5  -7  -4 -0.1056  4.6515
   5   7   4  1.1596  2.8704
  -5   7  -4  -2.827   3.530
  -5   7  -4 -0.1702  3.3097
   5   7   4  4.2435  3.7165
   6  -7   4  24.311   4.951
  -6  -7  -4  26.297   4.662
  -6   7  -4  28.954   5.556
  -6   7  -4  31.031   4.694
   6   7   4  28.468   4.389
   6   7   4  33.003   4.886
   7  -7   4  -3.854   3.083
  -7  -7  -4 -0.2977  5.3900
  -7   7  -4  -4.395   6.779
   7   7   4  -7.708   4.745
  -7   7  -4  1.2029  2.6425
  -8  -7  -4  8.1846  5.4852
   8  -7   4  15.192   4.633
   8   7   4  15.959   5.398
  -8   7  -4  18.911   5.663
   9  -7   4  4.6514  5.1550
  -9  -7  -4  7.6688  6.2776
  -9   7  -4  13.912   5.800
   9   7   4  23.470   6.956
 -10  -7  -4  24.684  10.198
  10  -7   4  32.506   9.773
 -10   7  -4  19.981   8.723
  10   7   4  15.975   9.915
  10  -8  -4  -7.333   8.080
 -10   8   4  5.8318  6.3915
  10   8  -4  1.7552  7.4788
 -10   8   4  7.2368  5.6493
  10   8  -4  3.3792  7.1190
  -9  -8   4  16.317   7.197
   9  -8  -4  5.3287  6.0438
   9   8  -4  4.6332  6.0100
   9   8  -4  8.6625  6.7458
  -9   8   4  -1.093   5.628
  -9   8   4  9.5361  5.4198
  -8  -8   4  3.4949  5.8301
   8  -8  -4  1.5492  3.6552
  -8   8   4  -10.07    7.58
   8   8  -4  -1.197   6.718
   8   8  -4  3.4875  4.1232
  -8   8   4  2.1464  6.2651
   7  -8  -4  79.948   7.426
  -7  -8   4  69.890   9.174
  -7   8   4  56.196   6.800
   7   8  -4  65.144   7.382
  -7   8   4  85.325   7.627
   7   8  -4  58.470   8.251
  -6  -8   4  270.41   16.22
   6  -8  -4  287.43   13.51
  -6   8   4  275.76   15.69
   6   8  -4  286.87   17.10
  -6   8   4  273.88   15.57
   6   8  -4  267.28   17.62
   5  -8  -4  117.98    9.69
  -5  -8   4  118.54   10.00
   5   8  -4  129.91    8.53
   5   8  -4  121.20   10.82
  -5   8   4  131.59    9.19
  -5   8   4  122.02    9.41
  -4  -8   4  48.374   7.551
   4  -8  -4  42.444   6.883
  -4   8   4  57.992   6.094
   4   8  -4  48.403   5.223
  -4   8   4  56.015   6.034
   4   8  -4  56.002   7.676
   3  -8  -4  43.348   7.071
  -3   8   4  33.922   6.782
   3   8  -4  36.608   7.074
  -3   8   4  42.809   5.887
   2  -8  -4  262.64   16.63
  -2   8   4  271.32   14.38
   2   8  -4  274.74   16.21
  -2   8   4  276.03   15.14
   1  -8  -4 -0.4670  4.1247
  -1   8   4  -6.269   5.272
   1   8  -4  4.0046  4.2422
   0  -8   4  52.093   4.779
   0  -8  -4  49.382   7.275
   0   8   4  54.281   6.672
   0   8   4  46.695   4.495
   0   8  -4  53.058   7.820
   1  -8   4  56.309   5.875
  -1  -8  -4  55.675   7.110
   1   8   4  46.517   6.408
   1   8   4  49.410   4.729
  -1   8  -4  44.179   6.074
  -2  -8  -4  72.848   8.318
   2  -8   4  76.200   7.027
   2   8   4  64.726   5.224
  -2   8  -4  67.239   6.650
  -2   8  -4  81.150   7.261
   2   8   4  73.310   6.800
   3  -8   4  77.901   8.210
  -3  -8  -4  51.659   8.508
  -3   8  -4  60.409   5.693
   3   8   4  72.963   8.836
  -3   8  -4  65.051   8.464
   3   8   4  65.617   6.434
  -4  -8  -4  4.4883  5.3676
   4  -8   4  3.6075  3.3195
  -4   8  -4  3.0994  3.3345
   4   8   4  2.0134  4.6407
  -4   8  -4  4.8896  4.3141
   4   8   4  12.738   6.328
   5  -8   4  -2.829   3.248
  -5  -8  -4  4.2867  5.0495
   5   8   4  2.7261  5.8072
  -5   8  -4  0.1089  4.4113
  -5   8  -4  4.5719  3.0449
   5   8   4  3.5658  3.8938
  -6  -8  -4  12.495   6.028
   6  -8   4  28.943   6.559
   6   8   4  15.538   5.403
  -6   8  -4  0.0677  7.5684
   6   8   4  16.087   8.815
  -7  -8  -4  9.3287  6.0329
   7  -8   4  6.6081  6.6660
  -7   8  -4  5.2056  6.2579
   7   8   4  13.766   5.851
   7   8   4  2.2883  4.3360
   8  -8   4  95.771  11.253
  -8  -8  -4  95.266  10.877
   8   8   4  68.333   9.514
  -8   8  -4  81.261  10.103
   8   8   4  69.830   9.575
  -8  -9   4  34.777   7.298
   8   9  -4  32.020  10.868
  -8   9   4  34.148   7.582
  -8   9   4  38.796   7.922
  -7  -9   4  100.03   12.02
  -7   9   4  103.21   11.98
   7   9  -4  114.32   11.37
  -7   9   4  112.47   12.31
  -6  -9   4  5.4181  6.9603
  -6   9   4  8.9103  6.2166
   6   9  -4  5.3067  5.7711
  -6   9   4  7.6691  4.7540
  -5   9   4  0.9898  4.5238
  -5   9   4  4.6322  5.6236
   5   9  -4  1.5495  6.1148
  -4   9   4  0.9221  4.0449
   4   9  -4  15.578   8.447
  -4   9   4  1.5861  4.8772
   3  -9  -4  57.163   8.292
  -3   9   4  94.164   8.766
  -3   9   4  78.638   7.247
   3   9  -4  77.336   9.260
   2  -9  -4  8.3411  8.5200
  -2   9   4  14.590   4.784
  -2   9   4  4.8030  4.0620
   2   9  -4  11.620   5.536
   1  -9  -4  -3.648   5.312
  -1   9   4  4.3163  7.0568
  -1   9   4  -3.226   4.936
   1   9  -4  1.8895  7.7871
   0  -9  -4  5.8387  7.9253
   0   9  -4  5.2211  4.9651
   0   9   4  -3.927   7.023
  -1  -9  -4  37.602   9.260
   1   9   4  47.515   7.657
  -1   9  -4  27.368   4.828
  -1   9  -4  43.875   7.956
  -2  -9  -4  89.373  11.647
  -2   9  -4  90.464   9.103
   2   9   4  94.858   8.915
  -2   9  -4  85.559   8.018
  -3  -9  -4  62.831   8.487
  -3   9  -4  53.342   6.803
   3   9   4  67.767   8.405
  -3   9  -4  60.306   8.918
  -4  -9  -4  12.351   8.048
  -4   9  -4  15.627   6.322
   4   9   4  23.316   6.725
  -4   9  -4  14.077   6.011
   4   9   4  16.647   4.824
  -5  -9  -4  1.2564  9.7387
  -5   9  -4  10.602   5.412
   5   9   4  7.8930  7.2867
   5   9   4  8.2667  5.3182
   6  -9   4  15.588   5.625
  -6  -9  -4  18.328   6.635
   6   9   4  15.155   7.431
  -6   9  -4  21.815   7.169
   6   9   4  11.559   4.932
   5  10  -4  130.46   13.71
  -5  10   4  106.51   12.36
  -5  10   4  135.27   14.72
  -4  10   4  2.2410  6.4293
   4  10  -4  -3.410   7.693
  -4  10   4  -5.529   5.723
   3 -10  -4  4.6252  7.3376
   3  10  -4  4.2879  6.8816
  -3  10   4  6.9359  6.5829
  -3  10   4  0.2504  5.0972
   2 -10  -4  -5.732   7.388
   2  10  -4  5.9068  7.3393
  -2  10   4  3.9565  9.4340
  -2  10   4  0.8088  5.2771
   1 -10  -4  58.940   9.704
  -1  10   4  74.002   9.945
   1  10  -4  61.404  10.226
  -1  10   4  59.231   8.843
   0 -10  -4  1.8905  9.8035
   0  10   4  5.0574  6.1244
   0  10   4  4.4850  5.6388
   0  10  -4  5.4232  6.9081
  -1 -10  -4  -5.141   9.769
  -1  10  -4  10.890   6.996
   1  10   4  8.9249  6.4625
  -1  10  -4  -1.117   7.217
  -2 -10  -4  -9.173   9.668
  -2  10  -4  -11.39    6.46
   2  10   4  4.0304  8.2337
  -2  10  -4  -2.111   5.975
  -3 -10  -4  7.8909  8.1175
   3  10   4  -1.883   6.738
  -3  10  -4  0.0270  6.2486
  15   0  -5  0.0136  5.8140
  15   0  -5  -7.991   8.194
 -15   0   5  6.2785  6.5033
 -14   0   5  -6.231   4.263
  14   0  -5  8.3614  5.7706
  14   0  -5  0.2559  7.0375
 -13   0   5  45.323   6.509
  13   0  -5  51.833   5.925
  13   0  -5  50.587   7.414
 -12   0   5  0.1028  4.8748
  12   0  -5  0.2576  3.9020
  11   0  -5  556.49   23.54
  11   0  -5  576.06   26.94
 -11   0   5  539.34   27.79
  10   0  -5  1.0810  1.6822
 -10   0   5  2.5642  2.5228
  10   0  -5 -0.0670  2.3952
 -10   0   5 -0.8891  2.3909
  -9   0   5  44.197   3.819
   9   0  -5  38.822   3.211
  -9   0   5  36.500   4.553
   9   0  -5  50.427   5.086
  -8   0   5  0.4570  1.8392
  -8   0   5  1.1930  2.0859
   8   0  -5  -2.019   2.145
   8   0  -5 -0.3804  1.3075
   8   0  -5  0.8434  2.7811
   7   0  -5  66.821   3.736
  -7   0   5  64.179   4.492
  -7   0   5  72.282   3.459
   7   0  -5  58.923   4.936
   7   0  -5  69.911   3.759
  -6   0   5 -0.4384  1.3890
  -6   0   5  1.0674  1.4912
   6   0  -5 -0.8544  0.9454
   6   0  -5  0.1107  1.0431
   6   0  -5  -1.360   2.630
   6   0  -5  0.8445  1.4297
   5   0  -5 2210.24   76.98
  -5   0   5 2105.24   87.61
   5   0  -5 2190.98   76.98
   5   0  -5 2173.09   81.90
  -5   0   5 2156.84   71.27
   5   0  -5 2150.57   67.10
   4   0  -5  -3.348   1.057
   4   0  -5  -3.610   0.976
   4   0  -5  -2.678   1.082
  -4   0   5  -3.669   1.487
  -4   0   5  -2.342   1.194
  -3   0   5  14.834   1.598
   3   0  -5  14.374   1.483
   3   0  -5  17.923   1.758
   3   0  -5  14.622   1.060
  -3   0   5  15.341   1.497
   3   0  -5  1.0009  5.8213
  -3   0   5  2.7823  5.6001
  -3   0   5  1.9602  6.2947
   3   0  -5  14.001   7.137
  -2   0   5 -0.3861  0.9397
   2   0  -5 -0.2903  0.6993
  -2   0   5 -0.9315  0.9751
  -2   0   5  2.8299  5.3936
  -2   0   5  7.2297  6.9918
   2   0  -5  -11.20    7.05
   2   0  -5  -5.547   5.153
  -1   0   5  192.17    7.09
   1   0  -5  199.99    8.58
  -1   0   5  196.61    7.87
   1   0  -5  217.61    6.50
   1   0  -5  194.98    7.59
  -1   0   5  191.79    7.55
   1   0  -5  206.90    9.68
   1   0  -5  200.11    9.52
  -1   0   5  203.65    7.27
  -1   0   5  195.69   26.13
   1   0  -5  188.43   27.05
  -1   0   5  174.48   26.56
   1   0  -5  179.23   26.27
   0   0   5 -0.2165  0.3300
   0   0   5 -0.2614  0.9722
   0   0  -5 -0.8537  0.9964
   0   0   5  0.3915  0.7325
   0   0  -5  0.2470  0.7967
   0   0  -5  0.6054  0.3721
   0   0  -5 -0.5551  0.5760
   0   0   5 -0.6959  0.4171
   0   0   5  0.4814  0.7524
   0   0   5  6.4495  5.0130
   0   0  -5  -6.216   5.330
   0   0   5  5.9811  4.7825
   0   0  -5  4.1866  8.0221
  -1   0  -5  182.31    7.08
   1   0   5  184.60    7.33
   1   0   5  176.97    9.90
  -1   0  -5  190.98    9.81
  -1   0  -5  202.99   10.37
   1   0   5  180.67    5.81
  -1   0  -5  178.77    7.46
   1   0   5  171.39    7.15
   1   0   5  201.76   28.97
  -1   0  -5  193.07   28.51
  -1   0  -5  188.22   30.12
   1   0   5  174.80   28.82
   2   0   5 -0.5968  1.0486
  -2   0  -5  -1.304   1.030
  -2   0  -5  0.3312  0.5791
  -2   0  -5  1.1674  1.0493
  -2   0  -5  0.5801  0.9404
   2   0   5  0.0852  0.4397
   2   0   5  -1.042   0.957
   2   0   5  -1.688   1.100
   3   0   5 2153.41   78.48
   3   0   5 2117.74   91.44
  -3   0  -5 2167.40   77.62
  -3   0  -5 2258.63   73.36
   3   0   5 2225.97   73.01
   3   0   5 2189.95   66.80
  -3   0  -5 2325.22   74.61
  -3   0  -5 2131.24   71.36
   4   0   5  0.9410  1.4686
   4   0   5 -0.2965  0.7794
  -4   0  -5  -2.002   1.102
  -4   0  -5  -2.818   2.057
   4   0   5 -0.7102  1.0940
   4   0   5  -2.175   1.906
  -4   0  -5  1.9175  2.4599
  -4   0  -5  0.6907  1.3402
   5   0   5  606.15   21.21
  -5   0  -5  571.30   21.42
  -5   0  -5  586.27   21.52
  -5   0  -5  611.73   26.79
  -5   0  -5  570.79   21.19
   5   0   5  580.75   20.30
   5   0   5  576.04   30.91
  -5   0  -5  633.33   24.27
   5   0   5  592.71   20.73
  -6   0  -5  0.0826  2.2518
   6   0   5  0.9473  1.6751
  -6   0  -5  -1.870   2.489
  -6   0  -5 -0.5124  1.8793
   6   0   5 -0.3427  2.1841
  -6   0  -5  0.1099  1.1610
   6   0   5  -1.423   1.740
  -7   0  -5  284.19   13.92
  -7   0  -5  266.10   10.55
   7   0   5  248.12   11.69
  -7   0  -5  274.48   13.58
  -7   0  -5  263.70   10.99
   7   0   5  266.56   13.03
   7   0   5  276.60   17.80
  -8   0  -5  1.2101  2.2008
   8   0   5  2.5012  2.4316
  -8   0  -5  1.1334  2.4692
   8   0   5  0.2330  2.1219
  -8   0  -5  0.4634  1.2920
  -8   0  -5  -1.205   1.546
   9   0   5  16.867   3.790
  -9   0  -5  6.1128  3.3022
  -9   0  -5  15.279   3.849
  -9   0  -5  17.169   2.416
   9   0   5  16.503   3.671
  -9   0  -5  13.420   2.298
  10   0   5  0.1849  2.4830
 -10   0  -5  -1.069   2.947
 -10   0  -5 -0.5120  2.8739
  10   0   5  1.9394  2.9665
 -10   0  -5  2.4691  3.7587
  11   0   5  63.069   6.213
 -11   0  -5  75.418   6.107
  11   0   5  53.804   7.447
  12   0   5  4.0476  4.0552
 -12   0  -5 -0.6580  3.6325
  12   0   5  5.6473  4.5730
  13   0   5  25.199   7.580
  13   0   5  29.715   6.231
  15  -1  -5  9.0252  6.4483
  15  -1  -5  3.8923  6.2826
  15   1  -5  7.5473  8.6091
 -15   1   5  2.0700  5.7666
  15   1  -5  3.0736  6.1943
  14  -1  -5  0.6220  4.5458
  14  -1  -5  5.9692  5.3574
 -14  -1   5  11.806   4.480
  14   1  -5  4.6822  7.5455
 -14   1   5  6.0472  4.8741
  14   1  -5  1.9038  4.8009
  13  -1  -5  62.763   8.216
  13  -1  -5  88.818   7.966
 -13  -1   5  78.217   8.374
 -13   1   5  69.897   6.605
  13   1  -5  63.472   8.318
  13   1  -5  65.970   8.567
 -12  -1   5  4.4309  3.4164
  12  -1  -5  2.9263  3.5461
  12  -1  -5  7.4208  3.2585
  12  -1  -5  6.5201  4.3284
 -12   1   5  4.0548  3.3567
  12   1  -5  13.065   4.589
 -12   1   5  4.0018  3.0429
 -11  -1   5  499.54   22.41
  11  -1  -5  506.76   23.85
  11  -1  -5  495.88   19.94
  11   1  -5  506.54   23.83
 -11   1   5  468.74   23.76
  11   1  -5  485.51   20.80
 -11   1   5  444.96   20.18
 -10  -1   5  445.13   22.50
  10  -1  -5  439.41   18.03
 -10  -1   5  464.10   16.67
  10  -1  -5  439.26   15.78
 -10  -1   5  423.32   20.87
  10   1  -5  419.73   19.11
  10   1  -5  439.88   22.85
 -10   1   5  435.91   21.28
 -10   1   5  424.37   17.62
   9  -1  -5  954.34   43.10
  -9  -1   5 1033.17   39.46
  -9  -1   5  960.15   39.88
   9  -1  -5  997.64   42.36
  -9  -1   5  994.95   52.07
   9   1  -5  932.78   36.24
  -9   1   5  915.76   36.75
   9   1  -5  991.17   49.38
  -9   1   5 1027.52   39.86
  -9   1   5  995.12   49.91
   8  -1  -5  138.54    6.28
  -8  -1   5  122.25    6.84
   8  -1  -5  139.38    7.30
   8  -1  -5  119.41    6.46
  -8  -1   5  132.45    5.22
  -8  -1   5  139.52    4.88
  -8   1   5  132.58    6.40
   8   1  -5  130.16    7.05
  -8   1   5  129.37    7.14
  -8   1   5  141.18    6.95
   8   1  -5  124.14    6.11
   7  -1  -5  133.42    5.70
  -7  -1   5  137.18    6.84
   7  -1  -5  137.24    7.10
  -7  -1   5  148.80    5.97
   7  -1  -5  132.91    5.45
   7   1  -5  138.39    7.72
   7   1  -5  147.09    6.83
  -7   1   5  142.00    6.44
  -7   1   5  130.87    7.17
  -7   1   5  136.42    6.32
   7   1  -5  154.35    6.02
   7   1  -5  152.49    5.54
  -6  -1   5  305.96   13.35
   6  -1  -5  307.68   10.68
  -6  -1   5  289.47   13.06
   6  -1  -5  295.00   11.21
   6  -1  -5  319.62   13.24
   6  -1  -5  314.03   13.95
   6   1  -5  308.44   10.38
  -6   1   5  307.72   10.60
  -6   1   5  285.72   11.60
   6   1  -5  290.69   12.49
   6   1  -5  337.04   11.50
   6   1  -5  328.45   14.62
   6   1  -5  304.04   14.72
  -6   1   5  302.06   12.23
  -5  -1   5  310.72   12.72
   5  -1  -5  322.41   12.94
   5  -1  -5  310.19   11.50
   5  -1  -5  310.20   11.65
  -5  -1   5  306.61   11.72
   5   1  -5  314.67   13.28
   5   1  -5  321.00   13.62
  -5   1   5  296.77   13.91
   5   1  -5  327.46   10.09
  -5   1   5  312.95   10.70
   5   1  -5  319.41   11.12
  -5   1   5  312.92   12.56
   5   1  -5  297.34   10.67
  -4  -1   5  20.641   2.197
   4  -1  -5  21.052   2.143
   4  -1  -5  20.315   1.104
  -4  -1   5  22.627   2.093
   4  -1  -5  20.983   1.946
   4  -1  -5  20.124   1.426
  -4   1   5  20.199   2.018
   4   1  -5  19.265   2.226
   4   1  -5  21.122   1.485
  -4   1   5  21.514   1.657
  -4   1   5  19.766   1.652
   4   1  -5  17.946   1.739
   4   1  -5  21.046   1.446
   3  -1  -5  2.9198  0.5325
   3  -1  -5  2.4230  1.1306
   3  -1  -5  2.3899  0.9670
  -3  -1   5  1.9012  0.8419
  -3  -1   5  1.3245  0.8406
   3  -1  -5  2.1884  0.5391
  -3   1   5  2.6824  1.1422
   3   1  -5  2.6217  0.7073
  -3   1   5  1.3189  0.5350
  -3   1   5  2.0821  0.5100
  -3   1   5  2.0796  1.0953
   3   1  -5  2.7453  1.0548
  -2  -1   5  789.81   33.93
   2  -1  -5  829.12   32.07
   2  -1  -5  814.50   29.90
   2  -1  -5  843.04   30.10
   2  -1  -5  861.67   34.95
  -2  -1   5  808.82   40.48
  -2   1   5  796.35   35.24
  -2   1   5  787.24   32.22
   2   1  -5  802.64   29.76
   2   1  -5  828.99   36.29
   2   1  -5  849.84   31.80
  -2   1   5  853.42   31.59
   2   1  -5  787.50   26.90
  -2   1   5  786.85   29.12
  -2  -1   5  835.93  115.47
   2  -1  -5  891.76  115.53
   2  -1  -5  863.44  121.03
  -2  -1   5  807.05  115.03
   2   1  -5  884.88  115.56
   2   1  -5  868.74  115.01
  -2   1   5  930.66  116.25
  -2   1   5  762.00  116.56
  -1  -1   5  49.887   2.342
  -1  -1   5  44.849   2.201
   1  -1  -5  45.524   2.445
   1  -1  -5  48.653   3.186
  -1  -1   5  43.328   2.614
   1  -1  -5  50.992   2.454
   1  -1  -5  48.131   3.230
  -1  -1   5  46.543   2.703
  -1   1   5  43.772   2.428
   1   1  -5  46.283   1.888
  -1   1   5  46.788   1.858
   1   1  -5  48.288   3.094
  -1   1   5  43.775   2.576
   1   1  -5  47.742   2.330
   1   1  -5  49.156   1.969
  -1   1   5  41.700   2.212
  -1   1   5  47.799   2.473
   1  -1  -5  32.693  10.485
  -1  -1   5  43.045   7.357
  -1  -1   5  45.123   7.687
   1  -1  -5  44.699  11.749
   1   1  -5  41.576   8.660
  -1   1   5  47.970  10.552
  -1   1   5  59.366  11.298
   1   1  -5  41.413   7.817
   0  -1  -5  5.5285  1.1420
   0  -1   5  4.9043  1.1572
   0  -1  -5  6.2888  1.1526
   0  -1  -5  6.8949  1.0597
   0  -1   5  6.1491  0.8814
   0  -1  -5  5.8909  1.0052
   0   1  -5  6.8930  0.8833
   0   1  -5  6.5825  1.1437
   0   1   5  5.1588  0.8130
   0   1   5  5.0615  1.0707
   0   1   5  5.3040  1.3427
   0   1  -5  5.2095  1.1954
   0   1  -5  4.8529  0.4285
   0   1   5  6.2037  1.0019
   0   1  -5  5.9806  0.9774
   0  -1   5  3.2031  4.2158
   0  -1  -5  15.884  10.567
   0  -1   5  3.3895  4.0087
   0  -1  -5  -6.982   7.015
   0   1  -5  -1.447   3.556
   0   1  -5  4.2807  4.5167
   0   1   5  -9.488  10.158
   0   1   5 -0.7335  8.0359
   1  -1   5  34.312   1.865
  -1  -1  -5  40.336   2.519
   1  -1   5  36.982   2.115
  -1  -1  -5  36.189   2.315
  -1  -1  -5  39.797   1.913
  -1  -1  -5  38.189   2.525
   1  -1   5  34.582   2.775
   1   1   5  36.374   2.231
   1   1   5  38.750   3.056
   1   1   5  38.208   2.435
   1   1   5  33.541   2.114
  -1   1  -5  31.586   2.098
   1   1   5  36.420   2.488
  -1   1  -5  35.320   2.617
  -1   1  -5  41.968   2.023
  -1   1  -5  34.656   2.307
   2  -1   5  21.961   1.884
  -2  -1  -5  20.825   1.882
  -2  -1  -5  22.867   1.580
   2  -1   5  20.297   1.959
  -2  -1  -5  24.042   2.052
   2  -1   5  22.994   1.105
   2  -1   5  19.461   1.261
  -2  -1  -5  18.799   1.835
  -2   1  -5  22.515   1.683
  -2   1  -5  22.548   2.027
   2   1   5  26.226   2.189
   2   1   5  23.048   1.982
   2   1   5  19.552   1.905
  -2   1  -5  22.592   1.825
   2   1   5  21.092   1.663
   3  -1   5  198.88    7.46
  -3  -1  -5  216.67    9.18
   3  -1   5  198.28    9.90
   3  -1   5  206.60    8.55
  -3  -1  -5  205.75    8.93
  -3  -1  -5  211.20    7.49
  -3  -1  -5  196.06    7.55
   3  -1   5  203.43    8.41
  -3   1  -5  209.96    8.03
   3   1   5  219.51    9.34
  -3   1  -5  202.96    7.82
   3   1   5  220.63    8.54
   3   1   5  213.84    8.60
  -3   1  -5  217.22    9.89
   3   1   5  215.71    8.28
  -3   1  -5  204.45   10.26
  -4  -1  -5  9.8824  1.9318
   4  -1   5  8.5363  1.3075
   4  -1   5  9.6637  1.9260
  -4  -1  -5  8.3185  2.0694
   4  -1   5  10.654   1.321
   4  -1   5  8.9435  1.5306
  -4  -1  -5  13.072   1.366
  -4  -1  -5  7.4269  1.5337
   4   1   5  11.128   1.973
   4   1   5  13.952   1.598
  -4   1  -5  9.3352  1.7446
  -4   1  -5  7.6518  2.2003
  -4   1  -5  8.7010  1.1094
  -4   1  -5  10.087   1.499
   4   1   5  8.3815  1.5468
   4   1   5  10.018   1.507
   5  -1   5  226.35   10.10
   5  -1   5  225.07   12.29
   5  -1   5  235.55    8.53
  -5  -1  -5  214.14    9.13
  -5  -1  -5  238.22   12.20
  -5  -1  -5  235.69    9.53
  -5  -1  -5  226.42   14.51
   5  -1   5  231.72   11.08
   5   1   5  269.19   12.42
   5   1   5  222.87   10.20
  -5   1  -5  228.05   10.52
   5   1   5  232.49   12.61
  -5   1  -5  241.66   15.86
   5   1   5  227.83    9.18
  -5   1  -5  248.00    9.41
  -5   1  -5  244.85   10.45
  -6  -1  -5  43.422   4.616
   6  -1   5  51.350   4.158
   6  -1   5  55.488   3.661
   6  -1   5  48.434   3.198
  -6  -1  -5  54.530   2.580
  -6  -1  -5  39.027   3.560
   6   1   5  47.087   3.274
  -6   1  -5  55.603   3.560
   6   1   5  49.853   4.295
  -6   1  -5  38.420   4.477
  -6   1  -5  42.995   3.925
   6   1   5  55.654   5.282
   7  -1   5 -0.6810  1.9617
   7  -1   5  0.6752  2.3499
  -7  -1  -5  0.4080  1.7424
   7  -1   5 -0.3822  1.6699
  -7  -1  -5  0.3054  0.8618
  -7  -1  -5  0.5747  0.8024
   7   1   5 -0.7310  1.9054
  -7   1  -5  -1.465   1.458
  -7   1  -5  -1.188   2.276
   7   1   5  -1.254   1.670
   7   1   5  0.8595  2.1599
  -7   1  -5  1.3120  1.5850
   8  -1   5  -1.584   3.793
  -8  -1  -5  5.5860  1.0560
  -8  -1  -5  2.2060  2.4734
   8  -1   5  1.8000  1.7691
  -8  -1  -5  4.3899  1.0074
  -8   1  -5  8.7670  3.1331
  -8   1  -5  3.9690  1.8448
  -8   1  -5  0.6834  2.0256
   8   1   5  7.5302  2.7007
  -8   1  -5  5.6276  3.4645
   8   1   5  5.7308  2.4512
   9  -1   5 -0.1490  2.4719
  -9  -1  -5  3.3626  2.4790
  -9  -1  -5  1.5316  0.8647
   9  -1   5  2.3259  2.4583
  -9   1  -5  1.1464  2.3851
   9   1   5  -2.406   2.368
  -9   1  -5  -1.667   3.866
   9   1   5  0.2066  2.3458
  10  -1   5  7.5509  4.8957
  10  -1   5  11.096   3.213
 -10  -1  -5  6.2123  3.5527
  10   1   5  3.2170  3.6642
  10   1   5  4.7842  3.0156
 -10   1  -5  7.9537  2.8965
 -10   1  -5  3.1325  3.0513
  11  -1   5  345.52   19.89
 -11  -1  -5  319.33   23.66
  11  -1   5  332.63   21.42
 -11   1  -5  326.76   22.61
  11   1   5  358.11   17.67
  11   1   5  333.49   20.21
 -11   1  -5  360.07   23.08
  12  -1   5  31.002   6.027
 -12  -1  -5  29.851   5.627
  12  -1   5  31.155   5.780
 -12   1  -5  25.767   7.866
  12   1   5  25.053   6.078
 -12   1  -5  30.382   5.370
  12   1   5  34.162   6.378
  13  -1   5  0.0663  4.4542
  13  -1   5  -1.786   7.667
  13   1   5  4.9496  7.2006
  13   1   5  12.538   7.975
  15  -2  -5  7.9127  5.8694
  15  -2  -5  -4.127   5.659
  15   2  -5  -4.197   6.722
  15   2  -5 -0.1352  5.8425
 -15   2   5  -5.294   8.135
  14  -2  -5  23.109   6.946
  14  -2  -5  30.232   6.519
 -14   2   5  28.185   6.515
 -14   2   5  11.180   5.808
  14   2  -5  29.238   6.522
  14   2  -5  28.413   7.370
  13  -2  -5 -0.0577  5.1764
  13  -2  -5  4.7866  5.6523
  13   2  -5  11.410   6.809
 -13   2   5  2.7558  3.9984
 -13   2   5  9.2873  4.9509
  13   2  -5  5.4186  4.3486
  12  -2  -5  2.4305  4.0380
  12  -2  -5  6.0248  3.9506
  12  -2  -5 -0.0796  4.5313
 -12   2   5 -0.1355  5.8746
 -12   2   5  -2.160   2.946
  12   2  -5  0.3801  3.9541
  11  -2  -5  215.17   12.46
 -11  -2   5  218.30   13.04
 -11  -2   5  227.33   11.84
  11  -2  -5  219.88   10.88
  11  -2  -5  213.07   10.23
  11   2  -5  222.58   11.02
 -11   2   5  192.26   11.99
 -11   2   5  198.78   13.27
  10  -2  -5 1015.67   42.43
  10  -2  -5 1030.96   39.20
 -10  -2   5 1050.33   46.01
 -10  -2   5  982.04   43.39
 -10   2   5  994.96   44.52
 -10   2   5 1011.41   49.76
  10   2  -5 1014.16   37.81
  10   2  -5 1044.66   51.13
   9  -2  -5  95.359   5.683
   9  -2  -5  92.336   5.740
  -9  -2   5  82.768   5.961
  -9  -2   5  106.33    4.43
  -9  -2   5  109.17    6.88
  -9   2   5  101.04    5.88
   9   2  -5  99.907   6.423
   9   2  -5  86.975   6.110
  -9   2   5  85.713   6.589
   9   2  -5  107.14    5.01
   8  -2  -5  81.450   4.026
  -8  -2   5  90.764   5.289
  -8  -2   5  85.352   5.237
   8  -2  -5  78.028   5.241
  -8  -2   5  96.764   4.915
   8   2  -5  94.851   4.708
  -8   2   5  82.487   7.609
   8   2  -5  90.034   5.206
  -8   2   5  92.811   3.484
   8   2  -5  90.990   4.175
  -8   2   5  84.453   5.827
  -8   2   5  82.370   5.390
  -7  -2   5  57.957   3.448
   7  -2  -5  53.464   4.251
   7  -2  -5  53.029   3.760
   7  -2  -5  51.987   4.281
  -7  -2   5  56.112   3.411
  -7  -2   5  58.312   4.522
   7   2  -5  58.746   5.532
   7   2  -5  51.881   3.208
  -7   2   5  61.320   3.481
   7   2  -5  44.059   4.129
  -7   2   5  48.590   3.742
  -7   2   5  60.082   2.578
  -7   2   5  49.125   4.801
   7   2  -5  52.025   3.693
   6  -2  -5  97.437   5.306
  -6  -2   5  88.397   4.088
  -6  -2   5  86.126   4.770
   6  -2  -5  90.409   3.984
  -6  -2   5  92.920   5.650
   6  -2  -5  93.144   4.695
   6  -2  -5  90.357   4.851
   6   2  -5  86.076   4.186
   6   2  -5  89.381   4.948
   6   2  -5  86.484   5.797
  -6   2   5  94.469   3.942
  -6   2   5  94.136   4.877
  -6   2   5  80.991   4.800
  -6   2   5  94.644   4.762
   6   2  -5  82.634   4.626
   5  -2  -5  41.736   2.385
   5  -2  -5  45.795   2.727
   5  -2  -5  47.788   2.785
   5  -2  -5  43.187   3.061
  -5  -2   5  40.018   2.863
   5   2  -5  44.163   2.601
  -5   2   5  41.305   3.816
  -5   2   5  42.022   2.914
   5   2  -5  37.507   2.394
   5   2  -5  38.833   3.602
  -5   2   5  47.334   2.091
   5   2  -5  33.853   3.316
  -5   2   5  41.351   2.519
   4  -2  -5  -1.226   0.952
  -4  -2   5  1.2566  1.2268
   4  -2  -5  1.9574  1.7599
   4  -2  -5  0.6573  0.9344
   4  -2  -5  1.0214  0.9981
  -4   2   5 -0.0498  1.1679
  -4   2   5  0.4204  1.0696
  -4   2   5  1.0092  1.4372
   4   2  -5 -0.3092  1.0783
   4   2  -5 -0.8370  1.0461
   4   2  -5  0.5027  1.3760
  -4   2   5 -0.9586  0.6982
   4   2  -5  -2.533   1.476
   3  -2  -5  78.934   4.505
   3  -2  -5  78.825   3.624
   3  -2  -5  82.221   4.269
   3  -2  -5  82.418   3.252
  -3   2   5  76.482   2.995
   3   2  -5  73.890   4.332
  -3   2   5  80.629   4.349
   3   2  -5  78.496   4.363
  -3   2   5  78.350   3.972
  -3   2   5  73.973   4.335
   3   2  -5  75.507   3.148
   3   2  -5  76.946   3.551
   3   2  -5  73.958   4.880
   2  -2  -5  254.97    9.08
   2  -2  -5  239.52    9.40
   2  -2  -5  272.20    9.71
   2  -2  -5  250.23    8.82
  -2   2   5  241.59    8.71
  -2   2   5  258.13   10.62
   2   2  -5  239.42    8.44
   2   2  -5  252.83   10.22
   2   2  -5  257.00    9.91
   2   2  -5  245.66   10.21
  -2   2   5  241.88   11.55
  -2   2   5  228.98    9.76
  -1  -2   5  133.38    5.37
   1  -2  -5  139.87    6.90
  -1  -2   5  126.92    5.95
   1  -2  -5  141.35    5.64
   1  -2  -5  123.63    5.48
   1  -2  -5  129.75    4.93
  -1   2   5  132.40    5.50
  -1   2   5  143.22    5.45
   1   2  -5  144.45    5.30
  -1   2   5  145.45    5.43
   1   2  -5  151.21    6.59
  -1   2   5  136.25    5.84
   1   2  -5  138.56    5.42
  -1   2   5  135.18    5.37
   0  -2  -5  146.58    6.14
   0  -2  -5  149.68    7.47
   0  -2  -5  140.50    6.24
   0  -2  -5  142.03    6.49
   0  -2   5  155.28    7.47
   0  -2   5  146.33    6.03
   0   2  -5  153.57    5.34
   0   2   5  153.75    6.39
   0   2  -5  152.26    6.33
   0   2   5  146.28    6.50
   0   2  -5  148.04    6.32
   0   2   5  151.70    6.40
   1  -2   5  623.50   24.65
   1  -2   5  615.02   19.92
  -1  -2  -5  605.98   21.31
  -1  -2  -5  627.67   31.77
  -1  -2  -5  610.40   21.59
  -1  -2  -5  625.63   28.91
  -1   2  -5  630.52   18.74
  -1   2  -5  613.71   27.58
   1   2   5  621.83   20.49
  -1   2  -5  620.48   20.21
  -1   2  -5  659.13   21.38
   1   2   5  635.03   23.42
   1   2   5  636.73   19.59
   1   2   5  615.04   21.18
   2  -2   5  158.89    6.92
   2  -2   5  171.58    6.18
  -2  -2  -5  159.90    6.70
  -2  -2  -5  154.11    6.41
   2  -2   5  155.59    5.68
  -2  -2  -5  156.36    5.90
  -2  -2  -5  164.40    7.69
  -2   2  -5  167.69    6.42
   2   2   5  172.20    7.82
  -2   2  -5  157.83    6.25
  -2   2  -5  161.35    9.16
   2   2   5  158.91    6.46
   2   2   5  165.65    5.69
  -2   2  -5  163.45    6.29
   2   2   5  162.81    6.78
  -3  -2  -5 1077.24   57.77
   3  -2   5 1048.43   35.92
   3  -2   5 1018.15   44.04
   3  -2   5 1039.93   44.40
  -3  -2  -5 1060.54   38.18
  -3  -2  -5 1005.53   37.39
   3  -2   5 1024.29   39.34
  -3  -2  -5 1022.86   34.81
   3   2   5 1069.42   42.16
  -3   2  -5 1113.35   38.68
  -3   2  -5 1087.92   41.95
  -3   2  -5 1050.05   35.32
   3   2   5 1064.64   40.97
   3   2   5 1121.11   44.53
  -3   2  -5 1104.86   33.21
   3   2   5 1032.23   38.44
   3   2   5 1141.39   37.10
  -4  -2  -5  510.93   18.60
   4  -2   5  541.37   18.16
  -4  -2  -5  566.39   22.22
  -4  -2  -5  538.55   20.65
   4  -2   5  515.94   20.61
   4  -2   5  544.51   19.25
   4  -2   5  551.59   22.82
  -4  -2  -5  553.14   28.74
  -4   2  -5  557.86   20.22
  -4   2  -5  570.63   22.19
  -4   2  -5  562.52   19.96
   4   2   5  581.78   21.10
   4   2   5  620.97   21.24
   4   2   5  565.82   21.12
  -4   2  -5  585.56   24.20
   4   2   5  627.05   23.42
   4   2   5  552.99   19.61
  -5  -2  -5  0.7344  1.9389
  -5  -2  -5  4.0167  0.7485
   5  -2   5  3.3704  1.1770
   5  -2   5  1.7488  1.0767
  -5  -2  -5  3.2117  1.5147
   5  -2   5  2.2550  1.7873
   5   2   5  4.2591  1.3400
  -5   2  -5  3.1934  1.3586
  -5   2  -5  1.4266  1.3477
   5   2   5  3.2691  1.9557
   5   2   5 -0.3764  1.4713
  -5   2  -5  1.6643  1.9171
  -6  -2  -5  420.61   20.66
  -6  -2  -5  424.99   18.80
   6  -2   5  414.54   17.15
   6  -2   5  446.08   18.30
   6  -2   5  444.86   17.35
   6   2   5  467.90   31.91
  -6   2  -5  432.06   20.52
  -6   2  -5  459.60   20.21
   6   2   5  425.17   19.70
   6   2   5  443.89   17.12
  -6   2  -5  440.63   23.56
   7  -2   5  10.371   2.492
  -7  -2  -5  5.8790  2.4124
   7  -2   5  9.0565  2.0173
   7  -2   5  9.6263  3.6570
  -7  -2  -5  5.6217  0.4133
  -7   2  -5  1.9962  3.2815
  -7   2  -5  8.7700  2.7357
   7   2   5  5.2983  3.3028
  -7   2  -5  6.2571  2.1051
  -7   2  -5  10.277   2.834
   7   2   5  4.8840  2.1668
   8  -2   5  5.2934  2.2874
   8  -2   5  5.2292  2.7072
  -8  -2  -5  3.4480  2.1246
  -8   2  -5  0.9123  1.6962
  -8   2  -5  -1.100   3.576
   8   2   5  2.6092  2.6126
   8   2   5  3.0641  3.1775
  -9  -2  -5  442.73   21.27
   9  -2   5  450.68   23.96
   9  -2   5  457.63   24.98
  -9   2  -5  428.28   30.59
   9   2   5  421.20   23.87
   9   2   5  468.78   21.94
  -9   2  -5  491.56   21.66
  10  -2   5  4.9340  2.6213
  10  -2   5  0.0271  3.7138
 -10  -2  -5  0.9536  3.0516
 -10   2  -5  2.3806  3.8030
  10   2   5  4.9290  4.7678
  10   2   5  3.2815  3.8564
 -10   2  -5  0.5405  2.1016
 -10   2  -5  5.1087  3.9634
 -11  -2  -5  0.7410  3.5483
  11  -2   5  4.8040  4.5914
  11  -2   5  0.7403  4.6222
  11   2   5  0.2479  3.4395
  11   2   5  1.8969  4.0628
 -11   2  -5 -0.2062  4.0421
 -11   2  -5  2.6422  4.1629
 -11   2  -5  2.7630  3.3209
 -12  -2  -5  21.523   4.570
  12  -2   5  12.838   5.174
  12  -2   5  10.702   3.748
 -12   2  -5  9.7217  4.4210
  12   2   5  10.245   5.002
  12   2   5  10.093   4.648
 -12   2  -5  5.7840  5.1559
  13  -2   5 -0.8190  6.3288
  13   2   5  1.5336  5.3204
  13   2   5  2.7970  8.3465
 -13   2  -5  0.4390  5.1313
  14  -3  -5  51.415   8.593
  14  -3  -5  22.719   7.817
 -14   3   5  28.678   9.714
  14   3  -5  29.937   6.801
 -14   3   5  33.592   6.397
  14   3  -5  22.282   6.012
  13  -3  -5  4.1153  5.3870
  13  -3  -5  9.5733  5.3740
  13   3  -5  10.840   6.685
 -13   3   5  5.1690  4.0978
 -13   3   5  9.5975  5.3236
  12  -3  -5  61.917   6.381
  12  -3  -5  49.526   6.736
  12  -3  -5  42.945   5.166
 -12   3   5  52.627   5.354
  12   3  -5  52.202   5.983
 -12   3   5  39.777   5.582
  11  -3  -5  -1.012   4.437
 -11  -3   5  2.8132  1.8764
  11  -3  -5  6.0806  3.9668
  11  -3  -5  1.8841  4.6094
 -11   3   5 -0.2638  3.5979
 -11   3   5  3.2874  3.5374
  11   3  -5  2.8390  4.1144
 -10  -3   5  290.08   13.22
  10  -3  -5  256.11   12.13
  10  -3  -5  285.19   13.77
  10  -3  -5  292.94   12.57
  10   3  -5  279.10   12.07
 -10   3   5  266.19   15.20
 -10   3   5  266.53   14.13
   9  -3  -5  0.0861  2.3461
   9  -3  -5  1.8071  3.0687
  -9  -3   5  3.9168  2.6432
   9   3  -5  3.6244  4.0504
   9   3  -5  2.1953  1.3286
  -9   3   5  1.6940  2.0007
  -9   3   5  2.7776  2.9605
  -9   3   5  2.7278  1.6023
   9   3  -5  3.3019  2.5123
   8  -3  -5  337.58   15.03
   8  -3  -5  324.77   14.52
  -8  -3   5  346.00   12.24
   8   3  -5  346.95   20.82
  -8   3   5  364.26   14.59
  -8   3   5  343.89   14.78
   8   3  -5  321.69   18.91
   8   3  -5  307.48   13.17
  -8   3   5  337.27   15.70
   7  -3  -5  -1.040   1.758
  -7  -3   5  2.8595  1.8110
   7  -3  -5  1.3350  2.4515
   7  -3  -5  2.5127  2.6008
   7   3  -5  2.6663  2.0145
  -7   3   5  3.6218  1.4813
   7   3  -5  2.5858  1.9599
   7   3  -5  2.0143  1.0126
  -7   3   5  0.4096  1.3605
  -7   3   5  2.8899  2.2212
   6  -3  -5  228.43   10.70
  -6  -3   5  238.39    9.40
   6  -3  -5  227.26    9.62
   6   3  -5  211.74    9.33
   6   3  -5  222.64    9.72
   6   3  -5  236.33   12.99
  -6   3   5  217.44    9.27
  -6   3   5  234.97    9.94
  -6   3   5  247.72    9.74
   5  -3  -5  8.1425  1.8469
  -5  -3   5  8.3040  2.4339
   5  -3  -5  8.1812  2.4149
   5  -3  -5  8.0433  2.4572
   5  -3  -5  11.542   3.544
  -5   3   5  7.7965  2.3677
   5   3  -5  7.2278  2.2436
   5   3  -5  9.1111  2.5242
  -5   3   5  7.3157  2.4634
   5   3  -5  5.9390  2.4357
  -5   3   5  7.2960  1.8840
   5   3  -5  7.3610  1.7700
  -5   3   5  7.3297  1.6314
   4  -3  -5  59.017   3.320
   4  -3  -5  49.032   3.027
   4  -3  -5  48.832   3.379
   4  -3  -5  54.006   3.560
   4  -3  -5  54.591   3.795
  -4   3   5  53.757   3.605
  -4   3   5  57.645   3.326
  -4   3   5  48.965   3.614
   4   3  -5  46.911   4.144
   4   3  -5  57.613   4.253
   4   3  -5  47.798   3.000
  -4   3   5  54.424   2.677
   4   3  -5  55.505   2.984
   4   3  -5  53.746   4.025
   3  -3  -5  6.6996  1.3863
   3  -3  -5  6.7732  1.4429
   3  -3  -5  6.9179  1.9497
   3  -3  -5  4.3397  1.4620
   3   3  -5  2.6585  1.1740
  -3   3   5  6.5554  2.1251
   3   3  -5  3.3995  1.8921
   3   3  -5  5.8033  1.1283
  -3   3   5  3.7351  1.5140
  -3   3   5  7.8694  2.1115
   3   3  -5  3.6107  1.6589
   3   3  -5  8.5890  2.8568
  -3   3   5  4.1000  1.5235
   3   3  -5  6.1873  1.8690
   2  -3  -5  551.00   21.11
  -2  -3   5  557.50   21.41
   2  -3  -5  566.55   19.22
   2  -3  -5  607.02   21.14
   2  -3  -5  574.07   19.96
  -2   3   5  556.99   20.96
  -2   3   5  596.68   21.38
   2   3  -5  569.91   20.42
  -2   3   5  572.11   22.71
  -2   3   5  541.82   18.74
   2   3  -5  574.48   24.40
   2   3  -5  562.95   18.73
   2   3  -5  554.92   22.02
   1  -3  -5  43.179   3.136
   1  -3  -5  46.780   2.849
  -1  -3   5  56.994   3.914
   1  -3  -5  46.520   2.816
  -1  -3   5  45.630   3.012
  -1   3   5  47.537   2.370
   1   3  -5  42.638   4.140
  -1   3   5  40.688   2.584
  -1   3   5  47.472   3.108
   1   3  -5  44.078   2.900
  -1   3   5  46.920   2.738
   1   3  -5  38.047   3.043
  -1   3   5  45.165   2.730
   0  -3  -5 1760.37   65.39
   0  -3  -5 1806.72   62.30
   0  -3   5 1815.24   66.51
   0  -3  -5 1695.74   66.77
   0  -3   5 1734.19   84.07
   0  -3  -5 1874.95   62.50
   0   3   5 1857.50   63.56
   0   3  -5 1905.15   71.73
   0   3  -5 1808.57   60.22
   0   3   5 1899.54   78.24
   0   3   5 1790.09   69.21
   0   3   5 1775.48   62.66
   1  -3   5  750.89   28.46
   1  -3   5  787.59   26.72
  -1  -3  -5  750.24   28.02
  -1  -3  -5  749.41   25.79
  -1  -3  -5  772.80   29.21
  -1  -3  -5  775.11   26.00
  -1   3  -5  740.09   34.13
   1   3   5  766.52   25.95
   1   3   5  804.56   26.28
   1   3   5  835.37   30.77
  -1   3  -5  831.73   26.14
  -1   3  -5  762.38   26.72
   1   3   5  771.12   33.13
  -2  -3  -5  11.394   1.174
  -2  -3  -5  13.420   1.270
   2  -3   5  13.261   2.082
   2  -3   5  11.246   2.092
  -2  -3  -5  8.5375  2.6335
  -2  -3  -5  12.820   2.156
  -2   3  -5  10.104   1.180
   2   3   5  8.8907  2.1542
  -2   3  -5  14.141   2.444
   2   3   5  12.793   2.033
  -2   3  -5  11.710   1.169
   2   3   5  11.194   1.327
  -2   3  -5  14.112   2.028
   2   3   5  11.488   1.545
  -3  -3  -5  59.843   4.023
  -3  -3  -5  52.315   4.537
  -3  -3  -5  53.431   3.794
   3  -3   5  58.359   3.514
   3  -3   5  56.586   3.057
  -3  -3  -5  57.601   2.876
   3  -3   5  58.932   3.644
  -3   3  -5  61.058   4.370
   3   3   5  55.763   4.000
   3   3   5  59.936   3.321
  -3   3  -5  57.346   4.336
  -3   3  -5  60.088   3.123
  -3   3  -5  61.502   2.529
   3   3   5  53.150   5.696
   3   3   5  59.365   3.181
  -4  -3  -5  0.9953  0.5877
   4  -3   5 -0.4421  1.0387
  -4  -3  -5 -0.8445  1.5255
   4  -3   5  4.7091  1.8626
  -4   3  -5  1.7966  1.8186
   4   3   5  0.6703  1.5290
   4   3   5  1.2273  0.8301
  -4   3  -5  0.2587  1.1559
  -4   3  -5  0.7500  0.8957
   4   3   5  -1.273   0.909
  -5  -3  -5  40.981   2.103
   5  -3   5  35.947   2.757
  -5  -3  -5  39.182   3.290
   5  -3   5  35.476   3.966
   5  -3   5  37.394   2.257
  -5   3  -5  32.129   2.578
   5   3   5  38.059   1.854
   5   3   5  40.691   3.846
  -5   3  -5  29.758   3.579
  -5   3  -5  31.973   2.622
   5   3   5  34.138   2.599
   6  -3   5  47.918   4.198
  -6  -3  -5  43.869   4.244
   6  -3   5  42.540   3.337
  -6  -3  -5  47.517   2.837
   6  -3   5  42.129   3.919
  -6   3  -5  37.637   3.542
   6   3   5  39.551   3.539
   6   3   5  38.953   4.632
  -6   3  -5  40.700   3.508
  -6   3  -5  44.480   3.179
  -7  -3  -5  105.73    6.52
   7  -3   5  108.62    7.84
   7  -3   5  102.70    6.95
   7  -3   5  111.44    6.42
  -7   3  -5  104.85    6.78
  -7   3  -5  98.137   7.480
   7   3   5  112.21    6.35
   7   3   5  99.566   5.528
  -7   3  -5  100.18    5.70
   8  -3   5  88.964   7.667
   8  -3   5  103.53    6.07
  -8  -3  -5  94.744   6.012
   8   3   5  95.570   6.586
  -8   3  -5  103.51    7.05
   8   3   5  100.24    6.27
  -8   3  -5  93.117   6.556
  -9  -3  -5  4.1267  3.0184
   9  -3   5  1.3102  3.1782
   9  -3   5  2.3735  2.2820
  -9   3  -5  2.6342  3.1579
   9   3   5  3.3802  3.4486
   9   3   5  1.9923  2.3916
  -9   3  -5  -3.285   3.680
  10  -3   5  49.149   5.861
 -10  -3  -5  47.078   6.297
  10  -3   5  41.935   6.115
  10   3   5  49.253   5.462
  10   3   5  48.781   5.662
 -10   3  -5  47.738   6.027
 -10   3  -5  36.255   4.961
 -11  -3  -5  40.844   6.706
  11  -3   5  29.226   5.881
  11  -3   5  44.125   4.933
  11   3   5  37.724   6.928
 -11   3  -5  40.069   7.099
  11   3   5  26.136   5.895
 -12  -3  -5  217.16   19.20
  12  -3   5  209.88   16.87
  12   3   5  204.67   18.16
  12   3   5  183.35   17.28
 -12   3  -5  228.27   20.20
  13  -3   5  -4.023   6.932
  13   3   5  3.5176  6.7018
 -13   3  -5  7.4469  6.9172
  13   3   5  -3.490   5.708
  14  -4  -5  27.247   7.361
 -14   4   5   8.151  10.116
  14   4  -5  26.297   7.888
  14   4  -5  15.918   6.708
 -14   4   5  18.516   6.133
  13  -4  -5  118.60   11.84
  13  -4  -5  145.04   12.29
  13   4  -5  116.28   10.76
  13   4  -5  102.83    9.74
 -13   4   5  110.75   10.71
 -13   4   5  94.793  11.436
  12  -4  -5  12.715   4.778
  12  -4  -5  2.3370  3.8206
 -12   4   5  1.0836  3.8855
 -12   4   5  9.8019  6.6234
  12   4  -5  0.2019  4.2588
  11  -4  -5  78.281   6.580
  11  -4  -5  64.770   6.735
 -11  -4   5  82.864   6.546
  11  -4  -5  79.285   8.587
 -11   4   5  76.934   6.402
 -11   4   5  62.224   5.825
  11   4  -5  72.404   6.498
  10  -4  -5  23.049   5.226
 -10  -4   5  21.460   4.073
  10  -4  -5  8.2426  3.3717
  10  -4  -5  17.213   3.983
 -10   4   5  12.570   4.056
 -10   4   5  15.978   3.208
  10   4  -5  17.950   4.448
   9  -4  -5  301.82   13.45
  -9  -4   5  304.73   13.09
   9  -4  -5  321.05   18.07
   9  -4  -5  308.23   15.23
   9   4  -5  310.13   14.96
  -9   4   5  332.42   16.34
  -9   4   5  269.24   13.46
  -9   4   5  300.85   15.26
   9   4  -5  286.67   26.37
   8  -4  -5  265.38   11.46
   8  -4  -5  279.01   13.05
   8  -4  -5  259.63   12.72
  -8  -4   5  257.08   10.70
   8   4  -5  272.66   12.26
   8   4  -5  264.12   18.89
  -8   4   5  260.58   12.08
  -8   4   5  280.25   15.41
  -8   4   5  273.38   12.20
  -7  -4   5  8.9481  2.1694
   7  -4  -5  8.1529  2.6706
   7  -4  -5  10.659   2.798
   7   4  -5  6.8871  4.4719
   7   4  -5  10.106   2.617
  -7   4   5  7.5281  2.4635
  -7   4   5  13.766   3.200
  -7   4   5  8.1201  2.3075
   7   4  -5  6.8666  1.7856
  -6  -4   5  17.514   2.670
   6  -4  -5  11.950   3.080
   6  -4  -5  14.652   2.953
   6   4  -5  17.170   1.762
   6   4  -5  23.450   3.122
  -6   4   5  24.786   2.668
  -6   4   5  16.398   2.808
   6   4  -5  13.728   3.630
  -6   4   5  18.596   2.490
   5  -4  -5  96.155   6.070
  -5  -4   5  98.971   5.375
   5  -4  -5  94.487   5.427
   5  -4  -5  99.493   5.175
   5  -4  -5  92.238   5.213
   5   4  -5  92.977   7.098
  -5   4   5  102.62    5.11
  -5   4   5  85.467   4.842
   5   4  -5  94.551   5.504
  -5   4   5  104.46    5.45
   5   4  -5  104.29    6.99
   5   4  -5  92.153   5.418
   4  -4  -5  15.109   2.373
   4  -4  -5  10.385   2.270
   4  -4  -5  11.337   2.426
   4  -4  -5  9.3958  1.9109
  -4  -4   5  14.167   2.282
   4   4  -5  5.3555  3.1974
   4   4  -5  13.725   1.950
   4   4  -5  8.4135  2.6778
  -4   4   5  12.664   1.893
   4   4  -5  14.644   2.075
  -4   4   5  15.051   2.247
   4   4  -5  10.032   2.480
   4   4  -5  14.100   2.303
  -4   4   5  12.324   2.298
   3  -4  -5  192.36   10.06
   3  -4  -5  216.02    7.89
   3  -4  -5  193.28    8.31
   3  -4  -5  203.33    8.53
   3   4  -5  208.03    8.86
   3   4  -5  212.10   11.45
  -3   4   5  204.96    7.67
   3   4  -5  194.44    7.81
   3   4  -5  199.69    9.84
  -3   4   5  233.74    9.64
  -3   4   5  198.06   12.54
  -3   4   5  198.55    8.69
   2  -4  -5  417.94   15.05
   2  -4  -5  406.71   15.36
   2  -4  -5  448.49   16.28
  -2  -4   5  415.81   18.80
   2  -4  -5  415.18   19.50
  -2   4   5  430.22   17.44
  -2   4   5  419.59   15.45
   2   4  -5  449.85   19.79
   2   4  -5  406.17   16.19
   2   4  -5  428.46   15.16
   2   4  -5  445.49   15.92
  -2   4   5  452.59   20.80
  -2   4   5  406.03   14.04
   1  -4  -5  949.29   28.98
   1  -4  -5  911.04   35.98
  -1  -4   5  938.47   38.56
   1  -4  -5  922.38   31.68
  -1  -4   5  969.14   47.58
   1   4  -5  913.83   31.46
   1   4  -5 1033.26   47.07
  -1   4   5  924.40   36.22
  -1   4   5  922.85   30.91
   1   4  -5 1040.16   44.78
  -1   4   5  993.56   48.52
   1   4  -5  935.99   32.98
  -1   4   5  968.88   33.19
   0  -4   5 1252.40   47.50
   0  -4  -5 1309.61   56.17
   0  -4   5 1342.83   52.40
   0  -4  -5 1308.95   52.04
   0  -4  -5 1258.96   46.14
   0  -4  -5 1379.65   47.67
   0   4   5 1393.84   61.79
   0   4   5 1418.58   56.41
   0   4   5 1311.25   51.40
   0   4  -5 1410.63   67.99
   0   4  -5 1309.65   43.87
   0   4  -5 1337.01   48.40
   0   4   5 1332.37   42.38
   0   4  -5 1448.53   54.80
  -1  -4  -5  398.88   15.50
   1  -4   5  403.21   19.00
  -1  -4  -5  382.97   15.87
  -1  -4  -5  370.10   15.22
  -1  -4  -5  400.33   19.87
   1  -4   5  374.16   15.42
  -1   4  -5  396.08   15.64
  -1   4  -5  416.91   16.00
  -1   4  -5  405.54   17.24
   1   4   5  379.91   14.73
   1   4   5  392.97   15.94
   1   4   5  399.62   13.18
   1   4   5  402.63   24.78
  -1   4  -5  400.48   13.24
  -1   4  -5  415.69   19.16
  -2  -4  -5  22.783   3.333
   2  -4   5  24.681   2.888
  -2  -4  -5  16.719   2.966
  -2  -4  -5  23.786   1.822
  -2   4  -5  20.535   3.059
  -2   4  -5  17.167   1.853
  -2   4  -5  22.663   1.052
   2   4   5  23.445   2.765
  -2   4  -5  19.542   2.779
   2   4   5  16.366   2.212
  -3  -4  -5  12.542   1.766
   3  -4   5  15.545   3.015
  -3  -4  -5  11.293   2.994
   3   4   5  15.048   2.209
  -3   4  -5  13.238   3.556
   3   4   5  14.894   1.293
  -3   4  -5  16.177   0.957
  -3   4  -5  12.411   1.721
  -3   4  -5  5.0850  2.8542
   3   4   5  12.474   1.880
   4  -4   5  55.552   2.872
  -4  -4  -5  55.174   2.803
  -4  -4  -5  53.690   4.167
   4  -4   5  53.476   4.122
   4   4   5  51.205   2.866
  -4   4  -5  47.363   2.497
   4   4   5  49.546   3.661
   4   4   5  43.380   4.372
  -4   4  -5  51.367   3.048
  -4   4  -5  55.021   4.512
   5  -4   5  11.842   1.606
  -5  -4  -5  13.507   1.516
   5  -4   5  14.971   3.002
  -5  -4  -5  15.216   3.735
   5   4   5  11.325   1.790
   5   4   5  12.905   2.789
   5   4   5  11.900   1.578
  -5   4  -5  11.288   1.566
  -5   4  -5  5.9145  2.9306
  -5   4  -5  9.6281  2.1439
   6  -4   5  16.042   1.700
  -6  -4  -5  10.524   4.457
   6  -4   5  14.290   3.407
   6   4   5  10.259   2.023
   6   4   5  11.501   1.093
   6   4   5  10.728   3.231
  -6   4  -5  10.793   3.557
  -6   4  -5  10.917   2.445
  -6   4  -5  7.6494  2.1579
   7  -4   5  160.25   10.77
   7  -4   5  186.19    7.78
  -7  -4  -5  180.68   10.47
   7   4   5  188.13    9.31
   7   4   5  183.41   10.13
  -7   4  -5  182.32   11.09
  -7   4  -5  186.48   10.48
   8  -4   5  -1.256   4.379
  -8  -4  -5  0.0709  3.0611
   8  -4   5  2.2454  2.4307
   8   4   5  -2.214   4.525
  -8   4  -5 -0.7856  2.0389
  -8   4  -5 -0.1909  4.7328
   8   4   5  1.4019  2.6024
   9  -4   5  1.7090  3.7963
   9  -4   5  10.369   3.324
  -9  -4  -5  12.559   3.821
  -9   4  -5  2.3392  4.0839
  -9   4  -5 -0.3957  5.5030
   9   4   5  9.3523  2.8278
   9   4   5  17.770   5.356
  10  -4   5  134.12   11.26
 -10  -4  -5  144.60   10.73
  10   4   5  141.35   10.80
 -10   4  -5  138.89   11.99
  10   4   5  157.59   10.58
  11  -4   5  34.921   5.550
 -11  -4  -5  38.548   5.882
  11   4   5  36.623   5.517
 -11   4  -5  31.729   6.054
  12  -4   5  3.1897  5.8579
 -12  -4  -5  -2.371   5.492
 -12   4  -5  4.1013  5.8434
  12   4   5  -2.920   5.536
  13  -5  -5  10.472   8.815
 -13   5   5  0.1599  5.2786
 -13   5   5  -2.995   7.105
  13   5  -5  -11.40    6.91
  12  -5  -5  -13.01    6.09
  12   5  -5  2.0268  7.0780
 -12   5   5  -2.246   4.142
 -12   5   5  -4.346   6.168
  11  -5  -5  23.248   4.603
 -11  -5   5  21.278   4.939
  11  -5  -5  17.757   4.468
 -11   5   5  16.584   4.800
 -11   5   5  15.093   4.952
  11   5  -5  15.162   6.061
  10  -5  -5  43.600   6.367
  10  -5  -5  61.680   4.865
 -10  -5   5  53.928   6.076
  10  -5  -5  49.743   5.952
  10   5  -5  64.292   7.048
 -10   5   5  59.918   5.185
 -10   5   5  52.044   6.705
   9  -5  -5  210.33    8.97
   9  -5  -5  176.26   10.09
  -9  -5   5  178.44    9.98
   9  -5  -5  186.37   11.63
  -9   5   5  179.70   10.44
   9   5  -5  183.34    9.93
  -9   5   5  194.38   11.72
  -8  -5   5  392.95   17.10
   8  -5  -5  410.56   16.75
   8  -5  -5  396.54   17.17
   8  -5  -5  395.29   20.49
   8   5  -5  383.00   22.01
  -8   5   5  360.75   17.74
   8   5  -5  388.20   17.61
  -8   5   5  380.32   17.22
  -7  -5   5  90.814   6.668
   7  -5  -5  89.800   5.748
   7  -5  -5  84.140   6.571
   7  -5  -5  103.30    5.79
   7  -5  -5  96.221   7.096
   7   5  -5  84.137   6.111
  -7   5   5  86.742   6.442
   7   5  -5  76.232   4.823
  -7   5   5  74.796   5.285
   6  -5  -5  33.281   3.778
  -6  -5   5  26.225   3.906
   6  -5  -5  28.958   4.855
   6   5  -5  23.424   2.616
  -6   5   5  33.108   3.588
   6   5  -5  24.477   4.061
   6   5  -5  21.881   3.200
  -6   5   5  24.052   4.138
   5  -5  -5  173.72    9.18
  -5  -5   5  156.35    7.85
   5  -5  -5  165.67    8.85
   5  -5  -5  180.31    7.79
   5  -5  -5  152.24    8.53
  -5   5   5  172.08    8.93
  -5   5   5  157.79    7.76
   5   5  -5  166.13    9.44
   5   5  -5  165.64    8.09
   5   5  -5  174.15   12.28
   5   5  -5  173.93    8.42
   4  -5  -5  31.949   3.889
  -4  -5   5  33.930   4.217
   4  -5  -5  34.137   3.182
   4  -5  -5  36.480   3.140
   4  -5  -5  37.111   3.014
  -4   5   5  39.746   4.472
   4   5  -5  29.875   3.878
   4   5  -5  32.694   2.765
   4   5  -5  26.939   3.827
  -4   5   5  35.853   3.443
  -4   5   5  43.481   5.364
   3  -5  -5  151.23    8.96
   3  -5  -5  154.15    7.54
   3  -5  -5  148.18    7.97
   3  -5  -5  158.25    9.55
   3  -5  -5  164.50    8.99
   3   5  -5  147.39    6.90
  -3   5   5  167.55    7.61
   3   5  -5  162.02    8.27
  -3   5   5  154.30    6.76
   3   5  -5  161.04    9.76
   2  -5  -5  240.02   11.40
  -2  -5   5  270.73   11.79
   2  -5  -5  257.49   14.62
   2  -5  -5  237.65   13.09
   2  -5  -5  255.67   13.27
   2  -5  -5  254.78   11.56
   2   5  -5  248.55   10.00
   2   5  -5  247.54   11.14
  -2   5   5  244.48   11.20
   2   5  -5  267.04   10.96
  -2   5   5  258.27   13.13
  -1  -5   5  63.129   3.819
   1  -5  -5  64.598   3.055
   1  -5  -5  70.199   5.127
   1  -5  -5  60.174   3.514
   1  -5  -5  58.480   4.153
   1  -5  -5  72.058   5.247
   1   5  -5  57.255   4.480
   1   5  -5  61.844   4.147
  -1   5   5  59.544   3.586
   1   5  -5  64.759   3.259
  -1   5   5  65.357   3.945
   0  -5   5  -1.676   1.979
   0  -5  -5  3.3086  2.2555
   0  -5  -5 -0.3534  1.7999
   0  -5  -5  1.1531  2.4964
   0   5  -5  0.0810  0.7659
   0   5  -5 -0.7358  1.7484
   0   5  -5 -0.5911  2.3301
   0   5   5  1.0134  1.5177
   0   5   5  -1.874   2.130
   0   5   5  0.9631  2.6867
  -1  -5  -5  254.31   17.82
  -1  -5  -5  248.93   11.31
  -1  -5  -5  246.73   11.79
   1  -5   5  267.93   11.14
   1   5   5  271.94   11.90
   1   5   5  272.76   11.04
  -1   5  -5  287.02   18.85
  -1   5  -5  272.29   12.54
  -1   5  -5  272.78   10.31
  -1   5  -5  259.59   11.13
   1   5   5  270.60   11.42
   2  -5   5  50.329   3.405
  -2  -5  -5  50.335   3.466
  -2  -5  -5  43.281   4.049
   2   5   5  48.886   4.174
   2   5   5  47.297   4.001
  -2   5  -5  43.631   2.780
  -2   5  -5  40.762   4.192
   2   5   5  47.155   4.261
  -2   5  -5  41.773   3.731
  -3  -5  -5  43.934   4.975
  -3  -5  -5  35.537   2.748
   3  -5   5  31.206   3.696
  -3   5  -5  26.657   3.312
   3   5   5  38.082   3.827
   3   5   5  32.406   3.523
  -3   5  -5  36.500   2.640
  -4  -5  -5  30.760   4.451
   4  -5   5  42.579   4.118
  -4  -5  -5  38.174   3.042
  -4   5  -5  41.100   3.410
  -4   5  -5  40.395   4.464
   4   5   5  37.232   3.432
   4   5   5  38.310   1.995
   4   5   5  37.074   4.390
   5  -5   5  0.7743  3.1448
  -5  -5  -5  1.3249  2.7927
   5   5   5  5.3993  3.4066
  -5   5  -5  -1.937   1.665
   5   5   5  1.0825  1.1687
  -5   5  -5  0.0269  2.7100
   6  -5   5  25.490   1.591
   6  -5   5  18.051   3.785
  -6  -5  -5  24.889   3.926
  -6   5  -5  19.649   4.862
   6   5   5  19.576   4.758
  -6   5  -5  18.070   2.955
   6   5   5  15.760   2.564
   7  -5   5  6.5528  1.3512
   7  -5   5  10.745   5.226
  -7  -5  -5  8.5805  3.3956
  -7   5  -5  1.9476  2.6997
   7   5   5  4.6314  1.8845
  -7   5  -5  6.6445  4.1255
   7   5   5  9.0502  3.3232
   8  -5   5  14.703   4.150
  -8  -5  -5  6.0148  4.1456
  -8   5  -5  9.4497  3.6264
   8   5   5  15.234   4.608
  -8   5  -5  9.5207  2.9443
  -9  -5  -5  1.5624  6.0192
   9  -5   5  0.4309  5.2205
  -9   5  -5  -4.389   5.624
   9   5   5  2.7928  5.3988
 -10  -5  -5  5.7793  5.6185
  10  -5   5  10.903   8.069
  10   5   5  17.082   6.547
 -10   5  -5  14.499   6.615
  11  -5   5  12.386   8.631
 -11  -5  -5  2.1754  5.3754
 -11   5  -5  -2.435   7.380
  11   5   5  1.2258  7.5713
  12  -6  -5  138.06   11.38
 -12   6   5  154.64   14.53
  12   6  -5  144.09   11.71
 -12   6   5  109.90   11.43
  11  -6  -5  63.713   7.374
 -11  -6   5  52.967   6.822
 -11   6   5  69.249   7.720
 -11   6   5  45.937   7.741
  11   6  -5  61.777   7.742
 -10  -6   5  17.373   6.855
  10  -6  -5  4.3618  5.5702
  10   6  -5  6.8418  4.3188
 -10   6   5  12.342   4.196
 -10   6   5  11.338   4.370
  -9  -6   5  20.726   5.935
   9  -6  -5  20.319   4.452
   9  -6  -5  20.468   4.339
  -9   6   5  10.138   4.517
   9   6  -5  10.738   4.612
  -9   6   5  3.0783  5.1152
   8  -6  -5  24.152   5.042
   8  -6  -5  22.781   3.001
   8  -6  -5  22.086   5.176
  -8  -6   5  25.305   5.018
   8   6  -5  10.669   4.370
  -8   6   5  19.477   5.793
  -8   6   5  19.561   4.618
   7  -6  -5  -2.692   1.662
   7  -6  -5  -4.785   2.497
  -7  -6   5  0.3208  3.5246
   7  -6  -5  -1.378   4.144
   7   6  -5  4.8772  2.4045
   7   6  -5  1.3766  3.4152
  -7   6   5  0.5194  2.4843
   7   6  -5  0.3704  1.7774
  -7   6   5  2.2540  3.0588
   6  -6  -5  65.383   4.788
   6  -6  -5  43.754   4.914
  -6  -6   5  58.252   5.672
  -6   6   5  48.947   5.712
   6   6  -5  49.826   3.924
  -6   6   5  52.226   5.376
   6   6  -5  54.527   4.535
   6   6  -5  40.063   6.708
   5  -6  -5  238.62   10.89
  -5  -6   5  224.14   12.92
   5  -6  -5  216.52   11.94
   5  -6  -5  226.72   10.21
   5  -6  -5  250.00   10.01
   5   6  -5  222.31   11.89
   5   6  -5  224.85   12.85
  -5   6   5  227.06   11.08
   5   6  -5  224.94   11.60
  -5   6   5  237.05   10.12
   4  -6  -5  58.566   4.562
   4  -6  -5  63.933   4.473
   4  -6  -5  65.300   4.721
   4  -6  -5  61.968   5.013
   4   6  -5  56.669   4.444
   4   6  -5  61.335   5.231
  -4   6   5  68.569   5.759
   4   6  -5  58.454   5.388
  -4   6   5  71.307   5.317
   3  -6  -5  2.9029  1.7157
   3  -6  -5  2.1250  3.8978
   3  -6  -5  2.5444  1.4296
   3  -6  -5  1.4556  3.6566
   3   6  -5 -0.0152  2.0525
  -3   6   5  1.9458  2.4739
   3   6  -5  1.4159  1.6563
   3   6  -5  3.2346  2.7872
  -3   6   5  0.4197  3.5170
   2  -6  -5  22.149   2.760
   2  -6  -5  14.959   3.017
   2  -6  -5  17.980   3.109
   2  -6  -5  23.535   1.930
   2   6  -5  18.039   3.184
   2   6  -5  16.688   2.250
  -2   6   5  18.819   3.177
  -2   6   5  14.994   3.866
   2   6  -5  23.012   3.782
   1  -6  -5  33.667   4.518
   1  -6  -5  41.279   2.161
  -1  -6   5  33.007   3.585
   1  -6  -5  37.437   3.688
   1  -6  -5  39.391   2.277
   1  -6  -5  37.289   4.485
   1   6  -5  36.147   4.230
  -1   6   5  34.582   3.430
  -1   6   5  30.530   3.396
   1   6  -5  38.773   4.155
   1   6  -5  33.347   2.408
   0  -6  -5  30.109   3.607
   0  -6  -5  29.128   4.183
   0  -6   5  36.020   3.438
   0   6   5  29.732   3.187
   0   6  -5  27.890   2.222
   0   6  -5  19.699   3.641
   0   6   5  31.166   4.218
   0   6  -5  28.366   3.686
   1  -6   5  155.92    8.07
  -1  -6  -5  168.98    7.17
  -1  -6  -5  167.20    9.92
  -1   6  -5  152.23   10.38
  -1   6  -5  153.23   10.77
   1   6   5  153.70    9.21
   1   6   5  162.87    8.28
  -2  -6  -5  -2.377   2.164
  -2  -6  -5  4.5996  3.1310
   2  -6   5  2.9555  2.0604
   2   6   5  -1.419   3.855
  -2   6  -5  1.6531  4.1515
  -2   6  -5 -0.2482  1.9757
   2   6   5  -4.447   1.678
  -3  -6  -5  89.059   6.681
  -3  -6  -5  94.571   6.085
   3  -6   5  98.302   6.338
  -3   6  -5  87.853   6.010
   3   6   5  99.751   6.449
   3   6   5  84.320   6.113
  -3   6  -5  86.438   6.373
   3   6   5  84.988   6.479
  -4  -6  -5  5.2000  4.1584
   4  -6   5  4.3049  2.3529
  -4   6  -5  4.4598  5.2040
  -4   6  -5  3.6460  2.5897
   4   6   5  3.5396  3.0914
   5  -6   5  2.2629  4.2283
  -5  -6  -5 -0.3113  4.5591
  -5   6  -5  2.4901  2.4995
   5   6   5  5.4435  2.7756
  -5   6  -5 -0.9308  2.9089
   6  -6   5  13.610   3.838
  -6  -6  -5  11.678   3.950
   6   6   5  10.677   3.639
  -6   6  -5  13.462   4.421
  -6   6  -5  6.4839  3.5969
  -7  -6  -5  67.960   7.581
   7  -6   5  70.900   7.309
  -7   6  -5  55.477   5.839
   7   6   5  62.859   6.660
  -7   6  -5  62.707   6.890
   8  -6   5  22.914   6.612
  -8  -6  -5  41.375   6.893
   8   6   5  22.592   5.757
  -8   6  -5  23.666   5.890
  -9  -6  -5  11.695   7.598
   9  -6   5  5.9801  4.6235
   9   6   5  0.7496  5.8081
  -9   6  -5  -3.363   4.570
  10  -6   5  20.341   6.324
 -10  -6  -5  33.168   8.363
  10   6   5  23.333   8.368
 -10   6  -5  16.280   6.495
 -11  -6  -5  23.756   9.867
  11  -6   5  20.196   7.926
  11   6   5  39.676   7.499
 -11   6  -5  24.606   8.600
 -11  -7   5  12.191   6.711
  11  -7  -5  8.5778  7.8171
  11   7  -5  1.4712  7.7005
 -11   7   5  -7.517   5.675
 -11   7   5  -2.457   7.696
  10  -7  -5 -0.2437  4.5516
 -10  -7   5  0.3314  4.9723
 -10   7   5  5.8368  4.5729
 -10   7   5 -0.6834  4.6704
  10   7  -5  -4.221   4.435
  10   7  -5  4.9201  5.8966
   9  -7  -5  26.015   4.843
  -9  -7   5  26.162   5.813
   9   7  -5  22.709   6.792
   9   7  -5  26.093   6.691
  -9   7   5  32.069   5.878
  -9   7   5  15.730   5.809
  -8  -7   5  82.491   7.950
   8  -7  -5  90.033   8.216
   8   7  -5  74.072   6.221
   8   7  -5  85.602   8.962
  -8   7   5  95.292   8.619
  -8   7   5  81.938   8.853
   7  -7  -5  190.87   11.47
  -7  -7   5  167.94   12.42
  -7   7   5  186.92   11.45
   7   7  -5  183.00   11.90
  -7   7   5  171.68   11.58
   7   7  -5  170.19   11.64
   6  -7  -5  1.1416  3.4929
  -6  -7   5  3.0932  4.4550
   6  -7  -5  1.9051  3.7502
   6   7  -5  0.2564  5.1113
   6   7  -5  0.3369  2.5371
  -6   7   5  1.7759  4.6458
  -6   7   5  1.7534  3.2058
   5  -7  -5  222.66   11.56
   5  -7  -5  204.79   13.16
  -5  -7   5  212.66   12.78
   5  -7  -5  224.75   11.47
   5   7  -5  202.19   12.15
   5   7  -5  201.85   11.77
  -5   7   5  206.95   10.80
  -5   7   5  231.45   11.91
   4  -7  -5  2.3135  4.8203
   4  -7  -5  15.841   3.652
   4  -7  -5  15.921   2.606
  -4   7   5  5.8594  3.6252
   4   7  -5  13.008   4.571
  -4   7   5  6.3763  4.4680
   4   7  -5  8.9209  2.4784
   3  -7  -5  133.42    9.46
   3  -7  -5  144.17    9.36
   3  -7  -5  141.39   10.53
   3   7  -5  130.06    9.00
   3   7  -5  137.86    9.03
  -3   7   5  135.39    9.75
  -3   7   5  139.75    8.13
   2  -7  -5  22.452   4.052
   2  -7  -5  20.329   4.004
   2  -7  -5  33.884   2.970
  -2   7   5  30.466   3.822
   2   7  -5  25.658   4.696
  -2   7   5  31.564   4.687
   2   7  -5  28.842   2.792
   1  -7  -5  54.380   6.935
  -1  -7   5  50.960   4.629
   1  -7  -5  48.030   5.046
  -1   7   5  47.511   3.875
   1   7  -5  48.000   5.294
  -1   7   5  46.777   4.334
   1   7  -5  48.929   3.412
   0  -7   5  72.254   5.981
   0  -7  -5  60.584   6.061
   0  -7  -5  54.950   6.741
   0   7   5  63.363   6.121
   0   7  -5  56.165   6.535
   0   7   5  55.344   5.002
  -1  -7  -5  17.054   6.480
   1  -7   5  22.868   3.753
  -1  -7  -5  19.690   2.915
   1   7   5  22.351   3.112
  -1   7  -5  18.326   5.285
   1   7   5  30.775   4.576
  -2  -7  -5  7.4763  5.4678
   2  -7   5  -2.235   3.768
   2   7   5  -5.728   3.139
  -2   7  -5 -0.0956  3.8632
   2   7   5  1.0537  2.3178
  -2   7  -5 -0.6941  2.0393
   3  -7   5  58.456   5.375
  -3  -7  -5  51.387   7.441
  -3   7  -5  60.483   5.068
   3   7   5  68.908   6.200
   3   7   5  44.353   5.618
  -3   7  -5  51.726   6.604
  -4  -7  -5  11.565   4.223
   4  -7   5  9.3353  4.0352
   4   7   5  10.767   4.762
  -4   7  -5  9.8730  4.3747
   4   7   5  4.6420  3.0660
  -4   7  -5  3.4380  3.9057
  -5  -7  -5  25.568   7.112
   5  -7   5  23.815   5.056
  -5   7  -5  20.265   3.815
  -5   7  -5  15.404   4.137
   5   7   5  20.221   4.960
   5   7   5  25.305   5.693
   6  -7   5  -5.563   3.313
  -6  -7  -5  2.1496  3.8672
  -6   7  -5  -1.237   3.824
  -6   7  -5  3.6385  4.2950
   6   7   5  -2.704   4.856
   6   7   5  1.9414  4.4633
  -7  -7  -5  80.691   8.856
   7  -7   5  90.553   8.861
  -7   7  -5  84.385   8.169
   7   7   5  90.355   8.521
   8  -7   5  9.5829  6.2588
  -8  -7  -5  9.0595  6.4181
   8   7   5  12.160   4.812
  -8   7  -5  10.675   6.669
  -9  -7  -5  19.111   7.480
   9  -7   5  10.844   6.168
  -9   7  -5  23.018   9.602
   9   7   5  12.265   5.407
  10  -8  -5  5.8101  5.5158
 -10  -8   5  -2.678   6.234
 -10   8   5  0.7714  4.9556
  10   8  -5   2.646  10.712
  10   8  -5  9.8008  8.0046
 -10   8   5  -6.233   5.293
  -9  -8   5  2.7432  6.5556
   9  -8  -5  0.6763  4.2363
   9   8  -5  -2.450   5.388
  -9   8   5  -3.680   5.384
  -9   8   5  -1.149   6.925
   9   8  -5   7.570  10.174
   8  -8  -5  62.208   8.015
  -8  -8   5  59.065   8.859
  -8   8   5  46.556   6.729
   8   8  -5  55.834   9.360
   8   8  -5  47.491   7.223
  -8   8   5  69.209   9.434
   7  -8  -5  291.99   17.93
  -7  -8   5  288.27   20.95
  -7   8   5  292.37   17.18
   7   8  -5  277.31   17.85
   7   8  -5  258.14   19.25
  -7   8   5  287.52   17.04
   6  -8  -5  30.925   4.045
  -6   8   5  32.104   5.784
   6   8  -5  16.670   5.717
  -6   8   5  24.053   5.119
   6   8  -5  23.992   4.869
   5  -8  -5  2.1787  4.4125
  -5   8   5  -6.153   5.142
   5   8  -5  -4.832   6.838
  -5   8   5 -0.8342  3.8581
   5   8  -5  0.3911  2.1827
   4  -8  -5  49.007   6.273
   4   8  -5  37.553   6.701
  -4   8   5  45.941   5.552
  -4   8   5  50.731   6.791
   3  -8  -5  2.3440  4.2480
   3   8  -5  4.0263  6.1872
  -3   8   5  5.7159  4.0084
  -3   8   5  3.5737  3.3258
   2  -8  -5  3.4276  4.1598
  -2   8   5  -1.091   4.292
  -2   8   5  -1.245   3.640
   2   8  -5  0.6094  4.6416
  -1  -8   5  139.42    9.35
   1  -8  -5  101.41    8.75
  -1   8   5  123.61    9.25
   1   8  -5  134.70    9.81
  -1   8   5  131.41    8.38
   0  -8   5  15.486   3.476
   0  -8  -5  4.0635  4.5926
   0   8  -5  8.1613  5.4670
   0   8   5  10.994   6.168
   0   8   5  7.8421  3.8604
  -1  -8  -5  8.5324  4.5594
   1  -8   5  9.2546  3.5210
  -1   8  -5  7.6110  4.8085
  -1   8  -5  8.2988  3.5364
   1   8   5  2.1341  2.4543
   1   8   5  9.8771  5.1008
   2  -8   5  26.921   4.002
  -2  -8  -5  23.605   6.147
  -2   8  -5  22.565   3.997
  -2   8  -5  20.940   6.676
   2   8   5  30.049   6.656
   2   8   5  22.411   3.980
  -3  -8  -5  -2.473   4.754
   3  -8   5  -3.391   4.593
  -3   8  -5  0.4619  4.0894
   3   8   5  -3.757   3.941
  -3   8  -5  -1.719   3.924
   3   8   5  5.0753  6.5206
   4  -8   5  6.2364  3.6192
  -4  -8  -5  1.6347  6.2874
   4   8   5  6.3633  7.6166
  -4   8  -5 -0.7197  5.8851
  -4   8  -5  1.3245  2.8683
   4   8   5  2.8819  3.1914
   5  -8   5  3.4806  3.9820
  -5  -8  -5  4.7790  5.6299
  -5   8  -5  5.9655  5.7570
   5   8   5  3.3741  3.9717
   5   8   5  10.035   6.023
  -6  -8  -5  9.2308  6.0743
   6  -8   5  16.945   6.082
   6   8   5  10.860   6.885
   6   8   5  3.6931  4.5231
  -6   8  -5  11.700   5.614
   7  -8   5  6.5033  7.2071
  -7  -8  -5 -0.0438  6.5984
  -7   8  -5  -5.626   7.056
   7   8   5  2.6986  7.2375
   7   8   5 -0.8321  6.0920
  -8  -8  -5  84.228  11.270
   8  -8   5  80.649  10.045
  -8   8  -5  96.272  13.222
   8   8   5  65.057   9.931
   8   8   5  87.295   9.658
  -8   9   5  5.4840  6.1652
   8   9  -5  10.619   8.959
  -8   9   5  14.835   6.175
  -7   9   5  7.4643  5.0415
   7   9  -5  -4.226   8.874
  -7   9   5  6.6824  7.3737
   6   9  -5  29.613   8.362
  -6   9   5  32.600   5.835
  -6   9   5  32.507   7.214
  -5   9   5  -2.805   4.864
  -5   9   5  -4.286   6.749
   5   9  -5  9.0689  8.9782
   4  -9  -5  15.843   7.955
  -4   9   5  15.190   5.852
   4   9  -5  8.1520  6.1890
  -4   9   5  15.314   6.902
   3  -9  -5  1.3494  5.8447
   3   9  -5  5.1112  5.8367
  -3   9   5  8.0057  6.7675
  -3   9   5  10.595   4.554
   2  -9  -5  42.834   6.849
  -2   9   5  68.341   7.989
  -2   9   5  51.572   7.478
   2   9  -5  41.524   6.809
   1  -9  -5  -4.537   5.364
   1   9  -5  -3.626   4.938
  -1   9   5  0.9175  4.5416
  -1   9   5  -4.705   6.276
   0  -9  -5  27.443   8.844
   0   9   5  26.672   6.117
   0   9  -5  26.467   8.057
  -1  -9  -5  71.811   8.857
  -1   9  -5  99.810   8.830
  -1   9  -5  96.951   8.666
   1   9   5  118.34   10.56
  -2  -9  -5  11.694   6.240
   2   9   5  32.449   7.365
  -2   9  -5  26.345   7.100
  -2   9  -5  27.953   5.007
  -3  -9  -5  30.858   9.302
   3   9   5  17.311   6.361
  -3   9  -5  18.779   6.865
  -3   9  -5  12.024   5.385
  -4  -9  -5  20.514   6.910
  -4   9  -5  51.583   9.986
   4   9   5  18.220   6.044
   4   9   5  43.177   7.772
  -5  -9  -5  10.470   9.545
   5  -9   5  23.208   5.572
   5   9   5  6.3807  9.1457
   5   9   5  11.731   6.370
  -5   9  -5  18.678   6.469
   6  -9   5  11.009   4.918
  -6  -9  -5  13.024   8.955
  -6   9  -5  14.467   7.186
   6   9   5  9.8059  5.9907
   6   9   5  11.609   7.602
  -4  10   5  0.7708  6.3407
   4  10  -5  3.3117  6.9787
  -4  10   5  2.3096  5.4379
   3 -10  -5   7.975  11.270
  -3  10   5  -3.979   9.608
  -3  10   5  5.1286  6.3245
   3  10  -5  -2.579   7.317
   2 -10  -5  8.1890  8.2609
   2  10  -5  14.626  10.507
  -2  10   5  26.860   6.990
  -2  10   5  19.071   7.147
   1 -10  -5  -1.677   9.414
  -1  10   5  1.3566  6.3286
   1  10  -5  12.952   9.653
  -1  10   5  0.1716  6.6486
   0 -10  -5  47.384  10.892
   0  10  -5  60.077   8.921
   0  10  -5  64.053  12.491
   0  10   5  57.778   8.642
   0  10   5  53.329   7.469
  -1 -10  -5   9.790  11.270
   1  10   5  5.9639  8.3280
  -1  10  -5  -14.30    8.59
  -1  10  -5  4.2740  4.8582
  -2 -10  -5   5.284  11.232
   2  10   5  2.9054  7.9690
  -2  10  -5  7.2549  9.6810
  -3 -10  -5  5.1318  7.8303
   3  10   5  -6.773   7.906
  -3  10  -5  -4.983   6.711
  15   0  -6  -4.715   6.546
 -15   0   6  -2.979   8.700
  15   0  -6  2.0681  8.3309
 -14   0   6  0.9852  5.0516
  14   0  -6  -1.578   5.942
  14   0  -6  0.3529  5.0305
  13   0  -6  -7.212   4.482
 -13   0   6 -0.0440  4.3916
  12   0  -6  87.714   9.049
 -12   0   6  74.327   7.222
  11   0  -6 -0.1938  1.5868
  11   0  -6  2.1686  3.7392
 -11   0   6  -1.909   4.227
 -10   0   6  52.511   4.640
 -10   0   6  48.328   5.563
  10   0  -6  45.390   3.742
  10   0  -6  54.992   5.256
  -9   0   6  1.3414  2.4100
   9   0  -6  0.1635  3.2764
   9   0  -6 -0.8046  1.4066
  -9   0   6  -2.332   1.943
  -8   0   6  263.15   12.82
   8   0  -6  255.60   11.58
   8   0  -6  251.59    9.73
   8   0  -6  267.60   13.39
  -8   0   6  251.92   11.53
   7   0  -6  -1.759   1.455
  -7   0   6 -0.6787  1.7712
   7   0  -6  0.2891  1.3823
   7   0  -6  -1.477   2.386
  -7   0   6  -1.852   1.256
   6   0  -6  164.63    7.65
  -6   0   6  154.18    6.81
   6   0  -6  158.90    6.88
   6   0  -6  160.52    6.27
  -6   0   6  156.88    7.88
   6   0  -6  152.42    7.09
   5   0  -6  0.3524  0.3267
   5   0  -6 -0.2501  0.8621
   5   0  -6  0.5981  0.3615
  -5   0   6 -0.7853  1.1391
   5   0  -6  -2.527   1.189
   5   0  -6 -0.0723  1.2934
  -5   0   6  2.0903  1.0222
   4   0  -6  187.34    6.58
  -4   0   6  190.48    8.42
   4   0  -6  203.05    7.87
   4   0  -6  192.48    7.37
  -4   0   6  173.04    7.23
  -3   0   6  0.4747  1.4348
  -3   0   6 -0.0332  0.7590
   3   0  -6  0.1175  0.3980
   3   0  -6  0.1166  1.3699
   3   0  -6  -1.213   1.054
   2   0  -6 1598.92   72.00
   2   0  -6 1508.24   60.19
   2   0  -6 1433.85   53.10
   2   0  -6 1550.96   66.96
  -2   0   6 1422.90   57.94
  -2   0   6 1499.31   57.64
  -1   0   6 -0.4584  0.2952
   1   0  -6 -0.9082  0.8202
  -1   0   6  -1.124   0.865
  -1   0   6 -0.7565  0.8414
   1   0  -6  -1.027   0.864
   1   0  -6  -1.436   1.648
  -1   0   6  -1.976   0.741
   1   0  -6  -1.114   0.240
   1   0  -6 -0.7565  0.5727
   1   0  -6  5.7699  5.8719
   1   0  -6  0.4988  6.0200
  -1   0   6  1.9958  4.6360
  -1   0   6  0.8265  6.2146
   0   0   6 1362.54   41.90
   0   0   6 1258.22   48.15
   0   0   6 1300.33   48.80
   0   0  -6 1304.67   60.71
   0   0  -6 1378.08   52.79
   0   0  -6 1323.08   45.50
   0   0  -6 1236.40   45.85
   0   0   6 1269.63   57.92
   0   0   6 1311.79   50.25
  -1   0  -6 -0.0308  1.4468
   1   0   6  0.3063  0.9220
   1   0   6 -0.0018  0.5476
   1   0   6 -0.7079  1.3051
  -1   0  -6  -1.263   0.799
  -1   0  -6 -0.6323  0.9085
  -1   0  -6 -0.0702  0.6139
   1   0   6 -0.0298  0.9962
   2   0   6 -0.5813  0.9668
  -2   0  -6  0.0771  1.0987
  -2   0  -6  0.1659  1.7463
   2   0   6  -1.010   0.896
  -2   0  -6  0.3617  0.7813
  -2   0  -6 -0.9571  1.3453
   2   0   6  1.7762  1.6548
  -3   0  -6  -1.918   1.556
   3   0   6 -0.1645  0.5981
   3   0   6  1.0841  1.1934
  -3   0  -6  -2.830   1.505
   3   0   6 -0.9621  1.0477
  -3   0  -6  0.6376  0.9074
  -3   0  -6  3.5061  1.8157
   3   0   6  0.1922  1.3199
   4   0   6 1558.58   62.82
   4   0   6 1485.31   61.18
  -4   0  -6 1545.40   57.83
   4   0   6 1473.88   52.48
  -4   0  -6 1397.03   56.18
  -4   0  -6 1549.65   62.71
  -4   0  -6 1449.09   49.74
   4   0   6 1410.98   50.28
   5   0   6  0.2776  1.2661
  -5   0  -6  2.4550  1.6720
   5   0   6  0.0890  1.2736
  -5   0  -6  -3.081   1.770
  -5   0  -6  0.6492  1.5763
   5   0   6  0.0296  1.4551
   5   0   6  1.9913  2.0824
  -5   0  -6  -2.595   2.929
  -5   0  -6 -0.0787  1.0401
  -6   0  -6  319.66   15.54
   6   0   6  351.27   14.94
   6   0   6  317.27   13.64
   6   0   6  327.69   12.10
  -6   0  -6  330.16   11.84
  -6   0  -6  314.06   12.65
   7   0   6  1.3554  1.9785
  -7   0  -6  1.7412  2.2206
   7   0   6 -0.6352  1.8217
  -7   0  -6 -0.9909  1.5173
  -7   0  -6  2.8350  3.3162
   7   0   6 -0.7022  3.0395
   8   0   6  222.66    9.57
   8   0   6  201.16   12.05
  -8   0  -6  227.91   12.33
  -8   0  -6  217.07   12.38
  -8   0  -6  209.20   11.69
  -8   0  -6  238.20   11.63
  -9   0  -6  3.2377  4.2041
   9   0   6 -0.6595  2.4960
  -9   0  -6  1.4148  1.8720
   9   0   6  -3.127   3.035
  -9   0  -6 -0.8231  2.3480
  10   0   6  -1.930   3.715
 -10   0  -6  1.5865  3.5287
  10   0   6  5.2647  3.4055
 -10   0  -6  0.0000  2.9858
  11   0   6  2.6712  5.1275
  11   0   6 -0.5144  3.6860
 -11   0  -6  2.2633  4.1190
  12   0   6  270.87   19.00
  12   0   6  260.39   15.21
 -12   0  -6  276.61   17.09
  13   0   6 -0.0531  5.5620
  13   0   6  2.3930  5.8776
  15  -1  -6  17.573   6.871
 -15  -1   6  5.2687  6.4770
  15  -1  -6  2.9082  5.9794
  15   1  -6  0.2897  6.3414
  15   1  -6  6.1165  6.0902
 -15   1   6  1.1910  6.0048
  14  -1  -6  51.755   9.216
 -14  -1   6  30.930   7.403
  14  -1  -6  28.781   6.066
  14   1  -6  38.824   7.126
  14   1  -6  48.552   6.926
 -14   1   6  45.062   8.440
 -13  -1   6  9.6161  4.3300
  13  -1  -6  8.9143  4.8208
  13  -1  -6  15.827   5.329
  13   1  -6  9.7022  5.1722
 -13   1   6  9.9775  4.5554
 -12  -1   6  15.458   3.900
  12  -1  -6  17.825   4.575
  12  -1  -6  13.228   3.252
 -12   1   6  12.693   4.579
  12   1  -6  17.381   6.615
  11  -1  -6  41.686   3.714
  11  -1  -6  47.779   4.487
 -11  -1   6  46.642   4.679
 -11   1   6  39.945   5.254
  11   1  -6  43.351   3.542
  11   1  -6  43.931   4.935
 -11   1   6  52.920   5.250
  10  -1  -6  253.61   10.98
 -10  -1   6  231.99   12.72
  10  -1  -6  236.24    8.89
 -10  -1   6  234.54   12.55
 -10   1   6  225.47   11.07
  10   1  -6  242.37   11.33
 -10   1   6  227.84   11.73
  10   1  -6  235.21   13.03
  -9  -1   6  116.01    6.66
   9  -1  -6  115.32    6.53
  -9  -1   6  116.15    6.92
   9  -1  -6  123.23    6.56
  -9   1   6  116.40    5.77
  -9   1   6  110.25    7.49
   9   1  -6  114.15    5.27
  -9   1   6  115.57    6.13
   9   1  -6  131.98    6.73
  -8  -1   6  166.64    8.45
   8  -1  -6  165.96    8.17
  -8  -1   6  184.17    8.23
   8  -1  -6  178.60    7.32
   8  -1  -6  169.62    7.31
  -8   1   6  165.93    8.53
  -8   1   6  159.87    7.69
   8   1  -6  164.93    7.73
   8   1  -6  167.45    6.74
   8   1  -6  174.57    6.48
   8   1  -6  145.61   10.12
  -8   1   6  168.67    8.79
   7  -1  -6  87.673   5.641
  -7  -1   6  93.864   4.366
  -7  -1   6  86.395   5.539
   7  -1  -6  81.128   4.026
   7  -1  -6  84.137   4.966
   7   1  -6  96.796   3.945
   7   1  -6  88.445   4.309
  -7   1   6  97.360   6.045
  -7   1   6  79.286   5.294
   7   1  -6  92.244   4.930
   7   1  -6  89.615   5.589
  -7   1   6  82.102   4.630
  -6  -1   6  67.254   4.053
  -6  -1   6  76.027   3.930
   6  -1  -6  74.986   5.842
   6  -1  -6  81.479   4.541
   6  -1  -6  81.535   3.783
  -6   1   6  73.075   3.491
   6   1  -6  74.942   3.908
  -6   1   6  72.923   4.824
   6   1  -6  72.194   3.652
  -6   1   6  72.290   4.476
   6   1  -6  78.083   4.377
   6   1  -6  82.404   3.206
   6   1  -6  70.377   5.372
   5  -1  -6  543.74   21.83
   5  -1  -6  531.05   21.33
   5  -1  -6  520.28   19.61
  -5  -1   6  519.95   18.86
  -5  -1   6  496.55   21.45
   5  -1  -6  516.61   19.41
   5   1  -6  522.10   16.24
   5   1  -6  528.21   20.27
   5   1  -6  533.14   18.31
  -5   1   6  501.25   22.06
   5   1  -6  527.24   16.71
   5   1  -6  561.93   21.45
  -5   1   6  544.27   18.23
  -5   1   6  514.40   19.38
   4  -1  -6 2868.20  106.90
  -4  -1   6 2591.98  113.95
  -4  -1   6 2731.77   99.88
   4  -1  -6 2695.79   89.77
   4  -1  -6 2762.04   95.13
   4  -1  -6 2748.50   94.37
   4   1  -6 2732.94   97.18
  -4   1   6 2737.15   94.94
  -4   1   6 2556.89  100.50
   4   1  -6 2852.81  112.25
   4   1  -6 2699.15   93.89
  -4   1   6 2587.08  116.21
   3  -1  -6 -0.0563  1.5465
  -3  -1   6 -0.4833  0.9160
   3  -1  -6  0.2642  0.5755
  -3  -1   6 -0.1843  0.7935
   3  -1  -6 -0.0740  1.1013
   3  -1  -6  1.2961  0.6579
  -3   1   6  0.1397  0.4914
   3   1  -6  0.9795  1.0426
  -3   1   6 -0.4969  0.8939
  -3   1   6 -0.0542  1.0125
   3   1  -6  0.2024  0.9854
   3   1  -6  1.1913  1.5028
   2  -1  -6  435.51   20.10
  -2  -1   6  405.09   17.05
   2  -1  -6  403.82   16.68
   2  -1  -6  402.08   14.24
   2  -1  -6  405.97   17.99
  -2  -1   6  421.88   22.97
  -2   1   6  384.14   16.27
  -2   1   6  423.95   17.83
   2   1  -6  391.84   13.63
   2   1  -6  400.40   13.18
   2   1  -6  431.98   22.16
  -2   1   6  387.74   16.11
   2   1  -6  430.28   15.89
  -1  -1   6  225.01    9.19
  -1  -1   6  226.42    9.02
   1  -1  -6  249.75    9.98
  -1  -1   6  234.96    9.42
   1  -1  -6  237.10   10.37
   1  -1  -6  223.59    8.63
  -1  -1   6  239.71    8.36
   1  -1  -6  234.06    9.58
   1   1  -6  230.82    9.93
  -1   1   6  230.17    9.04
   1   1  -6  253.99    9.81
   1   1  -6  239.58    7.62
  -1   1   6  228.73   10.00
  -1   1   6  230.67   10.32
   1   1  -6  243.38    9.79
  -1   1   6  215.21    8.37
   0  -1  -6  101.23    4.45
   0  -1   6  97.110   4.780
   0  -1  -6  97.666   5.072
   0  -1  -6  97.832   4.032
   0  -1   6  99.908   3.597
   0  -1  -6  104.19    6.35
   0  -1   6  102.30    4.25
   0   1   6  89.515   4.479
   0   1  -6  104.05    3.85
   0   1   6  91.509   4.683
   0   1   6  108.03    6.17
   0   1   6  94.268   4.076
   0   1  -6  93.549   6.020
   0   1  -6  111.67    4.15
   0   1   6  102.07    4.34
   0   1  -6  101.72    5.57
   0   1  -6  103.09    3.75
  -1  -1  -6  209.23    8.94
   1  -1   6  201.67    8.13
  -1  -1  -6  213.69    9.46
  -1  -1  -6  211.50    7.67
   1  -1   6  215.09    8.07
  -1  -1  -6  226.69   12.36
   1  -1   6  219.05    8.10
  -1   1  -6  211.43    7.12
   1   1   6  205.66    9.22
  -1   1  -6  208.67    7.67
  -1   1  -6  225.12    9.51
   1   1   6  213.13    8.64
  -1   1  -6  224.81   11.20
   1   1   6  211.28    8.84
   1   1   6  224.63   12.15
   2  -1   6  377.70   16.06
  -2  -1  -6  414.92   14.37
   2  -1   6  382.70   13.99
  -2  -1  -6  392.79   13.88
  -2  -1  -6  393.28   16.19
   2  -1   6  389.97   13.05
   2  -1   6  385.89   15.94
  -2  -1  -6  387.90   16.47
   2   1   6  400.26   13.12
  -2   1  -6  395.74   14.52
  -2   1  -6  395.13   12.90
   2   1   6  405.61   14.53
  -2   1  -6  436.42   14.77
   2   1   6  388.86   13.69
   2   1   6  413.80   13.81
  -2   1  -6  363.70   14.99
  -3  -1  -6  176.27    8.33
   3  -1   6  179.83    7.08
   3  -1   6  190.21    7.46
  -3  -1  -6  190.11    8.64
   3  -1   6  189.62    7.33
   3  -1   6  186.80    8.54
  -3  -1  -6  184.64    7.43
  -3  -1  -6  197.79    9.57
  -3   1  -6  193.05    7.75
  -3   1  -6  183.95    8.63
  -3   1  -6  202.76    8.91
   3   1   6  184.22    7.14
   3   1   6  175.52    7.27
  -3   1  -6  183.98    6.77
   3   1   6  193.25    8.68
  -4  -1  -6  1.9527  1.8417
   4  -1   6  1.9855  0.9651
  -4  -1  -6  2.9598  2.2817
  -4  -1  -6  -1.090   1.527
   4  -1   6  1.6556  1.6304
   4  -1   6 -0.2887  1.7049
  -4  -1  -6  3.1585  0.7883
   4   1   6  1.8870  1.7332
   4   1   6  3.3321  1.4340
   4   1   6  3.4083  1.5036
  -4   1  -6  2.3089  1.7038
  -4   1  -6  2.8119  1.4491
  -4   1  -6  -1.185   2.668
   4   1   6  2.0076  1.3459
  -5  -1  -6  1.8623  1.1215
   5  -1   6  1.0755  1.3278
   5  -1   6  2.2985  1.4647
  -5  -1  -6  4.0310  1.9346
  -5  -1  -6  2.0942  1.8161
   5  -1   6  0.3318  2.3337
   5   1   6  -1.363   2.101
   5   1   6  2.4392  1.5529
  -5   1  -6 -0.4006  1.8025
   5   1   6  1.5451  1.5178
  -5   1  -6 -0.0728  1.9971
   5   1   6  0.1466  2.2275
   6  -1   6  42.789   3.044
  -6  -1  -6  43.859   2.779
   6  -1   6  37.106   4.287
   6  -1   6  39.397   3.255
  -6  -1  -6  38.099   4.068
  -6   1  -6  29.933   3.872
  -6   1  -6  39.853   4.266
   6   1   6  33.110   4.093
   6   1   6  36.933   3.216
   6   1   6  39.777   3.726
  -7  -1  -6  271.74   12.54
   7  -1   6  288.54   13.50
  -7  -1  -6  302.99   12.33
   7  -1   6  320.19   12.46
   7  -1   6  311.64   17.04
   7   1   6  313.15   13.05
  -7   1  -6  288.30   13.96
   7   1   6  326.49   26.61
   7   1   6  298.54   13.05
   8  -1   6  68.605   6.148
  -8  -1  -6  90.552   6.861
  -8  -1  -6  87.001   6.012
   8  -1   6  86.276   5.270
  -8  -1  -6  89.835   4.815
   8   1   6  83.975   6.059
   8   1   6  74.853   5.994
  -8   1  -6  85.462   7.051
  -8   1  -6  79.379   5.402
  -9  -1  -6  9.1331  4.1923
   9  -1   6  10.166   3.880
  -9  -1  -6  9.3753  1.3428
   9  -1   6  9.6606  2.8701
  -9   1  -6  7.1738  3.0163
  -9   1  -6  7.5801  3.3290
   9   1   6  8.5599  2.9641
  -9   1  -6  8.3669  2.2608
   9   1   6  3.5685  3.5552
 -10  -1  -6  -7.164   2.717
  10  -1   6  -2.209   3.031
  10  -1   6  1.0245  3.3570
  10   1   6  0.6141  3.3162
  10   1   6 -0.8851  3.2431
 -10   1  -6  5.6556  3.0684
 -10   1  -6  0.2066  4.0015
 -10   1  -6  5.7383  3.4413
  11  -1   6  6.0350  3.3719
 -11  -1  -6  6.8423  5.0810
  11  -1   6  0.1664  3.9305
  11   1   6  0.7117  3.0832
 -11   1  -6  7.9658  3.8473
 -11   1  -6  1.9573  5.4103
  11   1   6 -0.8475  4.1468
 -12  -1  -6  -1.980   3.986
  12  -1   6  -1.280   5.707
  12  -1   6  2.6730  4.7442
 -12   1  -6  2.5323  5.2034
  12   1   6  2.1772  6.9166
  12   1   6  3.5664  5.9482
 -12   1  -6  0.0947  3.5708
  13  -1   6  14.742   5.926
  13  -1   6  24.036   7.583
  13   1   6  19.884   7.260
  13   1   6  10.807   5.711
  15  -2  -6  1.0778  6.4657
  15  -2  -6 -0.7861  5.2233
  15   2  -6  8.8053  6.9351
  15   2  -6  8.4552  8.7580
 -15   2   6  -5.773   5.861
  14  -2  -6  5.4205  5.7725
  14  -2  -6  19.718   7.573
  14   2  -6  23.068   6.111
 -14   2   6  3.7223  5.8700
 -14   2   6  16.148   5.006
  14   2  -6  22.173   7.721
  13  -2  -6  194.93   13.91
  13  -2  -6  196.68   15.41
 -13   2   6  167.53   12.66
 -13   2   6  200.48   12.59
  13   2  -6  189.04   12.45
  12  -2  -6  1.3254  2.7585
  12  -2  -6 -0.1725  3.8841
  12  -2  -6  4.1077  4.9354
 -12  -2   6  3.4414  3.9405
 -12   2   6  3.5247  4.6074
  12   2  -6  2.2895  4.2213
 -12   2   6  4.5540  3.9041
  11  -2  -6  248.02   11.11
  11  -2  -6  233.67   11.46
 -11  -2   6  218.74   12.03
 -11   2   6  225.39   11.94
 -11   2   6  216.79   14.11
  11   2  -6  216.65   13.26
  10  -2  -6  0.7963  2.3060
 -10  -2   6  0.8758  1.4962
 -10  -2   6  0.4140  3.0262
  10  -2  -6  2.6569  3.0472
 -10   2   6  -2.894   2.873
  10   2  -6  -7.426   3.865
  10   2  -6  1.9928  1.8744
 -10   2   6  0.7734  2.7452
  -9  -2   6  364.90   21.63
   9  -2  -6  351.58   13.06
  -9  -2   6  370.33   16.00
   9  -2  -6  368.28   15.86
   9   2  -6  367.06   14.55
  -9   2   6  316.81   15.38
   9   2  -6  334.86   14.92
   9   2  -6  361.48   19.54
  -9   2   6  352.03   15.53
   8  -2  -6  0.0802  2.3401
  -8  -2   6  5.0358  1.8059
   8  -2  -6  1.6852  3.0483
   8  -2  -6  -1.133   1.427
  -8  -2   6  2.9453  2.3718
  -8   2   6  1.6550  1.5850
   8   2  -6  1.9827  1.1365
   8   2  -6  0.1919  2.0595
   8   2  -6  1.6594  1.7535
  -8   2   6  3.3835  2.3232
  -7  -2   6  1.2584  1.4966
   7  -2  -6 -0.1567  1.5822
   7  -2  -6  -3.514   1.655
  -7  -2   6  1.2922  1.7606
   7  -2  -6  1.6127  2.4971
   7   2  -6  0.4928  1.9160
  -7   2   6 -0.1423  2.2346
  -7   2   6 -0.2077  1.2579
  -7   2   6  0.7472  1.7904
   7   2  -6  0.5775  1.5708
   7   2  -6  4.3653  2.1198
  -7   2   6  0.7429  0.4835
   7   2  -6  2.4113  1.5878
  -6  -2   6  807.26   37.95
   6  -2  -6  823.91   28.86
   6  -2  -6  842.05   34.60
  -6  -2   6  773.76   32.60
   6   2  -6  842.66   32.46
   6   2  -6  846.53   40.30
  -6   2   6  796.68   27.42
   6   2  -6  814.65   26.93
  -6   2   6  806.65   33.20
   6   2  -6  802.35   27.49
  -6   2   6  751.88   31.57
  -6   2   6  759.05   40.23
   5  -2  -6  656.31   25.75
  -5  -2   6  675.00   32.43
  -5  -2   6  642.06   28.78
   5  -2  -6  664.21   23.77
   5  -2  -6  723.05   27.31
   5  -2  -6  682.86   25.97
  -5   2   6  666.25   24.73
   5   2  -6  713.15   31.81
   5   2  -6  652.49   20.67
  -5   2   6  657.47   24.52
  -5   2   6  616.59   30.46
   5   2  -6  637.09   21.53
   5   2  -6  690.83   28.13
  -5   2   6  665.48   26.97
   4  -2  -6  15.732   1.970
   4  -2  -6  15.892   2.847
  -4  -2   6  15.042   1.955
   4  -2  -6  13.128   1.707
   4  -2  -6  17.062   2.101
  -4   2   6  12.990   2.019
  -4   2   6  10.432   1.606
  -4   2   6  16.043   1.548
   4   2  -6  12.216   2.000
  -4   2   6  13.475   1.278
   4   2  -6  12.278   1.789
   4   2  -6  12.773   1.510
   4   2  -6  13.489   2.139
   3  -2  -6  9.4350  2.0052
   3  -2  -6  5.5225  1.3551
  -3  -2   6  8.5614  1.3607
   3  -2  -6  6.9334  1.5103
   3  -2  -6  8.0252  1.1504
   3  -2  -6  4.7265  2.0105
   3   2  -6  5.1815  1.5028
  -3   2   6  6.7479  0.8726
   3   2  -6  6.7090  1.3057
  -3   2   6  6.6392  1.4987
  -3   2   6  7.7035  1.7484
   3   2  -6  7.1115  1.6495
  -3   2   6  8.1737  1.3240
   3   2  -6  8.1887  1.8856
   3   2  -6  5.3702  1.2859
   2  -2  -6  106.37    4.61
   2  -2  -6  103.10    5.52
   2  -2  -6  107.00    4.15
  -2  -2   6  95.789   4.553
   2  -2  -6  102.78    4.41
  -2   2   6  104.42    5.20
  -2   2   6  107.01    5.24
   2   2  -6  98.915   4.621
  -2   2   6  98.602   4.357
   2   2  -6  104.75    4.71
  -2   2   6  105.73    3.78
   2   2  -6  104.83    5.56
   2   2  -6  100.41    4.05
  -1  -2   6  132.89    5.43
   1  -2  -6  133.04    6.20
   1  -2  -6  137.73    5.78
   1  -2  -6  144.55    5.72
  -1  -2   6  134.76    5.67
   1  -2  -6  137.72    5.74
   1   2  -6  139.89    6.63
   1   2  -6  142.37    5.89
   1   2  -6  134.30    5.10
  -1   2   6  131.67    5.89
   1   2  -6  139.56    6.25
  -1   2   6  127.41    5.69
  -1   2   6  136.56    4.81
  -1   2   6  129.26    5.49
  -1   2   6  133.50    5.98
   0  -2  -6  535.21   20.92
   0  -2   6  555.76   20.47
   0  -2  -6  552.41   19.50
   0  -2  -6  546.79   25.90
   0  -2   6  530.59   20.31
   0  -2  -6  552.16   20.62
   0   2   6  535.11   22.03
   0   2   6  547.91   19.94
   0   2  -6  535.25   19.28
   0   2   6  558.99   23.07
   0   2  -6  574.44   18.59
   0   2   6  571.64   20.62
   0   2  -6  580.58   24.56
   0   2  -6  560.42   19.08
  -1  -2  -6  48.157   3.268
   1  -2   6  49.696   3.004
  -1  -2  -6  48.927   3.067
  -1  -2  -6  47.435   3.269
  -1  -2  -6  51.936   3.854
   1  -2   6  56.213   3.375
  -1   2  -6  54.319   3.354
   1   2   6  55.244   3.025
   1   2   6  56.407   3.153
   1   2   6  48.313   2.415
  -1   2  -6  51.980   2.734
   1   2   6  52.861   3.807
  -1   2  -6  55.090   4.566
  -1   2  -6  57.034   2.237
  -2  -2  -6  26.494   3.312
   2  -2   6  30.651   2.504
   2  -2   6  29.794   2.626
  -2  -2  -6  29.007   2.169
  -2  -2  -6  31.324   2.072
  -2  -2  -6  31.417   2.053
   2  -2   6  30.055   2.124
  -2   2  -6  30.157   3.279
  -2   2  -6  33.768   2.620
   2   2   6  31.943   2.186
   2   2   6  32.419   2.740
  -2   2  -6  31.821   1.984
   2   2   6  31.158   2.559
  -2   2  -6  30.714   1.423
   2   2   6  26.750   2.850
   2   2   6  28.031   2.092
  -3  -2  -6  16.836   3.167
   3  -2   6  24.291   2.859
  -3  -2  -6  20.823   2.820
   3  -2   6  24.748   2.295
  -3  -2  -6  21.696   2.015
   3  -2   6  26.101   2.032
  -3  -2  -6  23.723   2.359
   3   2   6  23.791   2.827
   3   2   6  25.770   3.012
  -3   2  -6  25.835   3.223
   3   2   6  22.807   1.901
   3   2   6  21.396   2.089
  -3   2  -6  24.413   1.285
  -3   2  -6  21.099   2.170
   3   2   6  26.297   3.328
  -3   2  -6  22.975   2.430
  -4  -2  -6  1.6230  1.8063
  -4  -2  -6 -0.7450  1.8902
   4  -2   6  -1.592   1.706
   4  -2   6  0.9673  0.8516
   4  -2   6  4.6098  1.2887
  -4  -2  -6  3.8207  1.1593
   4  -2   6  1.8025  1.9948
   4   2   6  -2.793   2.531
   4   2   6  -1.112   1.960
  -4   2  -6 -0.0694  1.1623
   4   2   6  2.2253  2.0660
   4   2   6  0.4062  1.1917
   4   2   6 -0.3113  1.1278
  -4   2  -6  1.1002  0.8417
  -4   2  -6 -0.8458  1.5055
  -5  -2  -6  30.978   3.675
   5  -2   6  26.972   2.302
  -5  -2  -6  30.421   2.166
  -5  -2  -6  27.674   3.085
   5  -2   6  26.313   2.119
   5  -2   6  25.324   3.277
  -5   2  -6  22.065   3.347
  -5   2  -6  27.799   2.358
   5   2   6  25.957   3.476
  -5   2  -6  19.569   2.683
   5   2   6  23.950   2.536
   5   2   6  26.718   3.636
   6  -2   6 -0.6650  1.3129
   6  -2   6  1.4225  1.2905
  -6  -2  -6  -4.180   1.877
  -6  -2  -6  0.7022  0.9092
   6  -2   6  1.6876  2.1083
  -6   2  -6  0.1761  1.0166
  -6   2  -6 -0.2882  2.8241
   6   2   6  -2.514   2.217
   6   2   6  -2.165   1.824
   6   2   6  0.1485  2.6685
  -6   2  -6  2.2690  2.2962
   7  -2   6  508.67   23.01
  -7  -2  -6  497.86   19.04
   7  -2   6  480.54   22.81
   7  -2   6  524.92   30.57
  -7  -2  -6  505.45   27.22
   7   2   6  503.76   21.26
  -7   2  -6  501.16   34.97
  -7   2  -6  490.67   22.16
   7   2   6  496.49   22.84
  -7   2  -6  512.14   21.57
  -8  -2  -6  21.674   3.803
   8  -2   6  12.475   3.740
   8  -2   6  22.557   2.832
   8   2   6  20.816   3.769
  -8   2  -6  14.382   2.631
   8   2   6  18.816   3.114
  -8   2  -6  15.911   3.633
   9  -2   6  22.439   4.696
   9  -2   6  24.456   4.403
  -9  -2  -6  23.281   4.343
   9   2   6  21.461   4.743
   9   2   6  23.504   4.591
  -9   2  -6  16.632   2.489
  -9   2  -6  8.7486  5.8282
 -10  -2  -6  3.5598  3.2306
  10  -2   6  0.5187  2.9608
  10  -2   6  3.1132  3.8199
 -10   2  -6  7.2852  5.0851
 -10   2  -6  3.8875  4.2057
 -10   2  -6  3.6710  2.5095
  10   2   6 -0.4383  3.3812
  10   2   6  3.6747  4.1670
 -11  -2  -6  206.70   14.63
  11  -2   6  203.86   12.04
  11  -2   6  187.92   14.69
 -11   2  -6  169.22   13.88
  11   2   6  179.16   14.51
 -11   2  -6  201.59   15.16
  11   2   6  205.91   14.94
  12  -2   6  16.059   6.621
 -12  -2  -6  21.616   7.868
  12  -2   6  22.883   5.163
  12   2   6  13.939   5.026
  12   2   6  14.227   6.714
 -12   2  -6  14.427   6.031
 -12   2  -6  19.316   6.511
  13  -2   6  -1.388   5.248
  13  -2   6  4.1109  8.5345
  13   2   6  1.7186  4.9825
 -13   2  -6  2.9514  5.4056
  13   2   6  1.4526  8.0240
  14  -3  -6  30.019   7.247
  14   3  -6  37.568   6.692
 -14   3   6  32.396   7.724
 -14   3   6  28.060   7.046
  14   3  -6  36.450   9.275
  13  -3  -6  13.473   5.544
  13  -3  -6  16.852   5.165
 -13   3   6  16.115   4.134
 -13   3   6  13.079   5.199
  13   3  -6  15.168   5.788
  12  -3  -6  41.646   8.062
  12  -3  -6  33.037   6.179
  12  -3  -6  28.617   5.653
  12   3  -6  22.619   4.647
 -12   3   6  23.724   5.166
 -12   3   6  25.879   5.815
 -11  -3   6  0.0000  1.8241
  11  -3  -6  -3.327   3.728
  11  -3  -6  -1.292   3.773
  11  -3  -6  11.474   4.887
  11   3  -6  0.5730  4.2549
 -11   3   6  1.9359  3.4047
 -11   3   6  4.3189  3.2645
  10  -3  -6  8.4029  3.7462
 -10  -3   6  10.601   2.760
  10  -3  -6  9.2718  3.1292
 -10   3   6  2.7355  2.6062
 -10   3   6  4.3185  3.3147
  10   3  -6 -0.6005  2.8205
  -9  -3   6  937.16   34.38
   9  -3  -6  932.80   39.41
   9  -3  -6  962.69   38.23
   9   3  -6  921.84   62.60
   9   3  -6  948.21   37.83
   9   3  -6  945.49   43.64
  -9   3   6  885.97   41.04
  -9   3   6  894.36   38.63
  -9   3   6  929.08   46.47
   8  -3  -6  15.050   2.989
  -8  -3   6  16.249   2.228
   8  -3  -6  14.753   2.677
   8   3  -6  12.356   1.660
  -8   3   6  12.869   2.223
  -8   3   6  9.4054  2.8121
   8   3  -6  13.699   2.741
   8   3  -6  11.064   2.802
   7  -3  -6  19.283   2.465
   7  -3  -6  10.254   3.191
   7  -3  -6  19.115   2.792
  -7   3   6  19.525   1.822
   7   3  -6  14.108   2.999
   7   3  -6  14.875   1.883
   7   3  -6  12.867   2.678
  -7   3   6  14.819   2.446
  -7   3   6  16.426   2.813
   6  -3  -6  57.803   4.265
   6  -3  -6  55.661   4.599
   6  -3  -6  57.624   3.471
  -6   3   6  67.069   3.316
   6   3  -6  64.276   3.683
  -6   3   6  59.440   4.627
  -6   3   6  57.818   3.484
   6   3  -6  60.314   4.620
   6   3  -6  58.708   3.273
   5  -3  -6  793.26   29.32
   5  -3  -6  715.22   27.60
   5  -3  -6  724.14   26.48
  -5   3   6  739.03   29.29
  -5   3   6  697.95   34.54
   5   3  -6  734.76   24.20
   5   3  -6  760.86   37.27
  -5   3   6  678.77   26.89
   5   3  -6  744.64   33.98
  -5   3   6  729.09   35.12
   5   3  -6  715.75   30.51
   4  -3  -6  204.90    7.56
   4  -3  -6  197.82    8.71
   4  -3  -6  176.09    7.20
   4  -3  -6  187.02    9.41
   4  -3  -6  187.02    8.11
   4   3  -6  178.42    8.04
  -4   3   6  183.14    9.37
   4   3  -6  182.20    7.82
  -4   3   6  180.57    7.65
   4   3  -6  197.54    9.58
   4   3  -6  182.44    8.18
   4   3  -6  186.92    9.78
   4   3  -6  190.21    9.24
  -4   3   6  200.08    8.86
  -4   3   6  172.44    7.36
   3  -3  -6  456.26   19.53
   3  -3  -6  506.81   16.09
   3  -3  -6  479.30   19.37
   3  -3  -6  483.41   20.74
   3   3  -6  453.05   15.84
   3   3  -6  452.93   16.95
   3   3  -6  477.87   23.58
   3   3  -6  483.07   23.97
   3   3  -6  488.34   26.09
   3   3  -6  478.39   16.27
  -3   3   6  496.26   19.41
  -3   3   6  457.57   16.74
  -3   3   6  455.96   17.91
  -3   3   6  505.23   18.85
   2  -3  -6  162.28    7.32
   2  -3  -6  165.35    7.25
  -2  -3   6  161.54    7.75
   2  -3  -6  162.22    6.47
   2  -3  -6  157.89    6.54
   2   3  -6  145.31    5.91
   2   3  -6  148.67    6.89
   2   3  -6  154.81    6.80
  -2   3   6  152.63    5.51
   2   3  -6  171.37    7.53
   2   3  -6  171.13    9.23
  -2   3   6  164.77    7.84
  -2   3   6  168.72    8.61
  -1  -3   6  361.28   13.26
   1  -3  -6  388.21   13.85
  -1  -3   6  391.28   17.89
   1  -3  -6  396.02   15.61
   1  -3  -6  385.92   14.42
   1  -3  -6  372.70   13.75
  -1   3   6  386.13   16.19
  -1   3   6  412.02   15.81
   1   3  -6  373.33   13.35
  -1   3   6  387.37   14.87
  -1   3   6  365.28   15.69
  -1   3   6  379.93   14.57
   1   3  -6  386.10   15.94
   0  -3   6  660.90   22.82
   0  -3  -6  650.02   25.24
   0  -3  -6  636.58   23.80
   0  -3  -6  644.25   22.73
   0  -3  -6  665.66   28.20
   0  -3   6  607.10   27.24
   0   3   6  649.14   21.54
   0   3  -6  694.78   28.59
   0   3   6  708.34   23.63
   0   3   6  685.30   27.61
   0   3   6  640.97   25.14
   0   3  -6  646.76   24.18
   0   3  -6  671.30   22.30
   1  -3   6  54.624   3.707
   1  -3   6  50.895   3.760
  -1  -3  -6  51.318   3.469
  -1  -3  -6  51.943   3.407
  -1  -3  -6  55.163   2.675
  -1  -3  -6  59.255   2.585
   1   3   6  52.915   4.128
  -1   3  -6  53.739   2.771
   1   3   6  55.470   3.633
  -1   3  -6  57.422   4.873
   1   3   6  51.937   3.475
  -1   3  -6  57.222   3.542
   1   3   6  53.850   2.813
  -2  -3  -6  154.72    8.68
  -2  -3  -6  151.89    5.79
  -2  -3  -6  163.86    7.65
   2  -3   6  154.50    7.36
  -2  -3  -6  148.64    6.73
   2  -3   6  164.08    8.45
   2   3   6  162.35    6.15
   2   3   6  163.43    9.16
  -2   3  -6  162.38    9.15
   2   3   6  160.26    7.19
  -2   3  -6  157.84    6.75
  -2   3  -6  163.65    5.82
   2   3   6  161.34    6.81
  -2   3  -6  171.41    6.39
  -3  -3  -6  169.14    8.65
  -3  -3  -6  199.07    6.92
  -3  -3  -6  195.17   11.11
   3  -3   6  188.30    8.43
   3  -3   6  185.19    7.37
  -3  -3  -6  191.64    9.97
   3  -3   6  196.37    8.83
   3   3   6  201.89    9.17
  -3   3  -6  204.80    7.41
  -3   3  -6  195.24    8.82
  -3   3  -6  201.16    8.29
   3   3   6  208.17    7.66
  -3   3  -6  206.04   12.21
   3   3   6  205.81    7.87
   4  -3   6  206.64    9.20
  -4  -3  -6  202.91    9.21
   4  -3   6  189.49    7.74
  -4  -3  -6  203.34    9.14
  -4  -3  -6  203.71    7.85
   4   3   6  215.84    7.43
  -4   3  -6  198.22    9.51
   4   3   6  212.27    8.49
  -4   3  -6  212.78   10.55
   4   3   6  203.07    9.14
  -4   3  -6  209.39    7.94
   5  -3   6  17.514   3.363
  -5  -3  -6  20.063   1.686
   5  -3   6  20.388   1.605
   5  -3   6  16.677   1.587
  -5  -3  -6  17.535   2.918
   5   3   6  19.473   2.470
  -5   3  -6  19.035   2.069
   5   3   6  15.314   2.199
   5   3   6  18.814   1.960
  -5   3  -6  17.354   2.421
  -5   3  -6  18.938   2.769
  -6  -3  -6  3.2559  2.1103
   6  -3   6  6.5026  1.9465
  -6  -3  -6  3.9969  0.9122
   6  -3   6  6.8731  1.7515
   6  -3   6  1.3639  2.3831
  -6   3  -6  4.7322  2.4079
  -6   3  -6  2.1938  2.4574
   6   3   6  3.6521  2.9577
   6   3   6  2.1973  1.4282
  -6   3  -6  2.7974  1.4530
   7  -3   6  256.17   13.08
  -7  -3  -6  248.89   13.77
   7  -3   6  268.21   13.28
   7  -3   6  247.57   13.62
   7   3   6  246.79   14.08
  -7   3  -6  251.50   14.56
  -7   3  -6  250.77   13.32
   7   3   6  269.70   11.73
  -8  -3  -6  7.5342  3.4106
   8  -3   6  6.5994  3.3038
   8  -3   6  4.6648  3.1313
   8   3   6  5.2982  4.1814
  -8   3  -6  2.7457  3.1775
  -8   3  -6  6.4169  1.8469
   8   3   6  3.5769  2.1169
  -9  -3  -6  33.273   5.391
   9  -3   6  33.668   6.100
   9  -3   6  35.206   3.756
  -9   3  -6  29.865   6.068
   9   3   6  22.326   5.565
   9   3   6  32.621   4.752
  -9   3  -6  27.110   3.196
  10  -3   6  32.080   5.281
  10  -3   6  16.315   6.015
 -10  -3  -6  20.252   5.648
  10   3   6  27.568   5.257
  10   3   6  18.366   5.185
 -10   3  -6  22.846   5.023
 -11  -3  -6  11.331   6.603
  11  -3   6  14.377   5.388
  11  -3   6  16.010   8.045
  11   3   6  12.913   5.754
 -11   3  -6  9.1651  4.8509
  11   3   6  7.5352  7.0232
  12  -3   6  2.2155  5.4837
 -12  -3  -6  -4.618   4.337
  12   3   6  -1.198   4.163
 -12   3  -6  -7.004   7.731
  12   3   6  -1.575   5.866
  14  -4  -6  20.101  10.714
  14   4  -6  19.203   7.110
 -14   4   6  31.165   6.534
 -14   4   6  25.610   8.024
  14   4  -6  26.812   6.400
  13  -4  -6  101.87    9.55
  13  -4  -6  93.379  10.782
 -13   4   6  74.725   9.977
 -13   4   6  102.07   10.27
  13   4  -6  98.901   9.185
  12  -4  -6  78.548   8.023
  12  -4  -6  101.37    8.41
  12  -4  -6  96.199   9.609
 -12   4   6  96.728   7.987
 -12   4   6  87.600   8.321
  12   4  -6  84.164  11.224
 -11  -4   6  41.473   5.251
  11  -4  -6  28.937   4.950
  11  -4  -6  34.707   6.291
  11  -4  -6  25.693   4.275
  11   4  -6  25.099   4.899
 -11   4   6  27.161   6.280
 -11   4   6  31.367   4.853
  10  -4  -6  281.46   14.11
  10  -4  -6  274.14   13.00
 -10  -4   6  284.19   15.11
  10  -4  -6  277.03   15.18
  10   4  -6  264.59   13.08
 -10   4   6  280.65   12.82
 -10   4   6  249.29   13.20
   9  -4  -6  53.994   5.806
  -9  -4   6  59.650   4.764
   9  -4  -6  62.376   4.703
   9  -4  -6  43.243   4.740
  -9   4   6  51.408   5.861
  -9   4   6  56.428   4.589
   9   4  -6  55.931   3.957
   9   4  -6  40.821   4.932
   8  -4  -6  159.76    7.45
   8  -4  -6  136.60    8.57
  -8  -4   6  148.24    8.67
   8   4  -6  147.48    9.60
  -8   4   6  159.30    8.00
   8   4  -6  142.57   10.78
  -8   4   6  152.91    8.81
  -8   4   6  148.40    8.34
   8   4  -6  124.02    7.93
  -7  -4   6  118.45    6.20
   7  -4  -6  99.532   7.095
   7   4  -6  113.79    6.24
  -7   4   6  110.73    7.26
   7   4  -6  106.62    5.34
  -7   4   6  121.27    6.77
  -7   4   6  109.52    6.17
   6  -4  -6  105.89    5.83
   6  -4  -6  114.17    7.04
   6  -4  -6  107.36    6.45
   6   4  -6  121.71    6.94
   6   4  -6  109.10    6.33
  -6   4   6  112.34    6.38
   6   4  -6  105.47    5.47
  -6   4   6  109.01    5.89
  -6   4   6  113.78    6.11
   6   4  -6  106.67    8.44
   5  -4  -6  178.56    8.53
   5  -4  -6  159.02    7.56
   5  -4  -6  149.00    7.70
   5  -4  -6  145.00    8.44
   5   4  -6  151.16    9.65
  -5   4   6  157.76    8.61
  -5   4   6  172.30    7.99
   5   4  -6  150.30    6.73
   5   4  -6  154.32    7.70
   5   4  -6  147.33    7.59
  -5   4   6  147.00    7.02
   5   4  -6  170.39    9.17
   4  -4  -6  56.487   4.138
   4  -4  -6  43.352   4.047
   4  -4  -6  48.198   3.538
   4  -4  -6  51.269   4.039
   4   4  -6  50.362   4.339
   4   4  -6  45.971   3.791
   4   4  -6  48.166   3.991
   4   4  -6  46.457   4.337
  -4   4   6  53.132   3.610
   4   4  -6  41.897   4.899
  -4   4   6  45.071   4.005
  -4   4   6  56.351   3.114
   4   4  -6  46.737   3.426
   3  -4  -6  81.210   4.911
   3  -4  -6  82.664   4.905
   3  -4  -6  79.862   4.458
   3  -4  -6  99.488   5.014
  -3   4   6  81.904   4.599
  -3   4   6  78.639   5.545
   3   4  -6  78.386   4.299
   3   4  -6  86.490   6.298
  -3   4   6  83.715   4.869
   3   4  -6  72.388   6.299
   3   4  -6  84.003   4.707
   3   4  -6  81.287   4.895
   2  -4  -6 -0.1239  1.6574
   2  -4  -6  0.8171  1.5864
  -2  -4   6  3.5751  2.0407
   2  -4  -6  0.8570  1.4240
   2  -4  -6 -0.7640  1.8243
   2   4  -6  0.1962  1.6466
  -2   4   6  0.1960  1.5623
   2   4  -6  1.5967  1.4608
  -2   4   6  -2.024   1.826
  -2   4   6 -0.8434  2.7421
   2   4  -6  1.2665  2.4265
  -2   4   6 -0.3593  2.2818
   2   4  -6 -0.2136  1.7646
   1  -4  -6  20.482   2.161
   1  -4  -6  27.103   3.392
   1  -4  -6  29.126   3.460
   1  -4  -6  19.610   2.189
  -1  -4   6  22.861   2.316
  -1  -4   6  27.082   3.030
  -1   4   6  19.361   1.903
  -1   4   6  24.463   3.530
   1   4  -6  21.235   1.516
   1   4  -6  18.417   2.839
   1   4  -6  19.745   4.153
  -1   4   6  18.278   2.178
  -1   4   6  23.415   3.098
   1   4  -6  21.098   3.013
   0  -4  -6  575.55   22.59
   0  -4  -6  579.22   25.30
   0  -4   6  550.14   21.24
   0  -4  -6  582.55   23.49
   0  -4   6  590.69   22.38
   0  -4  -6  610.48   21.41
   0   4  -6  577.31   20.61
   0   4   6  593.83   24.93
   0   4  -6  605.71   30.39
   0   4  -6  579.96   21.63
   0   4  -6  638.21   23.94
   0   4   6  578.07   38.35
   0   4  -6  620.14   27.51
   0   4   6  597.17   20.74
   0   4   6  571.40   26.01
  -1  -4  -6  123.29    6.73
  -1  -4  -6  130.50    5.20
  -1  -4  -6  128.98    6.50
   1  -4   6  127.55    9.01
  -1  -4  -6  125.66    6.94
   1  -4   6  133.21    6.40
   1   4   6  133.96    6.73
  -1   4  -6  133.56    4.74
   1   4   6  122.11    6.03
   1   4   6  126.65    6.51
  -1   4  -6  129.33    8.07
  -1   4  -6  121.65    5.61
   2  -4   6  0.6323  1.7937
  -2  -4  -6  -2.434   1.804
  -2  -4  -6 -0.0781  0.5979
  -2  -4  -6 -0.2632  0.9338
   2   4   6  1.6230  1.4250
  -2   4  -6 -0.7898  1.5432
   2   4   6 -0.1519  0.5660
  -2   4  -6  1.5113  2.3066
  -2   4  -6  0.8965  0.7621
   2   4   6  0.3793  2.2678
  -2   4  -6 -0.2893  0.8580
   3  -4   6  11.380   2.347
  -3  -4  -6  5.9597  2.7044
  -3  -4  -6  7.0864  1.4649
  -3   4  -6  10.131   3.507
  -3   4  -6  9.0674  1.1511
   3   4   6  6.8660  2.2697
   3   4   6  9.9189  1.5240
  -3   4  -6  9.9147  1.7528
   3   4   6  6.9748  2.1418
  -4  -4  -6  54.312   5.424
   4  -4   6  48.661   4.482
   4  -4   6  56.521   2.775
  -4  -4  -6  46.716   2.742
   4   4   6  46.142   3.879
  -4   4  -6  48.197   3.112
   4   4   6  47.377   3.167
  -4   4  -6  51.369   2.852
  -4   4  -6  51.478   4.473
   4   4   6  53.905   3.283
   5  -4   6  37.962   2.348
  -5  -4  -6  29.348   2.153
  -5  -4  -6  31.801   3.961
   5  -4   6  27.436   4.257
  -5   4  -6  30.038   2.129
  -5   4  -6  27.855   3.996
   5   4   6  25.265   2.661
  -5   4  -6  31.152   2.612
   5   4   6  30.907   3.502
   5   4   6  26.864   2.479
   6  -4   6  116.79    5.37
  -6  -4  -6  112.04    7.65
   6  -4   6  121.56    8.01
  -6  -4  -6  117.80    8.38
   6   4   6  112.08    7.12
   6   4   6  120.88    7.59
  -6   4  -6  114.88    7.96
  -6   4  -6  109.41    7.18
   7  -4   6  23.426   2.261
   7  -4   6  14.482   4.767
  -7  -4  -6  21.083   4.793
  -7   4  -6  18.673   3.066
   7   4   6  24.425   4.873
  -7   4  -6  26.261   4.077
   7   4   6  22.074   2.577
   8  -4   6  146.79   10.50
  -8  -4  -6  144.07   10.08
   8  -4   6  162.75    8.37
  -8   4  -6  167.35   10.43
   8   4   6  154.00   11.18
  -8   4  -6  152.22    9.20
   8   4   6  143.71   10.92
  -9  -4  -6  22.971   4.942
   9  -4   6  28.260   3.189
   9  -4   6  16.241   4.581
  -9   4  -6  20.496   5.004
   9   4   6  22.512   4.674
   9   4   6  23.082   4.674
 -10  -4  -6  20.012   5.167
  10  -4   6  19.282   6.921
  10   4   6  14.653   5.440
 -10   4  -6  19.009   4.989
  11  -4   6  7.5016  6.8760
 -11  -4  -6 -0.6698  5.0763
 -11   4  -6  4.5037  5.7591
  11   4   6  -9.288   5.081
  12  -4   6  24.896   7.743
 -12  -4  -6  33.169   8.211
  12   4   6  30.600   7.858
 -12   4  -6  44.567  11.156
  13  -5  -6  163.62   14.32
  13   5  -6  140.96   12.90
 -13   5   6  133.72   14.42
 -13   5   6  154.89   11.97
  12  -5  -6  1.8777  5.2201
 -12   5   6  4.8161  4.6542
  12   5  -6  10.727   5.609
 -12   5   6  2.4998  5.1538
  11  -5  -6  -1.218   6.274
 -11  -5   6  5.6277  4.7874
  11  -5  -6  -1.643   4.605
  11  -5  -6  3.0590  4.7324
  11   5  -6 -0.9713  4.0540
 -11   5   6  -3.557   4.121
 -11   5   6  5.9646  4.3815
  10  -5  -6 -0.3751  3.2695
  10  -5  -6  2.7663  2.8008
  10  -5  -6  7.1369  5.7259
 -10  -5   6  3.0781  3.8106
 -10   5   6  0.4004  2.7012
 -10   5   6  0.9147  4.0532
  10   5  -6  3.4279  3.8078
   9  -5  -6  11.248   5.312
   9  -5  -6  11.562   3.984
  -9  -5   6  9.7106  4.1630
   9  -5  -6  10.179   4.162
  -9   5   6  10.708   3.727
  -9   5   6  6.7796  4.4048
   9   5  -6  7.8021  3.3544
   8  -5  -6  780.49   35.53
   8  -5  -6  805.52   38.35
  -8  -5   6  790.94   31.02
   8  -5  -6  794.45   34.26
  -8   5   6  729.27   34.83
   8   5  -6  737.72   44.92
  -8   5   6  745.95   35.46
   8   5  -6  753.93   34.42
   7  -5  -6  80.501   6.386
   7  -5  -6  80.180   6.172
   7  -5  -6  70.823   5.089
  -7  -5   6  92.916   5.433
   7   5  -6  72.361   5.970
   7   5  -6  67.337   4.368
  -7   5   6  76.447   5.392
  -7   5   6  56.833   5.510
   6  -5  -6  37.713   3.370
   6  -5  -6  33.746   4.230
   6  -5  -6  27.276   4.221
  -6   5   6  40.846   3.879
  -6   5   6  32.750   3.471
   6   5  -6  29.730   3.959
   6   5  -6  27.744   4.196
   6   5  -6  38.023   2.770
   5  -5  -6  365.59   22.02
   5  -5  -6  342.70   16.77
   5  -5  -6  352.93   16.35
   5   5  -6  340.05   13.88
   5   5  -6  356.91   21.56
  -5   5   6  317.20   14.27
  -5   5   6  353.44   24.22
   5   5  -6  355.54   18.04
   5   5  -6  347.66   14.61
  -5   5   6  363.00   14.15
   4  -5  -6  54.888   4.799
   4  -5  -6  59.744   5.082
   4  -5  -6  63.046   5.034
   4  -5  -6  50.688   5.300
   4   5  -6  53.423   3.461
   4   5  -6  56.441   4.190
  -4   5   6  59.153   4.042
   4   5  -6  51.383   5.540
  -4   5   6  56.477   5.335
   3  -5  -6  227.10   10.01
   3  -5  -6  225.03   10.41
   3  -5  -6  227.02   14.63
   3  -5  -6  240.30   12.72
  -3   5   6  222.83    9.86
  -3   5   6  230.00   10.00
   3   5  -6  238.35   10.76
   3   5  -6  228.95   10.55
[truncated: 1,574,584 more chars]
