# Supplementary material for: Comparison of crystal structures of 4-(benzo[b]thio­phen-2-yl)-5-(3,4,5-tri­meth­oxy­phen­yl)-2H-1,2,3-triazole and 4-(benzo[b]thio­phen-2-yl)-2-methyl-5-(3,4,5-tri­meth­oxy­phen­yl)-2H-1,2,3-triazole
Source: Acta Crystallogr Sect E Struct Rep Online. 2014 Oct 24;70(Pt 11):392–5. doi: 10.1107/S1600536814023095 (PMC4257340; doi:10.1107/S1600536814023095)
Supplement: Supplementary file 2 [file e-70-00392-Isup2.hkl]

#
# h,k,l, Fc-squared, Fo-squared, sigma(Fo-squared), status flag
#
data_I
_shelx_title ' k13152 - P21/n'
_shelx_refln_list_code          4
_shelx_F_calc_maximum      184.59
_exptl_crystal_F_000       768.00
_reflns_d_resolution_high  0.7696

loop_
 _space_group_symop_operation_xyz
 'x, y, z'
 '-x+1/2, y+1/2, -z+1/2'
 '-x, -y, -z'
 'x-1/2, -y-1/2, z-1/2'

_cell_length_a    11.8983
_cell_length_b     8.1860
_cell_length_c    18.4582
_cell_angle_alpha  90.000
_cell_angle_beta  105.505
_cell_angle_gamma  90.000

_shelx_F_squared_multiplier     1.000

loop_
 _refln_index_h
 _refln_index_k
 _refln_index_l
 _refln_F_squared_calc
 _refln_F_squared_meas
 _refln_F_squared_sigma
 _refln_observed_status
   2   0   0        186.14        158.55         3.17 o
   4   0   0       1535.44       1633.40        18.78 o
   6   0   0         24.85         34.72         2.29 o
   8   0   0         18.11          9.43         2.65 o
  10   0   0         86.25         82.61         5.17 o
  12   0   0        620.83        662.74        26.37 o
  14   0   0        774.30        973.77        42.21 o
   1   1   0         80.89         92.21         1.95 o
   2   1   0          3.99          3.17         1.21 o
   3   1   0       2458.40       2297.43        22.63 o
   4   1   0       1229.59       1200.20        11.27 o
   5   1   0         26.86         33.69         1.18 o
   6   1   0          1.03         -0.78         0.78 o
   7   1   0         12.57         11.39         1.36 o
   8   1   0       2078.36       2136.71        25.17 o
   9   1   0        485.22        514.81         8.79 o
  10   1   0        561.68        538.92        10.97 o
  11   1   0         46.15         29.21         3.84 o
  12   1   0         76.38         56.26         5.66 o
  13   1   0         25.51         22.97         7.42 o
  14   1   0         17.15         10.10        10.53 o
   0   2   0       2919.55       2920.13        38.19 o
   1   2   0      31976.90      34059.66      1619.41 o
   2   2   0        138.33         99.29         2.87 o
   3   2   0       2979.62       2920.30        28.96 o
   4   2   0         15.69         16.20         1.39 o
   5   2   0       1637.56       1894.20        19.29 o
   6   2   0        219.15        228.99         3.94 o
   7   2   0         68.99         52.92         2.74 o
   8   2   0        289.88        287.40         6.51 o
   9   2   0        174.61        139.35         7.24 o
  10   2   0         47.52         61.33         4.34 o
  11   2   0        253.49        286.06        11.39 o
  12   2   0        321.53        333.12        11.37 o
  13   2   0         77.65         80.24         8.88 o
  14   2   0         44.22         34.27         9.13 o
   1   3   0       4786.77       4935.10        44.32 o
   2   3   0       3415.35       3526.31        32.78 o
   3   3   0        342.29        299.84         4.63 o
   4   3   0          2.63          0.98         1.08 o
   5   3   0        333.08        321.85         5.61 o
   6   3   0        124.16        125.69         3.78 o
   7   3   0        182.03        176.93         5.03 o
   8   3   0        330.49        332.04         7.79 o
   9   3   0        429.51        418.07         9.64 o
  10   3   0         25.90         27.90         4.15 o
  11   3   0        436.36        405.35        11.76 o
  12   3   0         37.82         16.90         5.82 o
  13   3   0         59.61         45.35         7.98 o
  14   3   0         10.51          2.74        11.74 o
   0   4   0       1947.75       2183.78        26.67 o
   1   4   0       4436.49       4749.48        44.21 o
   2   4   0         40.25         44.08         2.04 o
   3   4   0         88.45         65.99         1.55 o
   4   4   0       2147.53       2405.55        27.98 o
   5   4   0        697.00        768.84        11.52 o
   6   4   0         71.08         77.77         2.60 o
   7   4   0        100.25        101.32         4.23 o
   8   4   0        355.51        357.30         9.13 o
   9   4   0        301.86        291.17         8.58 o
  10   4   0         12.17          8.08         4.20 o
  11   4   0       1002.54       1146.51        25.22 o
  12   4   0         27.00         22.27         7.01 o
  13   4   0        126.15        122.12        10.89 o
   1   5   0        621.08        667.48         8.34 o
   2   5   0       3707.23       4055.93        44.46 o
   3   5   0       2160.54       2250.67        28.77 o
   4   5   0        288.44        290.22         6.07 o
   5   5   0        375.61        374.39         5.72 o
   6   5   0        114.81        102.76         4.21 o
   7   5   0        683.65        693.96        12.64 o
   8   5   0       1036.50       1104.00        20.94 o
   9   5   0        855.27        940.26        21.05 o
  10   5   0          1.18         -1.46         5.03 o
  11   5   0        264.54        263.17        14.15 o
  12   5   0        218.23        206.13        18.51 o
  13   5   0         18.82          5.67        10.52 o
   0   6   0       1542.95       1617.49        31.36 o
   1   6   0        189.05        176.70         4.45 o
   2   6   0         29.43         29.75         3.07 o
   3   6   0         79.37         67.65         4.25 o
   4   6   0        203.65        201.28         4.48 o
   5   6   0          0.18          3.26         2.32 o
   6   6   0         37.13         37.57         5.47 o
   7   6   0         36.18         18.93         5.81 o
   8   6   0        443.39        427.54        13.86 o
   9   6   0         12.09         23.44         7.28 o
  10   6   0        229.90        250.19        12.03 o
  11   6   0         75.70         65.57        10.09 o
  12   6   0         18.33         25.48        12.98 o
   1   7   0         13.25         14.93         2.51 o
   2   7   0       1064.41       1114.25        21.17 o
   3   7   0       1975.22       2231.83        37.77 o
   4   7   0          6.97          3.07         4.06 o
   5   7   0        310.44        300.43         9.88 o
   6   7   0        410.95        477.96        13.85 o
   7   7   0         24.56         20.57         6.05 o
   8   7   0       1220.89       1449.60        35.88 o
   9   7   0          0.12         11.63         9.80 o
  10   7   0         57.17         37.83        10.63 o
  11   7   0          4.13         -0.84         9.80 o
   0   8   0         35.27          7.73         9.55 o
   1   8   0        187.48        182.99        12.31 o
   2   8   0         42.74         33.96         4.63 o
   3   8   0        134.28        142.15         7.99 o
   4   8   0        103.00        100.69         7.51 o
   5   8   0          2.98          2.33         5.88 o
   6   8   0         29.99         24.89         7.13 o
   7   8   0        136.12        153.62        11.47 o
   8   8   0          1.18         30.97         8.40 o
   9   8   0        100.26        107.62        11.80 o
   1   9   0          0.04         -0.76         8.30 o
   2   9   0        367.97        400.80        17.06 o
   3   9   0          2.49          5.74         9.51 o
   4   9   0        272.25        257.51        16.54 o
   5   9   0        531.18        564.61        21.82 o
   6   9   0         28.45         29.10        11.42 o
   7   9   0         67.81         54.72        15.03 o
   0  10   0          0.08         32.27        34.02 o
   1  10   0         23.39         14.08        13.41 o
   2  10   0          7.95        -11.95        12.64 o
   3  10   0         66.74         35.70        12.49 o
   4  10   0         64.83         47.38        11.83 o
   5  10   0         32.13         30.62        14.67 o
 -15   0   1        235.65        257.50        25.37 o
 -13   0   1          6.40        -11.12        11.12 o
 -11   0   1        422.17        363.53        14.34 o
  -9   0   1       4226.01       4264.97        69.31 o
  -7   0   1          0.10          0.11         1.52 o
  -5   0   1       4011.09       3826.19        45.86 o
  -3   0   1       1745.67       1573.22        19.76 o
  -1   0   1       6468.03       6497.64       503.21 o
   1   0   1      13708.02      13229.09       909.23 o
   3   0   1       2784.86       2692.27        42.31 o
   5   0   1      18823.96      20236.05       287.82 o
   7   0   1         61.75         77.24         3.64 o
   9   0   1         30.69         24.87         3.12 o
  11   0   1        305.75        285.24        12.18 o
  13   0   1         77.81         50.97        12.97 o
 -14   1   1         35.57         60.78        10.50 o
 -13   1   1        129.17        130.63         9.85 o
 -12   1   1        430.80        417.22        20.16 o
 -11   1   1       1049.59       1076.69        18.77 o
 -10   1   1        813.26        816.50        12.99 o
  -9   1   1        223.07        227.39         4.68 o
  -8   1   1       1803.43       1886.26        21.54 o
  -7   1   1        985.67       1038.71        11.02 o
  -6   1   1         57.98         78.71         1.73 o
  -5   1   1          0.72         -0.16         0.70 o
  -4   1   1        215.52        214.32         2.73 o
  -3   1   1       4414.08       4276.03        38.71 o
  -2   1   1       5205.65       4927.30        48.60 o
  -1   1   1        858.71        865.73         8.61 o
   0   1   1       3116.54       3013.75        30.22 o
   1   1   1        984.56        946.70         9.00 o
   2   1   1       1399.79       1417.85        13.50 o
   3   1   1       2147.88       2006.43        18.78 o
   4   1   1        104.40        113.50         2.05 o
   5   1   1        204.70        242.28         3.15 o
   6   1   1          2.46          0.31         1.22 o
   7   1   1         84.25         64.61         2.52 o
   8   1   1        234.86        237.82         5.28 o
   9   1   1        147.92        142.99         4.76 o
  10   1   1        587.91        612.44        13.01 o
  11   1   1        598.34        602.70        14.00 o
  12   1   1         16.75         12.41         5.07 o
  13   1   1        144.04        150.96        10.18 o
  14   1   1         32.36         21.51        10.14 o
 -14   2   1          4.00         -2.63         7.78 o
 -13   2   1         15.34         18.97         8.11 o
 -12   2   1         23.35          6.37         6.38 o
 -11   2   1        336.18        340.57         9.33 o
 -10   2   1        831.87        787.38        14.72 o
  -9   2   1          8.06          5.43         3.13 o
  -8   2   1       1448.01       1517.78        22.19 o
  -7   2   1          3.53         -0.16         2.09 o
  -6   2   1       1636.14       1621.72        18.97 o
  -5   2   1       3653.61       3963.59        36.42 o
  -4   2   1        232.47        205.89         3.45 o
  -3   2   1        462.62        388.13         4.58 o
  -2   2   1        261.19        267.84         5.13 o
  -1   2   1      29738.86      31912.28      1512.22 o
   0   2   1      34073.45      35927.64      1963.38 o
   1   2   1        141.94        136.75         2.77 o
   2   2   1         30.12         26.76         2.85 o
   3   2   1       1841.34       1847.44        18.43 o
   4   2   1       2661.83       2733.47        25.38 o
   5   2   1        919.60        943.71         9.73 o
   6   2   1       3075.00       3424.28        36.29 o
   7   2   1       1048.56       1188.73        15.19 o
   8   2   1       1307.58       1318.68        19.69 o
   9   2   1       1411.72       1462.81        25.21 o
  10   2   1        690.89        639.94        13.26 o
  11   2   1        841.53        900.02        18.38 o
  12   2   1        174.58        154.01         8.38 o
  13   2   1          0.52         -4.10         7.01 o
  14   2   1        191.34        201.87        15.98 o
 -14   3   1        475.98        462.00        20.26 o
 -13   3   1         46.63         23.24         7.53 o
 -12   3   1        415.02        414.31        14.48 o
 -11   3   1         15.26          3.09         4.74 o
 -10   3   1         12.76         10.77         4.46 o
  -9   3   1         25.05         20.71         3.40 o
  -8   3   1       1063.98       1147.05        17.60 o
  -7   3   1        517.10        520.92        13.68 o
  -6   3   1         46.68         36.97         2.48 o
  -5   3   1         13.28          9.63         1.27 o
  -4   3   1        577.22        577.39         6.60 o
  -3   3   1         50.52         51.43         2.56 o
  -2   3   1       7448.47       7523.71        66.17 o
  -1   3   1       1350.27       1214.29        11.09 o
   0   3   1       4166.15       3838.99        32.71 o
   1   3   1       3104.95       3106.17        28.78 o
   2   3   1        601.31        533.43         6.34 o
   3   3   1       2368.80       2610.16        25.73 o
   4   3   1       2131.18       2255.88        22.95 o
   5   3   1        123.90        121.94         2.92 o
   6   3   1         44.00         47.06         2.68 o
   7   3   1         60.23         62.37         3.36 o
   8   3   1          3.13         -1.28         2.90 o
   9   3   1         16.73         19.81         3.65 o
  10   3   1        123.43        118.85         6.26 o
  11   3   1         92.59         81.29         8.23 o
  12   3   1        284.79        298.77        10.76 o
  13   3   1        336.45        382.63        20.43 o
  14   3   1         86.85         80.30        13.86 o
 -13   4   1         40.36         31.57         8.55 o
 -12   4   1         19.88         11.99         7.60 o
 -11   4   1          6.31          5.61         5.47 o
 -10   4   1         29.50         28.88         4.41 o
  -9   4   1        708.79        752.27        15.39 o
  -8   4   1         49.16         43.61         3.79 o
  -7   4   1          0.96         -0.86         2.53 o
  -6   4   1        196.58        168.83         3.88 o
  -5   4   1         20.12         12.63         1.91 o
  -4   4   1         13.36         10.87         1.43 o
  -3   4   1        160.06        133.74         2.59 o
  -2   4   1        792.82        933.89         9.62 o
  -1   4   1         35.37         33.00         1.37 o
   0   4   1       1967.03       2081.55        18.47 o
   1   4   1       5435.94       5924.63        54.04 o
   2   4   1        616.27        592.26         7.75 o
   3   4   1         81.69         87.02         2.14 o
   4   4   1       1722.03       1906.89        22.41 o
   5   4   1        327.79        363.92         6.46 o
   6   4   1       1210.76       1292.16        17.86 o
   7   4   1         30.72         24.49         3.23 o
   8   4   1        392.76        372.34         9.82 o
   9   4   1          2.88         -0.84         3.32 o
  10   4   1         36.08         39.82         4.72 o
  11   4   1        108.69         90.38         6.63 o
  12   4   1        251.41        273.52        12.35 o
  13   4   1          0.41         -0.15        10.79 o
 -13   5   1         12.00         36.55        15.24 o
 -12   5   1         29.34         23.90         9.62 o
 -11   5   1        109.04         95.48         8.45 o
 -10   5   1         17.57         15.41         5.83 o
  -9   5   1        140.09        131.96         6.17 o
  -8   5   1        716.23        768.25        14.65 o
  -7   5   1         26.71         25.54         3.05 o
  -6   5   1        229.12        223.06         7.08 o
  -5   5   1        386.41        380.97         6.76 o
  -4   5   1        318.06        318.64         6.00 o
  -3   5   1        645.38        675.25         8.98 o
  -2   5   1        746.28        798.30        10.23 o
  -1   5   1          5.95          8.81         1.38 o
   0   5   1        149.10        111.76         2.48 o
   1   5   1       2707.27       3003.95        32.41 o
   2   5   1       6630.79       7141.16        97.11 o
   3   5   1        111.11         99.62         3.97 o
   4   5   1        219.97        202.37         4.73 o
   5   5   1        192.55        198.29         5.53 o
   6   5   1       1464.51       1574.49        24.45 o
   7   5   1          0.07         -2.60         2.60 o
   8   5   1        216.66        211.00         6.59 o
   9   5   1        135.39        123.26         6.89 o
  10   5   1         31.84         31.04         7.40 o
  11   5   1         96.93         90.94        10.62 o
  12   5   1         13.28          3.82        10.24 o
 -12   6   1          9.11         -2.33         9.80 o
 -11   6   1          5.42          0.86         7.87 o
 -10   6   1        249.50        254.52        12.11 o
  -9   6   1         25.67         23.56         6.46 o
  -8   6   1        314.04        302.36        11.62 o
  -7   6   1          3.08          3.84         4.89 o
  -6   6   1        532.02        563.28        13.51 o
  -5   6   1        646.18        659.95        12.85 o
  -4   6   1        960.32       1056.75        16.38 o
  -3   6   1        223.74        216.92         6.25 o
  -2   6   1         23.78         22.33         1.99 o
  -1   6   1        311.74        332.88         6.02 o
   0   6   1        334.76        371.14         6.56 o
   1   6   1        300.05        305.20         6.03 o
   2   6   1        101.58         90.11         4.32 o
   3   6   1          7.75         11.77         3.45 o
   4   6   1         30.86         27.74         3.71 o
   5   6   1        587.06        590.87        14.26 o
   6   6   1        241.27        229.04         9.24 o
   7   6   1          8.91          8.90         5.51 o
   8   6   1          0.66          0.69         6.28 o
   9   6   1        210.85        224.64        10.69 o
  10   6   1          6.67         -1.06         8.14 o
  11   6   1        353.06        385.39        17.71 o
  12   6   1         98.44         60.70        15.46 o
 -11   7   1        422.36        474.41        19.95 o
 -10   7   1         98.38         88.48        13.87 o
  -9   7   1        480.12        525.84        18.82 o
  -8   7   1        170.25        146.35         8.75 o
  -7   7   1        480.26        495.53        14.06 o
  -6   7   1        249.67        254.25        10.45 o
  -5   7   1         81.24         80.10         6.29 o
  -4   7   1        611.73        666.56        14.29 o
  -3   7   1       2086.32       2385.34        40.14 o
  -2   7   1        190.71        198.21         5.72 o
  -1   7   1          1.99         -1.41         2.00 o
   0   7   1        471.11        502.99         9.93 o
   1   7   1         93.70         75.22         5.11 o
   2   7   1        960.86        979.04        18.76 o
   3   7   1       2037.66       2244.77        39.81 o
   4   7   1         89.22         76.36         7.79 o
   5   7   1        722.05        750.32        16.43 o
   6   7   1          0.01          4.38         5.35 o
   7   7   1          3.63          3.09         5.59 o
   8   7   1        152.14        121.30         9.17 o
   9   7   1        117.91        123.82        10.37 o
  10   7   1          0.09         -2.39         8.44 o
  11   7   1          1.16          5.24        13.09 o
  -9   8   1         13.52         24.14         8.84 o
  -8   8   1         37.56         32.00         8.49 o
  -7   8   1         60.11         54.38         7.63 o
  -6   8   1         15.13          7.64         5.83 o
  -5   8   1        416.30        410.40        13.69 o
  -4   8   1          3.23          0.41         5.84 o
  -3   8   1         23.69         21.76         4.90 o
  -2   8   1        168.81        163.18         7.62 o
  -1   8   1         24.17         20.35         8.07 o
   0   8   1         48.58         40.11        10.69 o
   1   8   1         55.46         48.32         8.49 o
   2   8   1        122.24        128.29         9.13 o
   3   8   1          4.72          1.88         5.65 o
   4   8   1          0.11          5.95         5.35 o
   5   8   1         56.60         45.38         6.57 o
   6   8   1         11.94         14.03         6.21 o
   7   8   1          1.91          1.53         6.91 o
   8   8   1         84.15         97.91         9.58 o
   9   8   1        139.39        122.67        14.07 o
  -8   9   1        227.03        221.00        30.97 o
  -7   9   1         37.53         34.05        13.79 o
  -6   9   1          2.54         22.39        10.22 o
  -5   9   1          4.86         -8.68        10.84 o
  -4   9   1        826.83        910.99        27.89 o
  -3   9   1         33.82          9.20         9.06 o
  -2   9   1         47.77         34.85         9.64 o
  -1   9   1         17.20         10.49         8.08 o
   0   9   1         55.53         73.93        15.01 o
   1   9   1         34.37         25.67         9.76 o
   2   9   1          9.66         21.30        11.01 o
   3   9   1       1262.19       1461.48        39.97 o
   4   9   1          0.24         -0.64        10.49 o
   5   9   1         27.76         13.21         9.85 o
   6   9   1        128.94        137.25        12.61 o
   7   9   1          7.80          6.93        10.83 o
  -5  10   1         22.45          7.89        13.02 o
  -4  10   1         13.92          6.38        12.34 o
  -3  10   1          2.52         -2.56        12.97 o
  -2  10   1         71.23         73.75        13.11 o
  -1  10   1         20.31          9.88        11.74 o
   0  10   1          0.20         -9.80        12.41 o
   1  10   1        104.03        137.29        14.83 o
   2  10   1         43.81         28.67        12.34 o
   3  10   1          0.66         10.06        12.22 o
   4  10   1        159.08        140.04        17.46 o
 -14   0   2        223.22        173.43        16.89 o
 -12   0   2        950.39       1033.72        32.63 o
 -10   0   2       2460.54       2360.68        45.38 o
  -8   0   2       1917.61       1906.41        29.05 o
  -6   0   2       4610.64       4990.72        60.48 o
  -4   0   2        747.95        800.67        10.27 o
  -2   0   2       2198.29       2084.26        29.37 o
   0   0   2       2022.11       1784.39        21.11 o
   2   0   2        117.34         92.25         3.92 o
   4   0   2        118.16         98.56         2.64 o
   6   0   2       8362.57       9655.01       120.30 o
   8   0   2       2418.14       2499.20        41.93 o
  10   0   2       1336.75       1233.54        29.49 o
  12   0   2        414.55        368.59        18.74 o
  14   0   2          1.78         20.26        21.08 o
 -15   1   2          0.71         -6.32        11.04 o
 -14   1   2         68.80         42.99         9.91 o
 -13   1   2        124.39        102.09        15.06 o
 -12   1   2         75.43         76.23         6.40 o
 -11   1   2         63.24         55.69         4.05 o
 -10   1   2        223.48        223.79         6.20 o
  -9   1   2        231.60        213.95         4.84 o
  -8   1   2         93.28        102.04         3.56 o
  -7   1   2        118.66         95.49         2.20 o
  -6   1   2        457.81        548.96         5.84 o
  -5   1   2        968.66       1069.11        10.29 o
  -4   1   2        849.88        841.90         7.84 o
  -3   1   2       5085.09       4825.03        44.94 o
  -2   1   2       1781.44       1715.85        16.32 o
  -1   1   2         27.01         19.84         1.26 o
   0   1   2        114.56        121.85         3.46 o
   1   1   2        873.42        900.23         8.64 o
   2   1   2       1170.11       1087.27        10.36 o
   3   1   2         10.40          6.25         0.94 o
   4   1   2        202.15        177.46         2.74 o
   5   1   2         16.75         11.77         1.12 o
   6   1   2         11.21         12.41         1.36 o
   7   1   2        377.03        410.03         5.71 o
   8   1   2       1646.71       1651.74        21.13 o
   9   1   2        239.56        227.28         6.04 o
  10   1   2        331.73        288.72         8.01 o
  11   1   2        433.21        428.42        10.81 o
  12   1   2        657.61        689.73        17.27 o
  13   1   2        112.46         95.83        10.64 o
  14   1   2         19.97         17.78        10.69 o
 -14   2   2         66.73         43.82         8.75 o
 -13   2   2         17.51         19.01         6.75 o
 -12   2   2        332.80        324.48        13.71 o
 -11   2   2        302.54        281.67         9.97 o
 -10   2   2        399.45        403.69        10.53 o
  -9   2   2         51.53         43.80         4.43 o
  -8   2   2        824.45        865.62        12.26 o
  -7   2   2        193.53        178.76         3.45 o
  -6   2   2        361.34        391.55         4.89 o
  -5   2   2       1257.78       1319.20        12.90 o
  -4   2   2        454.04        502.01         5.71 o
  -3   2   2         60.93         59.09         1.93 o
  -2   2   2       2054.08       2040.89        20.06 o
  -1   2   2       5927.20       5762.57        52.75 o
   0   2   2       4873.32       4729.82        45.41 o
   1   2   2       3302.48       3417.55        33.52 o
   2   2   2        108.15        132.45         2.05 o
   3   2   2        536.29        467.31         4.99 o
   4   2   2        217.18        244.49         3.29 o
   5   2   2       2970.87       3413.85        33.53 o
   6   2   2       1252.61       1282.46        14.83 o
   7   2   2        225.21        222.59         4.76 o
   8   2   2         67.71         65.85         3.77 o
   9   2   2         43.58         47.36         5.10 o
  10   2   2        729.05        757.27        14.88 o
  11   2   2         52.84         25.87         5.07 o
  12   2   2         18.41         11.30         5.41 o
  13   2   2         69.53         63.06         9.28 o
  14   2   2          7.27         16.43        10.74 o
 -14   3   2          6.82         13.99         8.05 o
 -13   3   2         88.68         85.56         9.07 o
 -12   3   2         29.51         28.11         6.30 o
 -11   3   2        187.55        186.46        10.11 o
 -10   3   2        335.81        380.58         9.77 o
  -9   3   2        248.96        228.63         7.52 o
  -8   3   2          0.30          6.43         2.52 o
  -7   3   2         30.00         24.39         1.44 o
  -6   3   2        839.22        925.39        11.02 o
  -5   3   2        766.35        702.23         8.19 o
  -4   3   2          9.03          7.10         1.43 o
  -3   3   2       2785.68       2750.35        27.41 o
  -2   3   2       1935.52       2002.94        18.57 o
  -1   3   2       1054.25       1073.54        10.13 o
   0   3   2       4740.43       4948.69        44.81 o
   1   3   2       2172.41       2241.48        23.00 o
   2   3   2         22.69         21.44         1.08 o
   3   3   2        336.53        357.38         4.62 o
   4   3   2       1326.24       1432.03        14.48 o
   5   3   2          4.67          2.08         0.98 o
   6   3   2        449.63        435.99         7.00 o
   7   3   2         82.67         62.50         3.18 o
   8   3   2        199.06        212.49         6.34 o
   9   3   2       1241.69       1349.46        25.71 o
  10   3   2         93.91         66.39         5.39 o
  11   3   2        718.68        776.47        18.62 o
  12   3   2        102.12         82.71        10.17 o
  13   3   2         48.94         23.00         7.75 o
 -14   4   2          0.46          0.99        12.04 o
 -13   4   2         19.19         22.42         8.96 o
 -12   4   2          0.30          1.71         5.93 o
 -11   4   2        879.49        992.03        21.83 o
 -10   4   2        263.59        241.29         9.42 o
  -9   4   2        605.87        651.11        14.57 o
  -8   4   2        268.84        240.61         7.04 o
  -7   4   2        818.18        838.80        14.25 o
  -6   4   2        113.61        111.73         3.37 o
  -5   4   2       1150.93       1200.59        15.66 o
  -4   4   2         95.81         70.27         2.50 o
  -3   4   2        177.94        176.21         3.13 o
  -2   4   2         65.82         65.09         1.98 o
  -1   4   2         72.49         89.72         2.12 o
   0   4   2        822.46        803.69         7.96 o
   1   4   2       3167.33       3395.41        32.88 o
   2   4   2        631.63        683.87         7.84 o
   3   4   2        552.67        500.48         7.25 o
   4   4   2          1.08          1.45         0.78 o
   5   4   2       2022.87       2228.11        29.34 o
   6   4   2        206.81        202.02         4.60 o
   7   4   2        775.77        799.61        15.26 o
   8   4   2        136.13        120.94         5.20 o
   9   4   2        158.09        156.35         6.62 o
  10   4   2        254.48        211.95         8.75 o
  11   4   2          8.22          8.16         6.44 o
  12   4   2         18.15         19.29         7.40 o
  13   4   2         51.52         46.56        13.91 o
 -13   5   2         10.84         13.60         9.56 o
 -12   5   2        234.54        228.08        16.68 o
 -11   5   2          1.46          5.00         6.85 o
 -10   5   2          6.18          2.66         4.64 o
  -9   5   2         34.08         37.12         4.32 o
  -8   5   2        547.92        554.73        14.57 o
  -7   5   2        138.79        145.53         5.18 o
  -6   5   2         63.12         48.14         3.06 o
  -5   5   2        334.18        351.60         8.17 o
  -4   5   2        373.67        398.60         6.32 o
  -3   5   2       4632.60       4931.59        54.42 o
  -2   5   2       1576.87       1631.69        18.26 o
  -1   5   2         31.16         31.11         1.58 o
   0   5   2       2140.73       2151.12        24.29 o
   1   5   2          1.09          2.42         1.41 o
   2   5   2         47.99         31.73         4.08 o
   3   5   2        897.61        956.61        14.53 o
   4   5   2          0.27         -1.05         1.21 o
   5   5   2         17.77         16.86         2.64 o
   6   5   2        476.82        489.86        10.34 o
   7   5   2        574.52        603.43        12.79 o
   8   5   2        376.56        402.16        11.35 o
   9   5   2          0.03         -4.94         5.47 o
  10   5   2         55.15         42.69         6.98 o
  11   5   2        240.93        234.69        22.72 o
  12   5   2        868.87       1002.64        39.88 o
 -12   6   2        134.45        137.77        13.98 o
 -11   6   2         37.41         35.68         8.70 o
 -10   6   2        185.74        187.03        12.34 o
  -9   6   2          9.48          6.70         7.63 o
  -8   6   2        980.22       1045.49        24.55 o
  -7   6   2         45.65         31.60         4.70 o
  -6   6   2         10.08          7.19         2.14 o
  -5   6   2         43.29         29.77         3.03 o
  -4   6   2        553.71        618.42         9.99 o
  -3   6   2        142.16        166.12         4.57 o
  -2   6   2         42.55         44.51         2.51 o
  -1   6   2          2.65          2.32         1.57 o
   0   6   2         80.60         57.42         3.45 o
   1   6   2         69.23         70.81         4.02 o
   2   6   2          4.57          5.90         3.02 o
   3   6   2        316.68        310.27         7.60 o
   4   6   2          0.52          1.49         3.18 o
   5   6   2         32.03         29.41         4.57 o
   6   6   2        264.50        261.57        10.07 o
   7   6   2        246.07        223.55         9.93 o
   8   6   2          0.03          7.79         5.92 o
   9   6   2         98.47         88.25         8.46 o
  10   6   2         24.17         29.57         8.35 o
  11   6   2         29.02         27.21        12.15 o
 -11   7   2         15.60         19.77        10.01 o
 -10   7   2          0.14         -9.96        12.30 o
  -9   7   2         10.35          4.29         7.19 o
  -8   7   2         33.63         20.04         6.80 o
  -7   7   2         17.94          9.72         5.30 o
  -6   7   2        102.20        112.06         7.51 o
  -5   7   2          2.68          2.76         4.83 o
  -4   7   2        444.62        434.12        11.86 o
  -3   7   2          1.70          3.07         2.33 o
  -2   7   2       2296.20       2557.59        41.09 o
  -1   7   2        131.82        131.81         6.93 o
   0   7   2        635.41        689.13        13.73 o
   1   7   2        204.06        200.91         7.88 o
   2   7   2        115.15        114.42         6.17 o
   3   7   2        207.19        190.32         7.37 o
   4   7   2         39.05         26.83         5.04 o
   5   7   2         24.89         24.12         5.10 o
   6   7   2        122.64        106.89         9.12 o
   7   7   2          1.20         -3.35         7.22 o
   8   7   2          7.24         13.85         6.98 o
   9   7   2          8.81         14.22         7.00 o
  10   7   2         96.44        102.87        14.37 o
 -10   8   2        100.30        107.70        17.86 o
  -9   8   2        136.66        134.32        11.66 o
  -8   8   2         43.92         38.33         9.71 o
  -7   8   2          2.77         -0.95         7.30 o
  -6   8   2          0.04          7.92         5.46 o
  -5   8   2         11.45         11.59         5.54 o
  -4   8   2          0.43         -6.27         6.78 o
  -3   8   2          3.84          0.00         3.77 o
  -2   8   2         16.27         16.04         6.43 o
  -1   8   2         98.51        101.04         9.13 o
   0   8   2        229.93        217.61        10.85 o
   1   8   2         82.50         82.25         7.49 o
   2   8   2          1.28         -3.05         4.56 o
   3   8   2        247.66        287.29        10.21 o
   4   8   2          9.98          4.79         5.22 o
   5   8   2         45.97         58.62         7.34 o
   6   8   2        151.29        131.71         9.64 o
   7   8   2          0.78          2.09         6.65 o
   8   8   2          9.72         22.47         9.58 o
   9   8   2          0.02          1.62         9.20 o
  -8   9   2         65.78         62.44        18.90 o
  -7   9   2        246.91        235.07        16.70 o
  -6   9   2         29.14         36.74        12.44 o
  -5   9   2          2.85          7.30         9.71 o
  -4   9   2          7.83         10.10        11.55 o
  -3   9   2       1113.72       1256.11        35.61 o
  -2   9   2        144.87        147.69        12.15 o
  -1   9   2          1.26          1.83        10.01 o
   0   9   2          0.15         -9.98         9.98 o
   1   9   2        281.99        270.42        15.94 o
   2   9   2          0.38          7.28         9.68 o
   3   9   2        143.85        120.78        19.52 o
   4   9   2          1.73          1.63        10.02 o
   5   9   2          0.12          1.70         8.53 o
   6   9   2         12.59         13.10        10.75 o
   7   9   2          3.02         19.81        11.96 o
  -5  10   2          8.54          1.13        14.94 o
  -4  10   2          8.53         12.70        12.30 o
  -3  10   2         47.09         41.97        14.10 o
  -2  10   2        123.49        127.91        18.18 o
  -1  10   2          0.05          9.93        11.73 o
   0  10   2          8.18         -1.78        14.23 o
   1  10   2        384.42        345.90        18.69 o
   2  10   2         11.80         -9.05        11.17 o
   3  10   2        346.73        343.08        23.95 o
   4  10   2          4.46         11.61        12.45 o
 -15   0   3          2.12         30.12        14.99 o
 -13   0   3         23.34         14.33         9.69 o
 -11   0   3         41.76         39.42         5.75 o
  -9   0   3         77.69        104.87         5.80 o
  -7   0   3       1388.99       1295.81        20.30 o
  -5   0   3        667.72        548.86         7.83 o
  -3   0   3        484.66        413.86         9.08 o
  -1   0   3      12441.73      12227.72       191.14 o
   1   0   3       1175.27       1162.15        15.00 o
   3   0   3       6353.41       6329.53        93.98 o
   5   0   3          1.09          4.28         1.63 o
   7   0   3        782.68        775.66        13.68 o
   9   0   3          4.97          3.99         3.29 o
  11   0   3          8.31         -5.42         7.04 o
  13   0   3          9.39         11.24        12.40 o
 -15   1   3        550.67        641.69        36.80 o
 -14   1   3          5.73         -1.75         8.32 o
 -13   1   3         15.47         10.54         6.50 o
 -12   1   3        393.56        357.41        10.43 o
 -11   1   3         25.15         15.74         3.24 o
 -10   1   3          3.29          2.45         1.57 o
  -9   1   3        156.80        168.12         4.70 o
  -8   1   3        203.68        189.47         3.75 o
  -7   1   3       1165.98       1128.51        11.16 o
  -6   1   3         80.86         77.06         1.54 o
  -5   1   3       2460.29       2542.87        22.63 o
  -4   1   3        931.28        961.81         9.24 o
  -3   1   3        218.30        198.68         4.42 o
  -2   1   3       1467.18       1340.35        13.94 o
  -1   1   3       2192.84       2131.42        19.23 o
   0   1   3      11065.82      10763.48       109.33 o
   1   1   3       1801.84       1801.79        17.08 o
   2   1   3        399.83        349.45         4.26 o
   3   1   3       1872.67       1817.64        16.69 o
   4   1   3       1359.30       1569.44        14.35 o
   5   1   3         27.88         21.87         1.81 o
   6   1   3        205.78        194.03         3.30 o
   7   1   3        932.97        962.11        13.94 o
   8   1   3          3.62          3.44         1.51 o
   9   1   3         84.71         73.65         4.30 o
  10   1   3         79.85         75.95         5.49 o
  11   1   3         31.48         11.76         3.99 o
  12   1   3          4.49          0.85         4.81 o
  13   1   3        162.18        150.12        17.23 o
  14   1   3          2.56         -7.68        10.27 o
 -15   2   3        152.31        192.65        16.68 o
 -14   2   3          2.85          3.72         8.47 o
 -13   2   3         73.43         75.92         8.02 o
 -12   2   3         64.70         46.99         7.55 o
 -11   2   3         55.08         61.94         4.91 o
 -10   2   3          7.96          9.28         2.56 o
  -9   2   3         54.78         48.61         2.25 o
  -8   2   3        733.97        722.77         9.75 o
  -7   2   3          7.74          0.97         1.42 o
  -6   2   3          1.01          1.75         1.41 o
  -5   2   3        883.22        907.33         9.41 o
  -4   2   3         26.29         19.54         1.56 o
  -3   2   3       2465.06       2385.75        23.07 o
  -2   2   3        263.17        201.94         3.66 o
  -1   2   3       3927.00       3929.98        34.49 o
   0   2   3      30569.56      32292.52      1535.21 o
   1   2   3      13457.75      13549.73       162.28 o
   2   2   3        689.09        656.35         6.35 o
   3   2   3       1547.51       1582.81        15.81 o
   4   2   3       2632.92       2634.79        25.25 o
   5   2   3        827.57       1052.12        11.08 o
   6   2   3       1027.71       1167.58        14.67 o
   7   2   3         32.98         33.42         2.97 o
   8   2   3        560.74        520.59         9.95 o
   9   2   3         53.43         43.52         5.52 o
  10   2   3        462.03        415.79        11.03 o
  11   2   3         38.35         23.59         4.61 o
  12   2   3         92.84        127.83         9.27 o
  13   2   3         53.54         38.02         9.05 o
 -14   3   3        355.47        421.63        20.41 o
 -13   3   3          6.06          2.17         7.62 o
 -12   3   3        203.23        188.18        10.89 o
 -11   3   3        153.13        152.70         6.93 o
 -10   3   3        606.92        604.22        14.42 o
  -9   3   3       1145.45       1201.08        18.57 o
  -8   3   3       3344.24       3681.77        47.84 o
  -7   3   3        289.66        312.31         5.68 o
  -6   3   3         14.58         12.59         1.53 o
  -5   3   3       1023.28       1097.08        12.20 o
  -4   3   3        265.40        266.40         4.14 o
  -3   3   3         96.42         92.20         2.32 o
  -2   3   3         34.77         27.09         1.34 o
  -1   3   3       2160.00       2115.55        19.63 o
   0   3   3       2598.66       2603.30        25.13 o
   1   3   3        566.37        546.33         6.29 o
   2   3   3         16.66         16.32         1.56 o
   3   3   3        208.53        219.23         3.17 o
   4   3   3       1740.77       1834.65        18.08 o
   5   3   3         64.83         69.19         2.07 o
   6   3   3       1777.99       1851.95        24.81 o
   7   3   3        611.22        646.89        11.10 o
   8   3   3        132.90        110.47         5.21 o
   9   3   3          1.28         -3.58         3.58 o
  10   3   3         67.31         58.84         5.34 o
  11   3   3        155.62        154.10         9.99 o
  12   3   3        859.70        986.79        25.55 o
  13   3   3          6.13          6.80         9.50 o
 -14   4   3         22.04          7.86        10.96 o
 -13   4   3          8.22         12.39         9.24 o
 -12   4   3         73.68         66.53         7.55 o
 -11   4   3          0.22          2.52         5.04 o
 -10   4   3         72.77         74.15         5.89 o
  -9   4   3        507.05        497.27        18.70 o
  -8   4   3        660.19        669.79        11.99 o
  -7   4   3         15.96         15.35         2.11 o
  -6   4   3        676.58        691.37        10.84 o
  -5   4   3         78.08         68.28         2.60 o
  -4   4   3        198.51        214.12         5.43 o
  -3   4   3          1.42         -0.37         1.32 o
  -2   4   3       1558.44       1550.96        15.61 o
  -1   4   3        188.73        171.81         2.80 o
   0   4   3        189.13        161.29         2.53 o
   1   4   3        308.26        304.08         3.85 o
   2   4   3        579.50        619.23         8.60 o
   3   4   3        119.38        104.65         2.71 o
   4   4   3        380.51        346.86         5.82 o
   5   4   3         36.78         26.88         2.95 o
   6   4   3         49.89         48.39         2.27 o
   7   4   3        535.87        557.85        10.69 o
   8   4   3        232.49        210.45         7.14 o
   9   4   3          1.82          2.67         3.40 o
  10   4   3        140.78        154.41         7.39 o
  11   4   3         30.18         28.59         7.92 o
  12   4   3          0.03         -8.43        10.19 o
  13   4   3         35.40         32.18        12.18 o
 -13   5   3         28.84          4.49         9.94 o
 -12   5   3         68.35         58.75        13.79 o
 -11   5   3        784.81        863.37        22.39 o
 -10   5   3         38.91         35.59         6.52 o
  -9   5   3        107.74        100.05         5.79 o
  -8   5   3        148.80        164.98         7.01 o
  -7   5   3        244.99        256.70         6.57 o
  -6   5   3        219.82        220.09         5.00 o
  -5   5   3        483.46        512.53         8.73 o
  -4   5   3        115.12        107.65         3.21 o
  -3   5   3          6.67          8.69         1.94 o
  -2   5   3       1655.37       1785.64        18.94 o
  -1   5   3          0.37         -0.73         1.72 o
   0   5   3        259.46        282.82         4.98 o
   1   5   3        208.38        187.78         6.16 o
   2   5   3        300.44        272.16         5.37 o
   3   5   3       1342.99       1390.91        23.70 o
   4   5   3         42.71         43.17         2.41 o
   5   5   3          0.98          0.16         2.19 o
   6   5   3         64.21         58.96         5.20 o
   7   5   3        106.29         99.22         4.68 o
   8   5   3        276.34        292.44        10.23 o
   9   5   3        136.41        120.13         8.68 o
  10   5   3         66.70         69.94         9.45 o
  11   5   3        243.37        253.26        15.47 o
  12   5   3         49.80         43.96        12.41 o
 -12   6   3        108.04         91.70        11.77 o
 -11   6   3        495.11        561.71        20.77 o
 -10   6   3        140.29        135.86        10.72 o
  -9   6   3        342.61        341.77        12.74 o
  -8   6   3        646.09        676.29        17.22 o
  -7   6   3        540.49        557.91        12.01 o
  -6   6   3        262.65        272.48         6.99 o
  -5   6   3        421.15        425.27         9.89 o
  -4   6   3        200.13        196.90         4.58 o
  -3   6   3        176.29        170.01         4.72 o
  -2   6   3          0.34          1.07         1.90 o
  -1   6   3        155.42        148.01         3.92 o
   0   6   3        183.81        200.18         5.58 o
   1   6   3        309.64        301.96         7.84 o
   2   6   3         89.59         95.60         4.39 o
   3   6   3         13.05          7.49         4.55 o
   4   6   3         36.42         23.30         4.08 o
   5   6   3         28.57         18.69         5.10 o
   6   6   3         31.43         17.00         4.82 o
   7   6   3         66.95         58.70        10.17 o
   8   6   3          1.87         -2.70         6.17 o
   9   6   3        461.76        471.87        17.31 o
  10   6   3         14.13          5.63         8.08 o
  11   6   3        225.89        262.79        16.17 o
 -11   7   3        119.59        113.96        12.50 o
 -10   7   3         47.21         37.79        11.32 o
  -9   7   3        394.42        414.70        15.52 o
  -8   7   3        329.93        367.18        13.20 o
  -7   7   3        221.00        230.52         9.70 o
  -6   7   3         61.66         54.93         5.70 o
  -5   7   3        231.57        231.41         8.92 o
  -4   7   3          4.12          1.32         3.80 o
  -3   7   3        634.27        638.65        12.66 o
  -2   7   3         95.60         93.51         5.80 o
  -1   7   3        130.49        121.29         5.07 o
   0   7   3          6.00          5.19         2.38 o
   1   7   3         43.41         36.82         5.68 o
   2   7   3        127.15        118.59         6.30 o
   3   7   3        503.43        515.96        13.15 o
   4   7   3         16.21          6.57         4.80 o
   5   7   3        421.49        412.05        12.00 o
   6   7   3         28.75         17.68         6.87 o
   7   7   3         37.43         35.32        10.81 o
   8   7   3         57.72         37.70         8.20 o
   9   7   3        543.45        612.37        28.61 o
  10   7   3         36.12         34.05        10.41 o
 -10   8   3          6.45          6.33         9.98 o
  -9   8   3          0.37          7.21         7.55 o
  -8   8   3        260.96        241.79        11.34 o
  -7   8   3        610.50        661.17        18.54 o
  -6   8   3        223.32        197.10         9.61 o
  -5   8   3        168.27        160.14         8.05 o
  -4   8   3          0.08          1.89         4.74 o
  -3   8   3         58.52         54.46         9.62 o
  -2   8   3          1.66          2.29         7.48 o
  -1   8   3         79.36         68.10        11.54 o
   0   8   3         99.77         99.08         9.04 o
   1   8   3        181.53        178.19         9.08 o
   2   8   3         33.64         20.95         4.88 o
   3   8   3        171.13        163.82         8.22 o
   4   8   3          4.16         -2.69         5.92 o
   5   8   3        257.31        278.57        11.93 o
   6   8   3         29.30         25.66         7.18 o
   7   8   3         57.82         47.59         9.01 o
   8   8   3        180.56        204.86        23.98 o
   9   8   3         61.91         50.93        11.78 o
  -8   9   3        100.45        106.44        15.04 o
  -7   9   3         50.07         66.22        19.55 o
  -6   9   3         17.37          3.12        11.68 o
  -5   9   3          0.50          0.40        10.68 o
  -4   9   3          0.11          6.05        10.62 o
  -3   9   3        143.71        130.58        12.51 o
  -2   9   3         32.16         28.97        11.73 o
  -1   9   3         17.53          2.69         8.48 o
   0   9   3          3.56         -5.09         9.67 o
   1   9   3          0.01         -8.24         8.24 o
   2   9   3        687.73        784.60        52.33 o
   3   9   3         26.68         32.64         9.80 o
   4   9   3         85.17         76.44        11.28 o
   5   9   3          8.03          2.76         8.55 o
   6   9   3         49.08         63.31        12.59 o
   7   9   3        108.55        105.45        14.57 o
  -5  10   3          0.00        -14.39        14.39 o
  -4  10   3         96.54         66.86        14.73 o
  -3  10   3         29.35         25.48        13.56 o
  -2  10   3        324.21        353.20        20.29 o
  -1  10   3         21.09         13.81        16.99 o
   0  10   3        108.11        102.83        15.86 o
   1  10   3          1.74          4.69        12.47 o
   2  10   3          6.35         -8.10        10.27 o
   3  10   3         12.29          7.44        15.31 o
   4  10   3          2.50         13.87        18.31 o
 -14   0   4         37.64         28.24        12.57 o
 -12   0   4        104.47        103.23        10.29 o
 -10   0   4       3255.33       3641.52        74.31 o
  -8   0   4        933.21       1148.67        19.38 o
  -6   0   4        388.51        352.24         6.87 o
  -4   0   4        465.36        486.71         7.28 o
  -2   0   4      11976.39      11714.11       229.32 o
   0   0   4      15178.55      14545.46       210.26 o
   2   0   4       2546.15       2577.98        46.07 o
   4   0   4       3378.48       3755.34        44.16 o
   6   0   4        636.43        595.03        11.02 o
   8   0   4        791.43        760.40        17.71 o
  10   0   4       1378.27       1481.20        37.54 o
  12   0   4        115.53        129.11        14.82 o
 -15   1   4        500.40        602.43        25.57 o
 -14   1   4        430.47        490.28        17.55 o
 -13   1   4        137.69        130.34        10.63 o
 -12   1   4         79.71         61.94         6.47 o
 -11   1   4        962.78        960.07        17.73 o
 -10   1   4       3905.83       4134.73        60.11 o
  -9   1   4        398.92        427.89         7.69 o
  -8   1   4        846.19        914.06        12.36 o
  -7   1   4         45.44         63.73         1.99 o
  -6   1   4       1162.08       1324.44        13.11 o
  -5   1   4         10.95         20.09         1.05 o
  -4   1   4       2482.79       2457.26        24.64 o
  -3   1   4         43.90         27.82         1.33 o
  -2   1   4       1189.12        963.33        10.01 o
  -1   1   4        272.33        291.43         3.20 o
   0   1   4       4161.30       3784.47        35.93 o
   1   1   4       4624.87       4427.49        42.25 o
   2   1   4        416.49        441.34         4.46 o
   3   1   4         79.11         87.76         1.69 o
   4   1   4       1737.66       1857.05        17.39 o
   5   1   4         11.40         12.83         1.33 o
   6   1   4        193.06        155.26         4.58 o
   7   1   4         64.91         56.43         2.38 o
   8   1   4        662.69        689.08        10.13 o
   9   1   4        290.13        316.81         8.54 o
  10   1   4         16.08         10.02         3.92 o
  11   1   4        198.21        203.09         8.49 o
  12   1   4        420.97        496.69        15.89 o
  13   1   4          0.31         -6.43         8.38 o
 -15   2   4        214.93        231.57        21.85 o
 -14   2   4          8.06          3.88         9.03 o
 -13   2   4          0.59          9.04         5.87 o
 -12   2   4        365.51        397.79        14.04 o
 -11   2   4        486.54        519.73        11.49 o
 -10   2   4       1009.44       1060.05        15.20 o
  -9   2   4          9.67         14.21         1.70 o
  -8   2   4        390.89        424.34         8.11 o
  -7   2   4         82.17         88.41         2.58 o
  -6   2   4       1124.28       1182.77        12.28 o
  -5   2   4        866.47        836.26         9.51 o
  -4   2   4         64.47         74.76         1.99 o
  -3   2   4        725.64        663.55         7.88 o
  -2   2   4       1502.23       1515.08        15.32 o
  -1   2   4       3000.45       2981.92        29.38 o
   0   2   4        576.07        577.42         9.68 o
   1   2   4        752.55        808.83         8.73 o
   2   2   4        393.23        427.16         4.69 o
   3   2   4        499.89        537.29         6.27 o
   4   2   4        140.92        132.41         2.37 o
   5   2   4       1302.80       1343.09        14.98 o
   6   2   4       1059.51       1136.98        14.08 o
   7   2   4          5.94          1.56         2.38 o
   8   2   4        878.10        835.69        16.09 o
   9   2   4         39.61         29.46         4.55 o
  10   2   4         93.11         64.21         5.41 o
  11   2   4         47.30         36.41         5.43 o
  12   2   4        162.96        184.24         9.93 o
  13   2   4          7.72          4.90         8.68 o
 -14   3   4         10.64         10.55         9.18 o
 -13   3   4        186.90        225.74        17.59 o
 -12   3   4        819.17        861.77        24.23 o
 -11   3   4       1277.97       1452.38        30.94 o
 -10   3   4         52.11         50.51         5.26 o
  -9   3   4       1044.63       1061.23        15.72 o
  -8   3   4        144.91        155.42         4.16 o
  -7   3   4        128.27        102.35         3.36 o
  -6   3   4          8.39         10.55         1.76 o
  -5   3   4        595.78        629.92         7.65 o
  -4   3   4         23.04         18.44         1.61 o
  -3   3   4       1339.82       1280.06        14.44 o
  -2   3   4         31.52         32.92         1.65 o
  -1   3   4        308.64        336.37         5.24 o
   0   3   4        122.65        140.53         2.47 o
   1   3   4        208.75        173.31         2.96 o
   2   3   4        460.24        453.11         5.42 o
   3   3   4       3964.94       4299.67        45.72 o
   4   3   4         34.16         48.43         2.02 o
   5   3   4          1.23         -0.66         1.14 o
   6   3   4        356.49        342.50         6.36 o
   7   3   4       1254.97       1260.59        19.91 o
   8   3   4        126.88        106.37         5.02 o
   9   3   4        236.90        183.53         7.37 o
  10   3   4        172.24        174.62        14.98 o
  11   3   4        333.48        388.14        13.41 o
  12   3   4         21.15         14.35         7.16 o
  13   3   4          7.77         -5.43        11.96 o
 -14   4   4        193.91        170.17        16.71 o
 -13   4   4        209.98        212.46        15.17 o
 -12   4   4         37.00         28.33         7.41 o
 -11   4   4        292.04        317.89        20.86 o
 -10   4   4        631.74        690.07        14.55 o
  -9   4   4        464.77        486.43        10.62 o
  -8   4   4         99.21         88.23         4.14 o
  -7   4   4         22.44         24.03         2.50 o
  -6   4   4         51.31         54.05         2.76 o
  -5   4   4       2710.99       2890.80        32.41 o
  -4   4   4        639.13        637.72         7.70 o
  -3   4   4        607.72        575.30         7.04 o
  -2   4   4        852.23        906.92        10.73 o
  -1   4   4          4.68          3.60         1.19 o
   0   4   4        786.34        870.60         8.87 o
   1   4   4        445.94        429.14         5.59 o
   2   4   4        507.65        502.28         7.08 o
   3   4   4          1.35          3.28         1.51 o
   4   4   4        882.23        942.86        12.55 o
   5   4   4         52.18         41.09         1.90 o
   6   4   4         65.49         50.99         2.76 o
   7   4   4         16.41         19.02         3.72 o
   8   4   4        227.55        196.06         6.84 o
   9   4   4       2391.57       2675.05        51.64 o
  10   4   4        436.87        445.81        12.22 o
  11   4   4         94.03         85.85         9.90 o
  12   4   4          7.28         -0.41        10.19 o
 -13   5   4        296.68        302.17        19.48 o
 -12   5   4        362.04        350.24        15.30 o
 -11   5   4        176.80        190.84        12.60 o
 -10   5   4        160.82        149.23        13.07 o
  -9   5   4          6.46          9.38         4.41 o
  -8   5   4        384.38        380.31         9.31 o
  -7   5   4         17.70         10.30         2.60 o
  -6   5   4        141.41        128.07         6.24 o
  -5   5   4         25.90         20.41         2.42 o
  -4   5   4          3.08          3.63         1.96 o
  -3   5   4        426.28        393.51         6.40 o
  -2   5   4       2075.48       2218.00        28.76 o
  -1   5   4         29.03         33.30         2.02 o
   0   5   4       1173.90       1146.88        15.56 o
   1   5   4       1483.56       1536.38        21.57 o
   2   5   4        625.94        663.46        10.03 o
   3   5   4        536.74        532.45         9.71 o
   4   5   4        703.36        690.59        12.61 o
   5   5   4        444.07        451.47        10.06 o
   6   5   4        243.57        245.50         7.03 o
   7   5   4          0.48          0.94         2.80 o
   8   5   4          9.29         -4.63         5.28 o
   9   5   4          2.82          6.15         5.90 o
  10   5   4         74.15         57.00         9.28 o
  11   5   4         19.02         25.73        10.17 o
  12   5   4         19.47         18.30        12.16 o
 -12   6   4         40.40         36.31        11.05 o
 -11   6   4          0.99         10.77         7.36 o
 -10   6   4        136.34        127.18         9.38 o
  -9   6   4         12.89          9.92         7.02 o
  -8   6   4        195.25        187.21         9.78 o
  -7   6   4          9.11          7.08         3.39 o
  -6   6   4        170.40        166.07         4.88 o
  -5   6   4         37.04         28.18         3.11 o
  -4   6   4        109.35         96.75         4.33 o
  -3   6   4       1174.05       1258.23        17.32 o
  -2   6   4        419.77        421.01         8.05 o
  -1   6   4        826.33        854.99        13.60 o
   0   6   4        502.28        544.56        10.28 o
   1   6   4        259.76        260.97         7.12 o
   2   6   4        132.43        114.71         5.37 o
   3   6   4          3.77          4.76         3.34 o
   4   6   4        130.83        131.40         6.93 o
   5   6   4          0.16          0.62         4.35 o
   6   6   4         15.39         19.04         5.38 o
   7   6   4          5.05          6.23         5.30 o
   8   6   4        112.17        126.02        13.63 o
   9   6   4        357.64        349.40        19.24 o
  10   6   4         74.99         47.49        11.79 o
  11   6   4          0.37         -0.13        12.58 o
 -11   7   4         84.66         80.63        11.27 o
 -10   7   4         39.48         29.60         8.63 o
  -9   7   4         20.38         11.37         6.68 o
  -8   7   4          0.92          4.93         6.01 o
  -7   7   4        174.42        155.48        11.49 o
  -6   7   4         85.93         89.04         6.97 o
  -5   7   4         22.58         18.99         5.94 o
  -4   7   4        295.49        291.50         9.06 o
  -3   7   4         74.11         66.98         4.80 o
  -2   7   4        233.85        239.65         9.40 o
  -1   7   4         20.61         16.61         3.59 o
   0   7   4        264.63        243.84         9.01 o
   1   7   4        149.79        139.51         7.10 o
   2   7   4          5.34          6.60         5.49 o
   3   7   4         98.56         84.25         7.80 o
   4   7   4        123.00        128.25         7.85 o
   5   7   4          5.84          2.40         5.31 o
   6   7   4        108.87        105.64         7.18 o
   7   7   4          0.40         -6.18         6.18 o
   8   7   4         80.19         53.59         9.57 o
   9   7   4         38.61         44.15        13.20 o
  10   7   4         69.84         85.54        17.51 o
 -10   8   4          4.10          9.95        11.07 o
  -9   8   4         37.09         25.17         9.07 o
  -8   8   4          0.36          2.28         7.64 o
  -7   8   4        252.47        257.66        15.45 o
  -6   8   4        858.62       1014.01        23.50 o
  -5   8   4        417.54        453.66        14.20 o
  -4   8   4        191.01        190.37         9.53 o
  -3   8   4        137.47        145.35        12.12 o
  -2   8   4        878.87        990.80        28.30 o
  -1   8   4          1.42         -1.96         9.41 o
   0   8   4        188.91        184.56         9.39 o
   1   8   4        181.61        184.61         9.58 o
   2   8   4        252.42        262.35         9.95 o
   3   8   4        231.94        239.87        10.98 o
   4   8   4         12.98         16.85         6.25 o
   5   8   4         16.23          7.08         5.85 o
   6   8   4         52.01         59.00        12.14 o
   7   8   4         16.50         26.00         9.18 o
   8   8   4        270.40        300.07        19.65 o
  -8   9   4        123.57        129.19        14.83 o
  -7   9   4        371.16        394.00        21.72 o
  -6   9   4         37.44         25.16        10.50 o
  -5   9   4          9.33          8.41        11.14 o
  -4   9   4         35.10         15.33        14.85 o
  -3   9   4        275.10        286.93        20.17 o
  -2   9   4         52.31         35.49         9.40 o
  -1   9   4          9.09         -2.68        10.85 o
   0   9   4          3.65          9.54        13.17 o
   1   9   4        123.81        137.63        13.91 o
   2   9   4        305.91        328.37        16.73 o
   3   9   4        215.30        221.34        14.63 o
   4   9   4         55.34         60.84        10.00 o
   5   9   4         41.35         28.14        11.60 o
   6   9   4         72.64         58.77        10.01 o
  -5  10   4        386.76        451.23        30.58 o
  -4  10   4          2.35         -8.41        13.63 o
  -3  10   4          7.99         13.65        11.47 o
  -2  10   4          2.73          3.87        12.59 o
  -1  10   4        213.77        232.42        17.58 o
   0  10   4         25.30         16.15        12.20 o
   1  10   4         18.87         15.29        13.73 o
   2  10   4         13.90        -13.11        13.11 o
   3  10   4          6.42          5.89        14.56 o
 -15   0   5          4.70         -0.06        13.98 o
 -13   0   5        180.24        180.59        13.76 o
 -11   0   5       1891.56       2035.71        54.53 o
  -9   0   5        175.48        153.75        10.17 o
  -7   0   5        308.81        247.36         7.32 o
  -5   0   5       7104.65       7903.43       113.37 o
  -3   0   5         52.41         53.72         6.24 o
  -1   0   5        808.99        732.00         9.64 o
   1   0   5        736.29        665.86         9.74 o
   3   0   5       7692.42       8033.38        96.78 o
   5   0   5       1916.95       2158.62        27.44 o
   7   0   5        967.66        974.35        17.35 o
   9   0   5         40.89         54.22         4.51 o
  11   0   5        260.31        242.73        21.56 o
  13   0   5        104.88        102.42        17.56 o
 -15   1   5         17.58         17.88        10.58 o
 -14   1   5         21.93         19.07         7.51 o
 -13   1   5        251.54        265.52        13.73 o
 -12   1   5         32.61         21.02         4.89 o
 -11   1   5       1658.53       1774.80        30.24 o
 -10   1   5       1538.99       1598.05        23.06 o
  -9   1   5       3430.53       3568.98        48.42 o
  -8   1   5        494.77        483.43         6.91 o
  -7   1   5        542.50        517.30         7.50 o
  -6   1   5        940.90       1120.48        11.86 o
  -5   1   5       1101.28       1142.10        12.01 o
  -4   1   5         85.01         74.90         1.69 o
  -3   1   5          1.97          8.22         0.75 o
  -2   1   5       2947.22       2986.95        30.52 o
  -1   1   5        196.68        170.22         2.40 o
   0   1   5         24.55         20.08         2.24 o
   1   1   5        121.60        134.52         2.08 o
   2   1   5         72.47         80.06         1.60 o
   3   1   5        787.16        761.30         7.77 o
   4   1   5         38.81         36.84         1.42 o
   5   1   5        827.32        853.78         9.73 o
   6   1   5        200.21        181.61         5.78 o
   7   1   5          0.71         -0.19         1.50 o
   8   1   5         18.24         15.74         2.75 o
   9   1   5          2.21          2.93         2.34 o
  10   1   5         21.18         23.22         4.60 o
  11   1   5       1140.97       1246.11        28.87 o
  12   1   5        115.56        109.83         8.34 o
  13   1   5          0.57         12.03        11.40 o
 -15   2   5          2.82         -3.14        10.25 o
 -14   2   5        112.03         93.76         9.77 o
 -13   2   5         26.60         19.24         7.35 o
 -12   2   5          7.76          3.56         5.90 o
 -11   2   5        704.60        782.96        15.11 o
 -10   2   5       3456.39       3713.04        56.30 o
  -9   2   5        345.75        359.34         9.78 o
  -8   2   5        326.34        323.54         5.69 o
  -7   2   5        220.34        200.93         4.23 o
  -6   2   5        329.78        328.41         4.39 o
  -5   2   5        175.43        155.97         3.23 o
  -4   2   5          6.25         -0.06         1.09 o
  -3   2   5        277.12        284.29         3.88 o
  -2   2   5        903.05        907.43        10.11 o
  -1   2   5        486.57        500.85         6.26 o
   0   2   5        641.72        543.41         6.70 o
   1   2   5       2299.10       2279.77        21.60 o
   2   2   5        601.30        590.82         6.16 o
   3   2   5       3715.86       3884.77        34.82 o
   4   2   5       2092.45       2045.41        20.09 o
   5   2   5          8.47          9.93         1.38 o
   6   2   5       1507.62       1593.45        21.62 o
   7   2   5         35.38         22.51         2.57 o
   8   2   5          9.04         10.34         3.30 o
   9   2   5       1549.03       1660.86        32.52 o
  10   2   5         18.67          9.37         4.09 o
  11   2   5          2.52          6.02         5.02 o
  12   2   5         64.17         45.13         6.34 o
  13   2   5          3.82          3.20        10.87 o
 -14   3   5        111.43        119.82        12.80 o
 -13   3   5         30.01         27.68         8.45 o
 -12   3   5        202.14        182.95         9.38 o
 -11   3   5         10.11          8.55         4.49 o
 -10   3   5        958.74       1012.28        18.17 o
  -9   3   5          8.43          8.65         2.60 o
  -8   3   5       1130.62       1230.33        18.23 o
  -7   3   5          9.53          7.07         1.92 o
  -6   3   5        773.08        836.80        12.09 o
  -5   3   5         26.95         28.57         2.21 o
  -4   3   5        184.27        194.24         3.31 o
  -3   3   5         28.28         20.05         1.63 o
  -2   3   5       2010.43       2072.33        21.02 o
  -1   3   5        173.10        166.33         3.12 o
   0   3   5       6357.33       6612.10        70.43 o
   1   3   5       2557.32       2840.71        28.25 o
   2   3   5         60.08         43.31         1.56 o
   3   3   5        266.83        213.03         3.32 o
   4   3   5          2.44          2.27         1.36 o
   5   3   5        135.13        133.93         3.52 o
   6   3   5        175.74        157.18         4.14 o
   7   3   5        420.12        382.44         7.91 o
   8   3   5        350.74        356.34         9.02 o
   9   3   5          3.34          7.01         4.00 o
  10   3   5        196.67        167.38         7.89 o
  11   3   5        138.66        137.90         9.07 o
  12   3   5        729.86        760.02        29.73 o
  13   3   5          0.82          2.44        11.86 o
 -14   4   5         85.67         73.37        11.96 o
 -13   4   5        376.10        420.42        19.46 o
 -12   4   5         24.12         16.63         8.56 o
 -11   4   5        269.55        269.56         9.38 o
 -10   4   5         69.18         61.63         5.53 o
  -9   4   5       1019.95       1109.56        18.67 o
  -8   4   5        888.80        975.78        15.47 o
  -7   4   5         39.23         32.85         3.04 o
  -6   4   5         90.14         67.54         4.44 o
  -5   4   5        380.36        352.11         5.83 o
  -4   4   5         74.01         46.17         2.33 o
  -3   4   5        722.82        747.77         9.63 o
  -2   4   5       1396.03       1551.30        16.76 o
  -1   4   5       3188.90       3458.01        36.32 o
   0   4   5       4706.62       4883.10        49.60 o
   1   4   5       1338.77       1441.91        15.19 o
   2   4   5         89.96         78.68         3.29 o
   3   4   5         62.67         52.72         2.86 o
   4   4   5        212.70        189.12         3.78 o
   5   4   5         43.78         43.87         2.28 o
   6   4   5         53.18         44.32         2.68 o
   7   4   5        698.78        665.34        13.52 o
   8   4   5          9.50          0.46         4.05 o
   9   4   5         40.63         29.24         8.17 o
  10   4   5        522.91        526.22        18.01 o
  11   4   5        138.27        130.23        10.47 o
  12   4   5         15.03          1.49        10.35 o
 -13   5   5          2.93         -5.29        13.18 o
 -12   5   5          0.86        -10.06        10.06 o
 -11   5   5         80.81         68.94         7.30 o
 -10   5   5        189.43        205.81         9.15 o
  -9   5   5        682.50        687.54        14.17 o
  -8   5   5       1251.96       1420.77        23.27 o
  -7   5   5        300.25        317.89         8.77 o
  -6   5   5        110.98         98.60         5.06 o
  -5   5   5        595.55        609.30         9.50 o
  -4   5   5        143.00        126.81         3.98 o
  -3   5   5        548.82        571.14         9.29 o
  -2   5   5        904.52        923.60        13.00 o
  -1   5   5        238.98        230.63         4.26 o
   0   5   5          1.13          0.30         1.84 o
   1   5   5        895.35        969.72        13.25 o
   2   5   5        206.92        168.62         4.48 o
   3   5   5        137.63        127.46         6.14 o
   4   5   5        143.38        140.65         4.24 o
   5   5   5          0.30          2.71         2.94 o
   6   5   5         80.93         81.74         5.64 o
   7   5   5         29.30         23.27         3.38 o
   8   5   5         66.88         39.86         6.13 o
   9   5   5          2.05          0.40        10.11 o
  10   5   5         53.27         43.25        11.95 o
  11   5   5         21.19         10.71        12.60 o
 -12   6   5        439.10        498.60        28.22 o
 -11   6   5        198.10        217.64        13.20 o
 -10   6   5         26.89         37.19         7.85 o
  -9   6   5         52.73         56.14        10.21 o
  -8   6   5         90.69         78.29         6.11 o
  -7   6   5          0.55         -0.20         2.97 o
  -6   6   5        204.86        194.01         8.57 o
  -5   6   5        764.36        842.22        12.94 o
  -4   6   5        236.82        229.26         6.00 o
  -3   6   5          4.83          6.77         2.62 o
  -2   6   5         75.44         72.94         3.90 o
  -1   6   5        140.84        134.91         3.46 o
   0   6   5        102.56        107.33         4.29 o
   1   6   5        533.50        585.71        12.21 o
   2   6   5          2.47         -1.20         3.73 o
   3   6   5        337.65        331.94         8.13 o
   4   6   5         17.09         15.11         5.02 o
   5   6   5         10.29          7.26         5.10 o
   6   6   5         59.23         40.67         6.30 o
   7   6   5        218.51        231.74        11.05 o
   8   6   5        127.32        105.26        15.75 o
   9   6   5          8.61         10.99        10.69 o
  10   6   5        109.64         84.90        13.12 o
  11   6   5        101.61        108.07        15.99 o
 -11   7   5          7.85          7.48        11.43 o
 -10   7   5          2.25          3.00         7.13 o
  -9   7   5         79.03         93.96         8.73 o
  -8   7   5        287.90        307.01        11.83 o
  -7   7   5        586.26        653.69        17.47 o
  -6   7   5          2.50          5.09         4.96 o
  -5   7   5        740.77        781.52        15.34 o
  -4   7   5         44.44         41.46         6.95 o
  -3   7   5        477.69        501.79        12.75 o
  -2   7   5        115.44        106.08         5.90 o
  -1   7   5        176.41        178.07         6.18 o
   0   7   5        226.03        222.52         8.92 o
   1   7   5         98.70         82.36         5.81 o
   2   7   5          6.76         -1.80         4.65 o
   3   7   5        210.41        209.21        10.98 o
   4   7   5         39.62         29.00         5.87 o
   5   7   5         95.69         77.71         7.19 o
   6   7   5          1.48         -1.77         5.97 o
   7   7   5        342.48        316.26        15.67 o
   8   7   5         36.37         38.31        10.74 o
   9   7   5         50.99         56.01        12.22 o
 -10   8   5          2.53          4.12         9.14 o
  -9   8   5          0.23          0.07         8.64 o
  -8   8   5        215.29        205.07        12.02 o
  -7   8   5        904.55       1034.83        27.15 o
  -6   8   5        111.55         99.31         9.32 o
  -5   8   5          1.70         -4.11         5.86 o
  -4   8   5        173.24        169.25        11.44 o
  -3   8   5         12.94         14.27         7.54 o
  -2   8   5          4.01          1.36         7.54 o
  -1   8   5        419.77        463.42        19.52 o
   0   8   5         29.05         37.41         7.20 o
   1   8   5         32.38         25.66         5.40 o
   2   8   5        108.82         89.34         7.16 o
   3   8   5          0.07         -4.81         6.61 o
   4   8   5         22.49         10.60         6.02 o
   5   8   5          9.66         18.86         7.86 o
   6   8   5         35.51         36.69         9.24 o
   7   8   5          3.28          1.66        11.09 o
   8   8   5        271.02        301.26        17.32 o
  -8   9   5         41.81         37.49        14.31 o
  -7   9   5         10.41         15.61        13.75 o
  -6   9   5        132.81        116.54        14.55 o
  -5   9   5          0.89         -1.58        13.53 o
  -4   9   5         48.66         49.15        12.02 o
  -3   9   5         33.92         23.73        10.17 o
  -2   9   5        212.92        189.11        19.00 o
  -1   9   5          7.14         -9.43         9.43 o
   0   9   5        136.77         97.78        15.57 o
   1   9   5        331.87        356.44        26.01 o
   2   9   5        100.22         93.98        12.40 o
   3   9   5         78.22         68.22        12.03 o
   4   9   5        117.14        127.31        29.51 o
   5   9   5         53.70         57.95        11.33 o
   6   9   5         41.86         43.00        10.61 o
  -4  10   5         30.36          7.68        12.96 o
  -3  10   5          0.01          5.63        14.61 o
  -2  10   5         68.19         67.47        14.45 o
  -1  10   5         12.77          9.88        13.83 o
   0  10   5        227.03        206.29        15.06 o
   1  10   5         20.19          5.50        16.49 o
   2  10   5         23.33         18.19        19.69 o
   3  10   5          3.18         -8.54        15.63 o
 -14   0   6          0.06          0.00        11.15 o
 -12   0   6        260.55        292.16        24.42 o
 -10   0   6        208.47        181.85         8.45 o
  -8   0   6        829.38        937.35        18.92 o
  -6   0   6        570.66        576.41        10.48 o
  -4   0   6        605.14        690.12        13.32 o
  -2   0   6       5509.45       5450.78        89.95 o
   0   0   6       4976.78       4772.28        59.95 o
   2   0   6          0.21         -0.43         1.49 o
   4   0   6       5145.32       5394.56        72.21 o
   6   0   6       1042.40       1191.67        19.73 o
   8   0   6        803.66        804.04        17.08 o
  10   0   6          1.23          4.56         6.16 o
  12   0   6        761.77        980.12        35.58 o
 -15   1   6         24.81         19.50         9.34 o
 -14   1   6        185.96        149.49        12.74 o
 -13   1   6         31.35         39.01         7.83 o
 -12   1   6         67.63         54.92         6.91 o
 -11   1   6        194.79        164.27         6.07 o
 -10   1   6        789.25        863.06        14.59 o
  -9   1   6        411.25        429.81         7.73 o
  -8   1   6        609.72        616.94         8.22 o
  -7   1   6        265.93        323.57         5.32 o
  -6   1   6        260.14        277.00         4.15 o
  -5   1   6       1881.30       1920.40        18.91 o
  -4   1   6       9215.96       9918.24       105.58 o
  -3   1   6          4.33          0.83         0.86 o
  -2   1   6       1576.03       1484.94        16.77 o
  -1   1   6        785.79        853.54         8.43 o
   0   1   6        506.51        366.19         4.11 o
   1   1   6        849.58        779.34         8.30 o
   2   1   6       1492.31       1446.35        13.13 o
   3   1   6        643.30        682.16         7.40 o
   4   1   6          9.83          7.34         1.37 o
   5   1   6          1.19          4.71         1.74 o
   6   1   6        148.98        143.20         4.09 o
   7   1   6       1051.47       1097.15        18.15 o
   8   1   6        285.59        305.23         7.10 o
   9   1   6         34.30         31.34         3.10 o
  10   1   6          0.37          0.61         4.15 o
  11   1   6         13.21         11.70         5.40 o
  12   1   6          1.16          3.26         6.63 o
  13   1   6         54.94         61.51        11.81 o
 -15   2   6          5.13          5.96        10.38 o
 -14   2   6         59.68         54.30        11.48 o
 -13   2   6        592.57        692.65        21.66 o
 -12   2   6         20.41          9.43         5.31 o
 -11   2   6        822.48        834.30        18.16 o
 -10   2   6          0.31          0.40         3.02 o
  -9   2   6       1279.21       1290.61        19.21 o
  -8   2   6          9.23          6.12         2.04 o
  -7   2   6          0.23          2.40         1.26 o
  -6   2   6       2772.49       2942.58        33.59 o
  -5   2   6       2195.65       2430.11        25.32 o
  -4   2   6         57.41         50.69         1.80 o
  -3   2   6         55.15         26.05         1.31 o
  -2   2   6        344.69        376.15         4.64 o
  -1   2   6        491.96        495.06         5.37 o
   0   2   6       1951.64       2017.52        20.28 o
   1   2   6        190.88        192.00         3.00 o
   2   2   6        102.78        111.69         2.06 o
   3   2   6         93.02         85.92         2.07 o
   4   2   6          0.12          3.19         1.57 o
   5   2   6        133.20         97.24         2.87 o
   6   2   6          1.77         -0.68         1.72 o
   7   2   6       1808.22       1828.61        27.10 o
   8   2   6         62.43         68.46         4.75 o
   9   2   6         77.30         74.06         6.14 o
  10   2   6          6.57         10.68         4.43 o
  11   2   6        618.99        710.07        19.51 o
  12   2   6         75.21         65.10         8.39 o
  13   2   6          2.47          5.75         9.75 o
 -14   3   6        114.10        120.99        12.17 o
 -13   3   6         46.98         55.16         8.25 o
 -12   3   6        106.10        104.02         8.46 o
 -11   3   6          4.86          5.40         4.95 o
 -10   3   6         17.22         21.41         5.93 o
  -9   3   6       3086.11       3394.69        49.75 o
  -8   3   6         50.02         49.16         3.08 o
  -7   3   6         89.93         61.00         3.54 o
  -6   3   6        253.33        220.44         4.64 o
  -5   3   6       2441.45       2663.69        32.68 o
  -4   3   6        635.51        681.76         7.85 o
  -3   3   6       1632.52       1737.17        18.27 o
  -2   3   6        560.63        580.95         7.33 o
  -1   3   6       1461.02       1396.69        15.04 o
   0   3   6       2269.77       2404.65        24.84 o
   1   3   6        178.33        199.29         3.33 o
   2   3   6        627.61        584.17         6.87 o
   3   3   6        760.93        718.57         8.26 o
   4   3   6        703.54        749.84         9.47 o
   5   3   6         98.31         67.90         2.30 o
   6   3   6         16.69         14.29         1.92 o
   7   3   6        889.55        934.37        17.23 o
   8   3   6         27.46         19.24         3.74 o
   9   3   6        149.22        113.24         6.32 o
  10   3   6         86.15         88.88         8.32 o
  11   3   6         40.08         42.96         8.96 o
  12   3   6          0.32         -8.13         8.37 o
 -14   4   6         94.08         94.32        12.04 o
 -13   4   6        289.24        348.58        16.17 o
 -12   4   6        313.63        334.54        13.02 o
 -11   4   6        113.75        113.47         7.07 o
 -10   4   6        922.95        995.66        18.89 o
  -9   4   6        188.31        198.06         7.74 o
  -8   4   6        521.16        539.41        10.40 o
  -7   4   6        403.75        407.73         8.76 o
  -6   4   6        372.84        402.85         7.34 o
  -5   4   6        560.07        571.73         9.84 o
  -4   4   6        165.27        181.02         4.10 o
  -3   4   6        325.43        302.78         5.23 o
  -2   4   6          1.78          1.28         1.79 o
  -1   4   6         93.72         79.64         2.85 o
   0   4   6       1959.82       2152.26        22.43 o
   1   4   6        467.62        468.66         6.61 o
   2   4   6          1.48          0.22         1.05 o
   3   4   6         39.53         32.48         2.19 o
   4   4   6        201.95        184.98         3.89 o
   5   4   6        129.56        111.64         3.19 o
   6   4   6        396.37        422.18         9.30 o
   7   4   6         94.64         81.25         4.55 o
   8   4   6        535.87        562.44        13.73 o
   9   4   6        100.87         87.32         6.47 o
  10   4   6         92.16         67.12        10.03 o
  11   4   6          1.31         -0.44        11.57 o
  12   4   6        115.58        119.73        15.45 o
 -13   5   6        506.31        545.18        24.23 o
 -12   5   6         22.59         17.77         9.35 o
 -11   5   6          2.92          3.69         6.33 o
 -10   5   6         11.04          7.74         4.76 o
  -9   5   6         48.27         35.22         5.59 o
  -8   5   6       2503.06       2808.75        45.89 o
  -7   5   6        264.69        274.41        10.81 o
  -6   5   6        129.68        127.37         6.06 o
  -5   5   6       1204.08       1268.70        19.21 o
  -4   5   6        215.90        205.63         5.59 o
  -3   5   6        838.03        837.80        13.21 o
  -2   5   6         39.31         42.34         3.37 o
  -1   5   6         12.17          7.21         1.94 o
   0   5   6        220.74        194.61         5.42 o
   1   5   6        176.09        177.67         3.78 o
   2   5   6        319.74        299.83         6.59 o
   3   5   6        572.56        551.51        10.93 o
   4   5   6        755.91        789.64        13.37 o
   5   5   6         92.77         77.95         4.16 o
   6   5   6        938.03       1017.35        22.57 o
   7   5   6         54.90         49.21         5.90 o
   8   5   6        114.88        104.96         9.06 o
   9   5   6        244.78        271.00        13.44 o
  10   5   6         25.22         17.66         9.46 o
  11   5   6          6.09         -3.46        11.54 o
 -12   6   6        400.58        470.11        39.79 o
 -11   6   6          6.00         -7.49         7.49 o
 -10   6   6         39.36         43.94         6.75 o
  -9   6   6       1442.06       1650.57        32.44 o
  -8   6   6          0.97         -0.84         3.90 o
  -7   6   6       1511.68       1719.52        27.00 o
  -6   6   6        199.91        187.71         7.91 o
  -5   6   6          4.76          8.15         3.54 o
  -4   6   6          6.73          4.41         2.82 o
  -3   6   6         64.98         64.37         3.67 o
  -2   6   6         83.77         83.08         3.46 o
  -1   6   6         67.29         67.03         3.54 o
   0   6   6         40.46         38.34         2.95 o
   1   6   6          0.11         -3.59         3.74 o
   2   6   6        706.34        759.14        16.81 o
   3   6   6         28.78         28.28         4.16 o
   4   6   6         71.32         78.44         5.26 o
   5   6   6        189.23        169.22         8.56 o
   6   6   6         38.44         24.53         7.86 o
   7   6   6         93.23         75.18         9.82 o
   8   6   6        478.35        547.58        20.23 o
   9   6   6          2.16         -7.93         9.84 o
  10   6   6        187.24        166.24        16.43 o
 -11   7   6         10.23          4.17         9.59 o
 -10   7   6          7.79          6.25         8.08 o
  -9   7   6          0.12          3.22         6.83 o
  -8   7   6          6.28          9.00         6.07 o
  -7   7   6          1.42         -3.48         5.85 o
  -6   7   6         59.54         49.86         5.00 o
  -5   7   6        164.92        159.22         6.82 o
  -4   7   6        748.41        852.51        17.43 o
  -3   7   6         36.10         34.08         4.24 o
  -2   7   6         11.97         10.22         3.65 o
  -1   7   6         26.19         25.26         4.64 o
   0   7   6        491.10        521.66        12.55 o
   1   7   6          6.03          4.09         5.98 o
   2   7   6        323.16        327.78         9.83 o
   3   7   6        359.36        378.13        11.20 o
   4   7   6         32.67         24.68         6.46 o
   5   7   6         95.31         86.36         7.44 o
   6   7   6        239.62        236.46        13.04 o
   7   7   6          6.34          5.88         8.12 o
   8   7   6          5.77         18.43         9.40 o
   9   7   6         21.88         25.20        12.34 o
 -10   8   6         70.65         52.47        12.25 o
  -9   8   6         23.91         15.98         8.17 o
  -8   8   6        318.32        329.96        14.01 o
  -7   8   6        404.45        425.36        33.44 o
  -6   8   6        212.27        228.75        11.95 o
  -5   8   6          0.85          5.14         5.19 o
  -4   8   6          0.05         12.26         6.83 o
  -3   8   6          7.22          6.31         7.10 o
  -2   8   6         88.33         99.55         9.37 o
  -1   8   6          2.50         -0.73         4.44 o
   0   8   6         11.76          6.00         5.95 o
   1   8   6        304.93        356.06        12.46 o
   2   8   6         16.01         14.55         5.86 o
   3   8   6          9.54          5.69         5.67 o
   4   8   6         17.68         11.75         8.07 o
   5   8   6        162.38        160.29        13.36 o
   6   8   6         11.35          7.75         9.77 o
   7   8   6          0.20          5.12        10.08 o
   8   8   6          2.56         -9.60         9.60 o
  -8   9   6        113.77        116.59        18.82 o
  -7   9   6        305.88        337.16        29.58 o
  -6   9   6          3.18          8.29        14.38 o
  -5   9   6        188.55        198.74        15.62 o
  -4   9   6          4.29         11.94        10.55 o
  -3   9   6         24.07         24.22        10.03 o
  -2   9   6         26.18         23.67         9.91 o
  -1   9   6        351.92        368.10        28.15 o
   0   9   6         42.44         42.04        12.03 o
   1   9   6         37.10         16.16        12.89 o
   2   9   6          3.07         -1.44        10.27 o
   3   9   6          5.80          3.30        11.04 o
   4   9   6          4.74         -1.00         9.00 o
   5   9   6         67.19         48.33        12.62 o
  -4  10   6         54.98         34.33        13.76 o
  -3  10   6         19.56         10.54        13.19 o
  -2  10   6         14.16          8.95        13.03 o
  -1  10   6         34.30         21.61        12.28 o
   0  10   6         24.46         10.96        14.95 o
   1  10   6        251.54        255.37        25.28 o
   2  10   6          1.13         -9.58        17.72 o
 -15   0   7         47.17         30.57        14.36 o
 -13   0   7        390.83        431.95        29.45 o
 -11   0   7       2423.57       2764.29        72.16 o
  -9   0   7       1489.54       1447.94        32.90 o
  -7   0   7       2774.57       3117.21        49.34 o
  -5   0   7       2775.71       3029.51        50.65 o
  -3   0   7       1229.78       1315.83        22.76 o
  -1   0   7       4526.80       4520.27        56.40 o
   1   0   7       4473.30       4812.93        63.10 o
   3   0   7       6680.74       7286.94        93.81 o
   5   0   7        574.94        495.52         9.94 o
   7   0   7        507.91        542.16        12.69 o
   9   0   7        217.78        266.19         9.35 o
  11   0   7         26.17         22.03        10.10 o
  13   0   7         57.33         77.84        25.00 o
 -15   1   7         26.48         27.53        10.55 o
 -14   1   7          8.07         12.78         8.99 o
 -13   1   7        435.62        500.73        20.46 o
 -12   1   7         66.38         38.35         7.14 o
 -11   1   7        100.29         70.19         6.25 o
 -10   1   7          2.63          1.81         3.29 o
  -9   1   7        568.51        545.22        10.59 o
  -8   1   7          9.79          9.26         1.71 o
  -7   1   7         57.96         31.50         1.92 o
  -6   1   7          0.67          0.31         0.69 o
  -5   1   7       2183.53       2487.74        25.73 o
  -4   1   7        779.12        813.26         9.83 o
  -3   1   7        145.69        133.25         2.28 o
  -2   1   7          3.02         -0.27         0.93 o
  -1   1   7        609.13        600.45         6.36 o
   0   1   7        100.82         64.23         1.46 o
   1   1   7        144.85        192.67         2.95 o
   2   1   7         16.06         13.50         1.31 o
   3   1   7         65.67         55.43         1.84 o
   4   1   7        984.66       1062.34        12.03 o
   5   1   7        961.10        940.89        11.52 o
   6   1   7        126.57        118.36         5.00 o
   7   1   7       1367.74       1383.52        20.42 o
   8   1   7       1295.86       1289.70        21.65 o
   9   1   7        189.96        191.44         7.49 o
  10   1   7         11.54          5.37         4.72 o
  11   1   7        541.72        591.84        19.58 o
  12   1   7        138.46        154.11        11.08 o
 -15   2   7        129.61        137.10        14.77 o
 -14   2   7          3.26          7.00        11.78 o
 -13   2   7          5.82          3.60         6.01 o
 -12   2   7        568.89        662.31        17.01 o
 -11   2   7        698.81        644.03        15.87 o
 -10   2   7        254.44        259.58         8.14 o
  -9   2   7         31.04         25.56         2.74 o
  -8   2   7       3682.00       3985.48        49.77 o
  -7   2   7         13.51          6.76         1.84 o
  -6   2   7        913.34       1017.64        12.53 o
  -5   2   7         77.19         61.11         1.94 o
  -4   2   7       4963.44       5444.16        76.83 o
  -3   2   7        360.21        363.64         4.59 o
  -2   2   7        267.96        235.35         3.78 o
  -1   2   7        175.94        158.73         2.64 o
   0   2   7        195.66        235.23         3.40 o
   1   2   7          1.99          2.45         1.50 o
   2   2   7       2925.11       3126.07        30.52 o
   3   2   7         33.15         36.81         1.96 o
   4   2   7         85.22         92.19         2.70 o
   5   2   7        299.09        310.89         5.62 o
   6   2   7        191.43        176.14         4.63 o
   7   2   7         96.31        114.70         4.52 o
   8   2   7        114.71         87.53         4.49 o
   9   2   7          0.08         -2.49         5.11 o
  10   2   7        130.39        138.32         8.42 o
  11   2   7          0.08          7.26         7.03 o
  12   2   7        109.21        128.36        10.72 o
 -14   3   7        140.47        126.77        11.19 o
 -13   3   7         67.32         58.87         8.77 o
 -12   3   7        166.55        161.43        12.78 o
 -11   3   7        130.40        116.97         8.40 o
 -10   3   7        301.30        267.81        13.04 o
  -9   3   7       1245.99       1284.90        22.65 o
  -8   3   7         91.64         88.47         3.80 o
  -7   3   7        280.25        306.00         6.17 o
  -6   3   7        907.25       1003.44        19.00 o
  -5   3   7        698.78        758.89        10.06 o
  -4   3   7       2037.30       2256.76        22.98 o
  -3   3   7       1425.14       1582.72        16.26 o
  -2   3   7        914.77        941.66        10.58 o
  -1   3   7        276.01        309.60         4.45 o
   0   3   7        115.74         80.78         2.18 o
   1   3   7         72.22         57.83         2.62 o
   2   3   7         27.31         19.23         1.58 o
   3   3   7         60.57         67.51         2.58 o
   4   3   7        584.97        559.06         8.10 o
   5   3   7        357.76        379.70         6.55 o
   6   3   7        327.60        323.92         6.51 o
   7   3   7          8.20         -0.27         1.94 o
   8   3   7        106.90         98.24         5.66 o
   9   3   7        153.98        181.33         8.62 o
  10   3   7         14.01         12.56         6.40 o
  11   3   7         13.90         10.01         7.10 o
  12   3   7        307.01        354.10        19.79 o
 -14   4   7         18.38         18.43        11.88 o
 -13   4   7         88.77         83.10         9.51 o
 -12   4   7       1068.11       1195.93        29.82 o
 -11   4   7        114.80        112.80         7.47 o
 -10   4   7         59.69         61.57         6.24 o
  -9   4   7       1257.03       1312.30        26.03 o
  -8   4   7          1.37          2.64         3.12 o
  -7   4   7        508.58        539.65        13.19 o
  -6   4   7         35.72         30.39         2.61 o
  -5   4   7        211.52        208.10         5.66 o
  -4   4   7        145.02        121.53         4.26 o
  -3   4   7       1279.17       1413.74        16.84 o
  -2   4   7        172.57        170.06         3.81 o
  -1   4   7        471.72        474.11         6.38 o
   0   4   7       1148.04       1165.12        14.54 o
   1   4   7          3.43          0.82         1.63 o
   2   4   7        870.66        894.48        13.20 o
   3   4   7        246.81        233.83         4.59 o
   4   4   7          9.58          7.73         1.94 o
   5   4   7        239.85        235.86         5.90 o
   6   4   7          7.17          8.50         2.45 o
   7   4   7        270.48        253.28         8.04 o
   8   4   7          0.11          5.11         4.80 o
   9   4   7        201.41        190.52        15.68 o
  10   4   7         76.05         49.23        10.77 o
  11   4   7          9.51          7.92        11.98 o
 -13   5   7         10.09          7.54        11.84 o
 -12   5   7        411.69        459.44        29.25 o
 -11   5   7          0.03          9.34         6.21 o
 -10   5   7          0.47         -4.98         5.03 o
  -9   5   7          1.55          1.73         4.94 o
  -8   5   7        589.23        600.81        13.50 o
  -7   5   7        298.83        290.76         9.51 o
  -6   5   7        716.90        706.10        14.14 o
  -5   5   7        173.97        196.67         5.40 o
  -4   5   7        386.83        402.88         8.00 o
  -3   5   7       1369.67       1461.56        20.67 o
  -2   5   7         38.35         28.94         2.48 o
  -1   5   7        112.31        123.25         3.73 o
   0   5   7       1761.67       1881.51        25.10 o
   1   5   7         79.91         55.95         2.74 o
   2   5   7        112.07        104.67         4.99 o
   3   5   7        101.39         86.20         5.29 o
   4   5   7        617.59        618.39        11.79 o
   5   5   7         74.91         60.05         4.37 o
   6   5   7         15.10         10.15         3.62 o
   7   5   7         73.24         70.73         8.87 o
   8   5   7        111.09         99.54        10.17 o
   9   5   7         15.58          7.55         8.41 o
  10   5   7        543.99        579.42        24.65 o
  11   5   7        318.60        363.55        21.64 o
 -12   6   7         16.27         14.22         9.22 o
 -11   6   7          2.43         -4.19         7.98 o
 -10   6   7          9.10         13.41         7.23 o
  -9   6   7          0.12          3.86         5.01 o
  -8   6   7        529.02        583.62        12.93 o
  -7   6   7        434.83        453.16        10.84 o
  -6   6   7         49.39         48.87         4.59 o
  -5   6   7        504.35        527.64        10.82 o
  -4   6   7        137.47        134.03         7.29 o
  -3   6   7         43.25         43.31         4.12 o
  -2   6   7        174.30        164.59         4.55 o
  -1   6   7        239.08        242.68         6.17 o
   0   6   7        278.31        278.26         7.63 o
   1   6   7         52.14         37.20         4.74 o
   2   6   7        821.42        891.75        16.27 o
   3   6   7       1002.92       1030.86        19.77 o
   4   6   7          0.29         -3.62         3.62 o
   5   6   7        135.29        118.55         6.53 o
   6   6   7         21.12         15.13         6.79 o
   7   6   7         40.74         35.80         8.43 o
   8   6   7         70.80         69.48        10.98 o
   9   6   7        157.19        161.73        14.22 o
  10   6   7        168.60        194.95        16.08 o
 -11   7   7         30.79         25.55         9.87 o
 -10   7   7        181.48        162.37        18.38 o
  -9   7   7         90.28         83.47        10.12 o
  -8   7   7        134.30        123.34         8.90 o
  -7   7   7        122.53        130.25         7.01 o
  -6   7   7          0.00         11.62         4.67 o
  -5   7   7         69.29         74.03         5.88 o
  -4   7   7          4.13          1.75         4.38 o
  -3   7   7        443.23        486.25        11.70 o
  -2   7   7         68.58         62.90         5.09 o
  -1   7   7          1.73          7.10         4.12 o
   0   7   7         81.44         84.62         5.83 o
   1   7   7       2439.19       2733.32        54.15 o
   2   7   7         28.52         22.76         4.85 o
   3   7   7        833.74        948.36        19.71 o
   4   7   7         49.63         33.42         7.81 o
   5   7   7         73.92         68.24         9.80 o
   6   7   7         13.94          2.67         7.48 o
   7   7   7         79.41         82.05        12.09 o
   8   7   7         65.38         66.39        12.13 o
   9   7   7         21.46         30.94        15.35 o
 -10   8   7         21.47          8.68        17.89 o
  -9   8   7          9.41          6.46         9.22 o
  -8   8   7        331.44        350.79        29.14 o
  -7   8   7        120.15         85.42         9.44 o
  -6   8   7         26.18         34.90         6.37 o
  -5   8   7          0.07         -0.89         7.33 o
  -4   8   7          1.62          5.82         7.04 o
  -3   8   7         12.08          9.43         6.89 o
  -2   8   7         80.25         68.00         8.77 o
  -1   8   7        185.75        198.76         8.49 o
   0   8   7        102.57         94.32         7.42 o
   1   8   7         26.09         30.01         5.86 o
   2   8   7        220.56        216.47        10.38 o
   3   8   7         13.32         14.69         7.03 o
   4   8   7        361.96        358.86        18.01 o
   5   8   7        114.81         83.57        10.68 o
   6   8   7         11.02         11.78         9.82 o
   7   8   7          0.65         -3.03        11.17 o
  -7   9   7         14.71          4.39        13.98 o
  -6   9   7        130.90        153.22        23.41 o
  -5   9   7         40.74         33.20        11.17 o
  -4   9   7        157.71        157.37        23.84 o
  -3   9   7         48.82         45.62        10.19 o
  -2   9   7        104.87         88.34        14.28 o
  -1   9   7          0.01         -4.76        10.82 o
   0   9   7        163.96        156.55        12.60 o
   1   9   7          0.24         14.82        15.41 o
   2   9   7         51.66         42.59        14.86 o
   3   9   7          0.03         -2.69        10.79 o
   4   9   7         64.52         63.62        10.39 o
   5   9   7         14.10         22.20        11.96 o
  -3  10   7          6.83         -0.30        12.62 o
  -2  10   7         96.60         81.93        14.78 o
  -1  10   7         43.22         34.65        15.70 o
   0  10   7          2.11          6.26        14.20 o
   1  10   7         19.58         18.33        13.22 o
 -14   0   8        143.47        148.25        17.69 o
 -12   0   8          0.03          8.41         7.43 o
 -10   0   8       1494.00       1591.37        38.47 o
  -8   0   8       2695.43       3026.08        56.09 o
  -6   0   8       2502.87       2786.85        43.27 o
  -4   0   8       3038.77       3102.51        51.81 o
  -2   0   8       5496.46       5987.71       134.60 o
   0   0   8        368.58        289.94         6.47 o
   2   0   8        859.29       1049.30        16.92 o
   4   0   8       2990.85       3105.60        45.72 o
   6   0   8       5378.43       5743.55        95.05 o
   8   0   8        908.88        907.17        23.09 o
  10   0   8         99.52        130.55        11.76 o
  12   0   8         46.80         57.54        12.61 o
 -15   1   8         25.33          5.62        11.20 o
 -14   1   8         16.74          7.36        10.28 o
 -13   1   8        110.50        102.17        10.82 o
 -12   1   8        514.60        551.16        16.63 o
 -11   1   8          0.71          3.89         4.62 o
 -10   1   8        752.61        731.57        15.77 o
  -9   1   8        343.90        288.98        10.03 o
  -8   1   8        413.39        428.53         6.86 o
  -7   1   8        506.21        540.89         7.77 o
  -6   1   8        629.68        786.36         9.38 o
  -5   1   8        456.42        451.36         6.09 o
  -4   1   8        656.85        587.30         7.60 o
  -3   1   8        648.81        703.70         9.04 o
  -2   1   8          3.50          2.72         1.04 o
  -1   1   8       3182.04       3456.54        31.06 o
   0   1   8       4247.81       4640.04        44.08 o
   1   1   8       1313.73       1441.28        15.16 o
   2   1   8          8.74          2.92         1.40 o
   3   1   8         66.65         60.27         1.98 o
   4   1   8        205.11        207.51         3.92 o
   5   1   8        378.66        406.92         7.08 o
   6   1   8         48.73         44.26         3.30 o
   7   1   8          0.59          4.00         2.91 o
   8   1   8        417.29        417.04        11.74 o
   9   1   8         66.49         77.32         5.66 o
  10   1   8         28.89         25.42         6.00 o
  11   1   8         11.45          3.10         7.05 o
  12   1   8        112.11        115.66         9.48 o
 -15   2   8          0.45         -1.07        14.38 o
 -14   2   8         46.85         25.29        15.62 o
 -13   2   8         28.11         34.88         7.54 o
 -12   2   8         51.53         37.02         5.92 o
 -11   2   8          6.45         -1.26         4.17 o
 -10   2   8         36.54         34.35         5.08 o
  -9   2   8         30.67         24.32         3.04 o
  -8   2   8        163.20        157.95         4.68 o
  -7   2   8       1869.64       2007.17        26.37 o
  -6   2   8         16.28         26.16         2.04 o
  -5   2   8        191.16        187.62         3.23 o
  -4   2   8         61.23         69.40         2.12 o
  -3   2   8       4128.60       4414.23        46.12 o
  -2   2   8         77.22         97.47         2.28 o
  -1   2   8       2346.59       2484.46        23.92 o
   0   2   8        109.09        152.34         2.89 o
   1   2   8        549.91        673.35         7.71 o
   2   2   8         72.42         89.21         2.48 o
   3   2   8       2243.68       2509.47        35.44 o
   4   2   8       1155.88       1236.46        15.99 o
   5   2   8        583.38        606.89         9.80 o
   6   2   8        657.52        679.14        11.94 o
   7   2   8       2403.21       2529.31        42.19 o
   8   2   8        318.45        304.23        10.35 o
   9   2   8        302.50        277.47        10.68 o
  10   2   8          0.27         -3.44         4.64 o
  11   2   8        195.31        190.01         9.90 o
  12   2   8         11.65          7.99         8.21 o
 -14   3   8         54.13         65.11        10.68 o
 -13   3   8        149.60        142.17         9.10 o
 -12   3   8        288.94        274.14        12.65 o
 -11   3   8        225.44        207.33        10.06 o
 -10   3   8          1.00         -0.61         3.63 o
  -9   3   8       1291.73       1311.18        24.23 o
  -8   3   8        121.96         98.19         5.74 o
  -7   3   8        123.98        125.01         3.80 o
  -6   3   8         57.12         45.35         2.61 o
  -5   3   8        142.72         89.73         2.97 o
  -4   3   8        367.65        346.45         5.52 o
  -3   3   8          8.37          3.19         1.43 o
  -2   3   8         93.89         67.19         2.90 o
  -1   3   8        131.94        102.28         2.64 o
   0   3   8        262.31        250.23         3.92 o
   1   3   8        481.45        519.21         6.75 o
   2   3   8        619.32        547.97         7.97 o
   3   3   8        475.25        449.22         6.41 o
   4   3   8       1412.16       1435.91        19.07 o
   5   3   8        212.10        203.80         7.10 o
   6   3   8         62.79         59.52         3.55 o
   7   3   8          2.29          3.61         2.56 o
   8   3   8          2.48          9.35         4.68 o
   9   3   8          9.24         14.12         7.67 o
  10   3   8          1.30          9.16         7.16 o
  11   3   8          4.60         -5.04         8.04 o
  12   3   8          0.67         -4.12        13.45 o
 -14   4   8          6.21         -1.30         9.09 o
 -13   4   8         68.75         68.10         8.75 o
 -12   4   8         19.36         12.35         6.89 o
 -11   4   8         81.70         89.15         9.90 o
 -10   4   8         58.83         46.55         7.14 o
  -9   4   8         13.77          6.71         4.64 o
  -8   4   8        344.62        356.39         9.58 o
  -7   4   8        359.98        353.05         7.96 o
  -6   4   8        133.70        118.11         3.92 o
  -5   4   8        181.50        178.91         5.21 o
  -4   4   8       1013.63       1106.15        14.17 o
  -3   4   8         76.71         57.76         2.78 o
  -2   4   8         23.75         23.30         2.30 o
  -1   4   8          9.94          8.69         1.83 o
   0   4   8         17.71          8.65         2.05 o
   1   4   8        155.48        187.10         5.52 o
   2   4   8       1122.37       1290.57        16.97 o
   3   4   8       1388.49       1483.45        19.68 o
   4   4   8        402.31        415.82         7.24 o
   5   4   8        355.84        344.94         7.98 o
   6   4   8         21.03         18.40         3.07 o
   7   4   8       1016.97       1149.27        25.09 o
   8   4   8         93.88         87.42         8.04 o
   9   4   8         81.43         61.06         9.67 o
  10   4   8         33.24         28.98        10.29 o
  11   4   8         53.07         49.17        12.24 o
 -13   5   8         21.22          1.35         8.37 o
 -12   5   8         52.45         51.04         8.84 o
 -11   5   8         51.23         45.66         7.63 o
 -10   5   8        100.28        100.11         7.60 o
  -9   5   8        177.94        179.82         8.24 o
  -8   5   8        141.41        109.62         6.23 o
  -7   5   8        272.89        268.28         7.43 o
  -6   5   8          0.26          1.50         3.34 o
  -5   5   8        538.35        499.70         9.65 o
  -4   5   8          0.25          1.18         2.56 o
  -3   5   8        168.57        136.47         6.63 o
  -2   5   8        155.63        142.18         4.53 o
  -1   5   8       1573.97       1719.22        23.73 o
   0   5   8        306.92        320.64         8.99 o
   1   5   8       1043.88       1086.38        15.69 o
   2   5   8          4.04          5.08         1.77 o
   3   5   8        630.12        648.23        14.78 o
   4   5   8        258.03        265.90         7.18 o
   5   5   8        627.26        625.57        17.19 o
   6   5   8          7.30         10.61         8.27 o
   7   5   8          0.29          6.46         6.95 o
   8   5   8         25.79         12.00         8.84 o
   9   5   8        200.20        199.73        14.58 o
  10   5   8          0.66         -1.51        12.11 o
 -12   6   8          2.95          4.12        10.14 o
 -11   6   8          9.24         11.35         8.52 o
 -10   6   8         26.50          3.70         7.76 o
  -9   6   8        258.21        276.66        12.77 o
  -8   6   8          1.09          0.03         4.60 o
  -7   6   8        515.32        565.25        16.40 o
  -6   6   8        444.63        462.35        10.57 o
  -5   6   8          1.70         -0.34         3.20 o
  -4   6   8        288.77        283.61        13.26 o
  -3   6   8         15.64         12.48         3.88 o
  -2   6   8          0.04          1.33         2.46 o
  -1   6   8        100.12         95.87         4.56 o
   0   6   8       1428.49       1552.72        26.29 o
   1   6   8        416.44        452.47        10.84 o
   2   6   8        289.15        292.49         7.82 o
   3   6   8        852.40        910.35        18.20 o
   4   6   8         35.15         18.92         5.27 o
   5   6   8          0.43         -2.75         4.60 o
   6   6   8         18.49          6.96         7.24 o
   7   6   8         19.15         43.09        10.49 o
   8   6   8       1219.29       1381.58        38.56 o
   9   6   8          1.14         -1.02        16.83 o
 -11   7   8          1.54          3.42         8.50 o
 -10   7   8          8.64          1.36         7.61 o
  -9   7   8         96.73         94.28         9.27 o
  -8   7   8       1317.60       1568.02        29.97 o
  -7   7   8         85.39         73.31         6.12 o
  -6   7   8        691.44        749.07        16.47 o
  -5   7   8         48.47         38.75         5.29 o
  -4   7   8         11.49         10.18         3.97 o
  -3   7   8         36.59         29.47         4.26 o
  -2   7   8        952.40       1092.70        25.63 o
  -1   7   8        149.08        141.99         6.61 o
   0   7   8        453.91        420.43        11.99 o
   1   7   8         42.68         43.74         4.69 o
   2   7   8        266.49        289.35        10.92 o
   3   7   8        630.81        656.84        16.11 o
   4   7   8        120.90        120.30         7.78 o
   5   7   8         80.02         55.01         8.57 o
   6   7   8        146.71        142.80        15.38 o
   7   7   8         11.21         16.75         9.63 o
   8   7   8         97.56        114.64        14.57 o
  -9   8   8         36.43          8.25        11.89 o
  -8   8   8          0.50         -2.99         8.29 o
  -7   8   8         12.23         19.85         8.05 o
  -6   8   8         26.73         24.65         7.07 o
  -5   8   8         20.53         14.97         6.63 o
  -4   8   8         71.89         63.92         8.50 o
  -3   8   8         22.24         15.52         7.56 o
  -2   8   8          1.34         -3.11         7.40 o
  -1   8   8          4.58          6.19         5.91 o
   0   8   8          0.53          2.37         5.93 o
   1   8   8        493.43        557.76        14.97 o
   2   8   8         28.11         28.15         6.48 o
   3   8   8        151.39        140.78        12.55 o
   4   8   8         13.81         16.60         8.59 o
   5   8   8        119.12        120.28        11.73 o
   6   8   8         41.93         40.30        10.42 o
   7   8   8         61.63         48.16        10.44 o
  -7   9   8          0.13         -3.13        12.82 o
  -6   9   8         18.79         -1.31        11.05 o
  -5   9   8        162.71        165.78        11.35 o
  -4   9   8         40.10         34.43         9.63 o
  -3   9   8         78.32         65.88         9.64 o
  -2   9   8          3.66         16.14         8.86 o
  -1   9   8        208.06        192.67        13.06 o
   0   9   8         66.96         41.88        11.80 o
   1   9   8         21.69         12.64        13.13 o
   2   9   8         14.20          6.25        12.43 o
   3   9   8         75.44         86.08        13.51 o
   4   9   8        215.73        187.80        14.42 o
  -2  10   8         13.33         26.18        12.05 o
  -1  10   8         59.33         48.27        15.48 o
 -15   0   9          0.06        -11.09        15.97 o
 -13   0   9        374.77        486.12        44.48 o
 -11   0   9       1707.67       1733.03        50.24 o
  -9   0   9       2040.78       2113.38        43.69 o
  -7   0   9        790.10        923.13        17.16 o
  -5   0   9       4639.28       5289.28        98.00 o
  -3   0   9       2315.50       2432.86        47.90 o
  -1   0   9         24.55         31.88         1.70 o
   1   0   9        186.14        133.13         3.32 o
   3   0   9        533.41        609.00        10.01 o
   5   0   9        577.40        658.70        12.61 o
   7   0   9       4173.46       4383.95        89.95 o
   9   0   9        205.33        225.59        11.65 o
  11   0   9        704.38        805.20        44.42 o
 -15   1   9         13.64         16.39        14.40 o
 -14   1   9         94.54         66.91        10.84 o
 -13   1   9         26.16          9.26         9.51 o
 -12   1   9         96.74         95.43         8.22 o
 -11   1   9        131.67        134.06         7.57 o
 -10   1   9         48.14         37.17         4.65 o
  -9   1   9         94.64         76.13         5.50 o
  -8   1   9        296.94        290.49         5.91 o
  -7   1   9        273.12        274.38         6.10 o
  -6   1   9         12.70          8.32         1.80 o
  -5   1   9        244.87        243.60         4.27 o
  -4   1   9          0.04         -0.82         1.51 o
  -3   1   9       1258.57       1312.85        14.75 o
  -2   1   9        738.41        809.32         9.65 o
  -1   1   9       4981.71       5541.64        62.12 o
   0   1   9       1042.44       1068.58        11.52 o
   1   1   9       2237.10       2405.07        24.07 o
   2   1   9        107.11         96.28         2.61 o
   3   1   9        778.18        748.94         8.73 o
   4   1   9        472.13        428.74         6.63 o
   5   1   9        363.10        351.07         7.32 o
   6   1   9         59.90         54.64         3.59 o
   7   1   9         14.66         12.12         2.94 o
   8   1   9          3.32          6.19         3.64 o
   9   1   9          1.42         -4.21         4.85 o
  10   1   9          2.38          5.89         5.64 o
  11   1   9        347.07        385.42        15.74 o
  12   1   9          3.67         -3.58         8.76 o
 -15   2   9          0.94          2.89        12.04 o
 -14   2   9          2.77          0.29         9.96 o
 -13   2   9         27.69         33.86         8.68 o
 -12   2   9        493.86        521.45        15.10 o
 -11   2   9         72.51         53.73         6.94 o
 -10   2   9         52.84         47.76         5.38 o
  -9   2   9         64.37         47.88         3.76 o
  -8   2   9        737.25        783.75        11.73 o
  -7   2   9        151.23        131.27         3.54 o
  -6   2   9         21.69         16.58         1.92 o
  -5   2   9        995.47       1057.92        12.86 o
  -4   2   9         11.25         10.63         1.42 o
  -3   2   9       1167.07       1237.75        13.38 o
  -2   2   9       1265.61       1279.74        14.18 o
  -1   2   9        681.15        634.58         7.38 o
   0   2   9        121.80        106.06         3.06 o
   1   2   9        329.26        304.40         5.23 o
   2   2   9        179.55        216.24         4.05 o
   3   2   9        316.19        322.02         5.22 o
   4   2   9        973.40       1001.96        13.41 o
   5   2   9        564.84        563.86         9.44 o
   6   2   9       1233.73       1264.06        19.34 o
   7   2   9         72.17         54.87         4.62 o
   8   2   9       1654.39       1879.10        36.51 o
   9   2   9        444.02        462.00        12.52 o
  10   2   9         11.17          7.37         5.66 o
  11   2   9         15.48          7.97         7.09 o
 -14   3   9         16.57         12.09         8.94 o
 -13   3   9          2.31          3.97         7.54 o
 -12   3   9         92.99         85.01         7.94 o
 -11   3   9          0.95          0.40         6.11 o
 -10   3   9          2.51          3.24         4.47 o
  -9   3   9        168.80        135.15         7.58 o
  -8   3   9        900.27        971.34        17.65 o
  -7   3   9        241.38        250.75         5.79 o
  -6   3   9         69.09         54.03         3.23 o
  -5   3   9         23.57         20.68         2.08 o
  -4   3   9       1211.20       1243.04        16.72 o
  -3   3   9         76.01         54.60         2.42 o
  -2   3   9         44.27         55.84         2.36 o
  -1   3   9       1441.92       1591.91        16.80 o
   0   3   9       3393.79       3677.99        44.64 o
   1   3   9         68.01         58.28         1.81 o
   2   3   9        911.14        962.48        13.62 o
   3   3   9        101.19        110.56         3.53 o
   4   3   9       2282.32       2419.08        33.53 o
   5   3   9        327.21        306.11         8.30 o
   6   3   9        131.51        114.13         5.11 o
   7   3   9        605.32        623.30        15.22 o
   8   3   9        106.79         97.40         8.02 o
   9   3   9        256.22        249.75        10.59 o
  10   3   9        295.54        316.26        12.46 o
  11   3   9         22.08          9.95         9.97 o
 -14   4   9          3.37          8.61        10.67 o
 -13   4   9         46.48         38.02         8.33 o
 -12   4   9        374.72        397.07        17.83 o
 -11   4   9        209.83        197.68         9.51 o
 -10   4   9          0.80         -2.74         7.74 o
  -9   4   9        324.90        315.81        10.33 o
  -8   4   9         10.68          2.24         3.15 o
  -7   4   9          4.90          2.91         2.81 o
  -6   4   9        890.53        874.48        14.64 o
  -5   4   9        327.39        310.77         6.66 o
  -4   4   9          3.81          0.19         2.21 o
  -3   4   9         69.55         50.23         3.20 o
  -2   4   9         30.61         24.44         2.36 o
  -1   4   9        391.31        447.22         7.83 o
   0   4   9         42.48         32.78         2.45 o
   1   4   9       1426.17       1588.80        20.38 o
   2   4   9       1393.54       1486.42        20.82 o
   3   4   9          0.25         -0.75         2.09 o
   4   4   9        494.55        474.81         9.04 o
   5   4   9         91.48         82.21         7.07 o
   6   4   9          7.82          7.20         3.39 o
   7   4   9       1201.81       1299.40        30.03 o
   8   4   9       1602.63       1885.27        51.25 o
   9   4   9        213.86        195.56        13.90 o
  10   4   9         30.28         30.93        10.56 o
  11   4   9         30.71         31.51        12.18 o
 -13   5   9         38.59         27.21        10.11 o
 -12   5   9         85.12         73.53        13.22 o
 -11   5   9          8.52         -5.05         6.62 o
 -10   5   9        790.21        969.13        22.65 o
  -9   5   9       1188.18       1286.62        25.89 o
  -8   5   9         51.17         44.16         5.72 o
  -7   5   9          8.37          2.51         3.57 o
  -6   5   9         82.33         68.95         4.54 o
  -5   5   9         23.29         20.39         3.23 o
  -4   5   9        115.84        111.29         5.76 o
  -3   5   9        353.64        358.71        10.10 o
  -2   5   9        436.44        492.72         8.96 o
  -1   5   9        720.04        794.42        14.11 o
   0   5   9       2401.70       2536.97        36.79 o
   1   5   9        689.75        724.06        11.72 o
   2   5   9        214.25        187.89         5.24 o
   3   5   9       1280.96       1397.95        23.92 o
   4   5   9         13.10         13.27         4.74 o
   5   5   9        516.59        502.98        15.15 o
   6   5   9        124.69        105.09        10.81 o
   7   5   9         59.52         55.77         9.86 o
   8   5   9        346.28        357.56        26.59 o
   9   5   9        230.39        225.81        15.30 o
  10   5   9        100.69        124.11        14.96 o
 -12   6   9         10.58          8.17        11.17 o
 -11   6   9        222.74        225.32        14.20 o
 -10   6   9          4.75         14.25         7.11 o
  -9   6   9        253.28        276.02        10.45 o
  -8   6   9         74.91         61.81         6.39 o
  -7   6   9         10.28          6.44         4.58 o
  -6   6   9          0.57         -0.82         4.74 o
  -5   6   9          1.99         -0.21         3.82 o
  -4   6   9         54.04         36.44         4.06 o
  -3   6   9          0.22          0.44         3.44 o
  -2   6   9        161.97        163.42         7.27 o
  -1   6   9        239.78        225.65         8.17 o
   0   6   9          4.04          2.11         2.00 o
   1   6   9         59.45         52.24         5.09 o
   2   6   9        357.45        368.25         9.21 o
   3   6   9          0.10          3.39         5.11 o
   4   6   9        213.93        197.98        10.12 o
   5   6   9        407.84        466.97        15.96 o
   6   6   9        191.07        209.12        13.18 o
   7   6   9        220.28        209.77        14.19 o
   8   6   9         27.57         27.39        10.10 o
   9   6   9        188.16        196.17        15.42 o
 -11   7   9        441.32        486.72        21.89 o
 -10   7   9          1.02         -4.41         7.39 o
  -9   7   9        402.52        463.21        20.61 o
  -8   7   9         61.69         71.28         8.03 o
  -7   7   9        259.04        278.37         9.37 o
  -6   7   9          2.77         -0.41         4.87 o
  -5   7   9         76.27         65.40         5.75 o
  -4   7   9        175.26        164.57         9.34 o
  -3   7   9          8.16          4.93         5.41 o
  -2   7   9         27.90         21.13         6.34 o
  -1   7   9        755.37        833.43        23.29 o
   0   7   9        152.88        159.76         8.35 o
   1   7   9          5.25          3.44         4.67 o
   2   7   9        182.95        193.42         9.26 o
   3   7   9        171.06        191.42         9.78 o
   4   7   9        273.78        285.57        18.56 o
   5   7   9          1.13         -3.06         8.56 o
   6   7   9         41.48         51.66        11.41 o
   7   7   9         49.80         48.74        12.15 o
   8   7   9        350.29        326.28        19.56 o
  -9   8   9          0.37         -4.76         9.47 o
  -8   8   9        278.57        303.16        16.61 o
  -7   8   9        185.79        172.52        10.50 o
  -6   8   9         28.89         20.00         8.12 o
  -5   8   9         20.97         10.70         6.26 o
  -4   8   9          0.01          5.43         5.96 o
  -3   8   9          0.15         -0.62         7.45 o
  -2   8   9         93.07         83.64         9.01 o
  -1   8   9         38.14         28.03         6.49 o
   0   8   9          2.50          0.36         6.06 o
   1   8   9        194.30        182.17         9.44 o
   2   8   9         70.88         47.24         7.61 o
   3   8   9        705.84        788.31        22.71 o
   4   8   9        148.98        146.71        13.26 o
   5   8   9        157.12        189.83        18.87 o
   6   8   9        195.13        203.31        14.69 o
  -7   9   9          0.01         -1.10        12.12 o
  -6   9   9         80.72         73.22        11.77 o
  -5   9   9         46.74         22.17         9.30 o
  -4   9   9         13.80         10.04         8.88 o
  -3   9   9          0.21         -8.55         8.55 o
  -2   9   9         37.12         26.01        11.57 o
  -1   9   9          5.20         -5.96         9.20 o
   0   9   9        272.55        286.92        15.97 o
   1   9   9         76.42         74.15        13.48 o
   2   9   9        527.65        619.58        24.39 o
   3   9   9        135.41        123.04        13.33 o
   4   9   9          1.75         -2.12        11.04 o
 -14   0  10        222.28        192.68        24.64 o
 -12   0  10          1.77         -1.06         7.46 o
 -10   0  10        261.99        204.42        11.17 o
  -8   0  10       6154.57       6795.67       139.19 o
  -6   0  10        227.67        249.19         8.30 o
  -4   0  10       2558.05       2740.85        49.65 o
  -2   0  10         79.89         96.95         5.14 o
   0   0  10         59.04         97.95         2.93 o
   2   0  10        853.79        902.24        15.47 o
   4   0  10        215.26        195.90         6.13 o
   6   0  10          5.78          5.20         3.15 o
   8   0  10       1062.25       1120.49        29.22 o
  10   0  10          5.03         -1.53        12.13 o
 -15   1  10         69.02         49.84        13.04 o
 -14   1  10         58.67         59.88        11.53 o
 -13   1  10          4.03          6.30         6.75 o
 -12   1  10          7.20          0.55         5.05 o
 -11   1  10         14.96         -1.52         5.64 o
 -10   1  10         32.09         28.14         4.61 o
  -9   1  10         23.93         12.16         4.12 o
  -8   1  10         29.85         23.24         2.88 o
  -7   1  10        315.66        300.91         6.21 o
  -6   1  10       1374.20       1422.40        21.08 o
  -5   1  10         27.87         22.60         1.65 o
  -4   1  10        649.85        672.88         9.37 o
  -3   1  10         18.32         18.96         1.79 o
  -2   1  10         32.11         37.02         1.73 o
  -1   1  10        138.99        163.19         2.80 o
   0   1  10        910.43        999.69        10.96 o
   1   1  10          1.55          1.64         1.35 o
   2   1  10          0.20          1.18         1.85 o
   3   1  10         67.73         75.84         3.10 o
   4   1  10       1364.03       1399.81        18.10 o
   5   1  10        621.80        629.92        15.21 o
   6   1  10       4052.35       4541.18        62.93 o
   7   1  10        176.59        157.49         6.06 o
   8   1  10        564.64        635.94        14.30 o
   9   1  10         63.79         65.90         7.21 o
  10   1  10         34.70         17.64         6.19 o
  11   1  10         75.48         52.46        10.39 o
 -14   2  10        281.35        306.91        19.03 o
 -13   2  10          2.89          8.97         7.92 o
 -12   2  10        286.85        277.49        11.54 o
 -11   2  10        723.96        743.40        15.91 o
 -10   2  10        123.00        126.22         7.07 o
  -9   2  10       1612.51       1651.98        26.48 o
  -8   2  10        472.75        504.16         9.56 o
  -7   2  10        197.59        212.33         4.62 o
  -6   2  10          1.44         -1.45         1.99 o
  -5   2  10       1044.96       1134.43        15.08 o
  -4   2  10        172.56        163.46         3.45 o
  -3   2  10       2636.56       2813.01        33.54 o
  -2   2  10        343.06        360.16         6.18 o
  -1   2  10        450.62        393.19         5.73 o
   0   2  10        316.16        275.88         4.24 o
   1   2  10          0.00          0.23         1.80 o
   2   2  10        671.49        688.24         9.25 o
   3   2  10       1524.50       1552.00        20.03 o
   4   2  10       1261.74       1312.07        18.00 o
   5   2  10        295.62        303.18         8.20 o
   6   2  10         49.70         39.66         2.95 o
   7   2  10        955.30        946.83        18.40 o
   8   2  10        201.06        190.17        12.35 o
   9   2  10         26.66         41.87         6.20 o
  10   2  10         50.38         36.10         7.02 o
  11   2  10          4.71          7.83         7.94 o
 -14   3  10          5.21          5.55        13.38 o
 -13   3  10         11.59          5.41         8.23 o
 -12   3  10         34.25         30.91         7.89 o
 -11   3  10          0.33         -3.30         6.08 o
 -10   3  10        100.59         91.45         5.73 o
  -9   3  10        127.98        115.59         6.74 o
  -8   3  10        553.62        533.02        11.41 o
  -7   3  10        610.51        621.13        11.24 o
  -6   3  10        216.54        197.34         5.75 o
  -5   3  10       1173.23       1174.02        16.05 o
  -4   3  10         26.67         29.54         2.21 o
  -3   3  10        555.51        529.85         8.88 o
  -2   3  10        793.54        896.08        12.31 o
  -1   3  10        394.12        433.70         6.40 o
   0   3  10        626.37        656.25         8.82 o
   1   3  10        219.29        219.65         4.85 o
   2   3  10          5.78          3.33         2.46 o
   3   3  10        143.25        141.88         4.10 o
   4   3  10          8.09          8.27         2.51 o
   5   3  10       2788.83       2994.82        48.89 o
   6   3  10        270.52        251.10         8.05 o
   7   3  10        266.07        255.96         9.74 o
   8   3  10        105.83        119.21         7.76 o
   9   3  10        591.55        644.90        19.22 o
  10   3  10        115.50        107.27        11.74 o
  11   3  10        286.29        299.70        17.24 o
 -14   4  10         14.08          1.76         8.72 o
 -13   4  10         11.91         18.90         8.06 o
 -12   4  10        138.57        141.65        11.10 o
 -11   4  10        351.44        354.18        13.00 o
 -10   4  10          5.27          2.89         5.16 o
  -9   4  10         61.25         45.51         7.58 o
  -8   4  10         28.12         18.58         3.24 o
  -7   4  10        852.91        922.94        16.23 o
  -6   4  10       1395.52       1506.67        23.40 o
  -5   4  10         28.46         30.08         2.98 o
  -4   4  10       1119.17       1145.46        17.63 o
  -3   4  10        212.61        196.67         5.70 o
  -2   4  10         38.03         44.94         3.10 o
  -1   4  10        103.41         72.59         3.25 o
   0   4  10        470.83        468.02         7.37 o
   1   4  10         30.80         21.71         2.05 o
   2   4  10        205.97        189.80         4.11 o
   3   4  10       1603.74       1698.56        27.57 o
   4   4  10        530.51        539.63        12.95 o
   5   4  10         40.66         37.12         4.90 o
   6   4  10        262.45        255.12         8.58 o
   7   4  10         84.39         86.48         8.09 o
   8   4  10        183.50        175.06        13.48 o
   9   4  10         47.51         44.05        11.16 o
  10   4  10         48.34         61.64        20.34 o
 -13   5  10          0.10          8.24         9.51 o
 -12   5  10         29.93         20.18        10.05 o
 -11   5  10          0.40          1.52         6.22 o
 -10   5  10         31.15         12.93         7.21 o
  -9   5  10        450.80        456.09        12.97 o
  -8   5  10        134.17        123.89         7.12 o
  -7   5  10        217.48        187.81         7.22 o
  -6   5  10          5.58         -0.06         4.14 o
  -5   5  10        295.96        279.08         7.73 o
  -4   5  10          0.21          0.90         2.94 o
  -3   5  10        227.74        220.37         6.69 o
  -2   5  10        156.53        158.30         4.76 o
  -1   5  10        684.30        736.51        11.93 o
   0   5  10         45.02         43.81         3.45 o
   1   5  10        551.24        562.97        10.25 o
   2   5  10        407.74        418.41         8.82 o
   3   5  10        605.29        600.41        16.39 o
   4   5  10        957.82       1041.54        26.00 o
   5   5  10        817.41        855.21        22.41 o
   6   5  10         83.91         57.98         9.30 o
   7   5  10        153.21        152.62        12.15 o
   8   5  10        167.81        138.89        13.71 o
   9   5  10        353.01        365.46        20.79 o
 -12   6  10        641.15        742.03        26.16 o
 -11   6  10          2.15         -7.22         7.22 o
 -10   6  10        158.99        173.94         9.64 o
  -9   6  10         15.60         18.91         6.35 o
  -8   6  10         90.56         90.08        10.42 o
  -7   6  10        208.68        186.42         7.75 o
  -6   6  10         28.43         14.07         3.95 o
  -5   6  10          1.20          1.58         3.97 o
  -4   6  10        344.58        361.32         9.03 o
  -3   6  10         13.08          4.57         3.77 o
  -2   6  10        477.99        503.04        11.51 o
  -1   6  10          0.57          5.01         3.27 o
   0   6  10        625.56        741.84        16.05 o
   1   6  10        706.82        724.57        14.02 o
   2   6  10        548.07        566.53        14.03 o
   3   6  10        687.90        758.20        18.81 o
   4   6  10         24.27         11.66         5.71 o
   5   6  10         40.10         39.87         8.72 o
   6   6  10          7.94         -3.37         8.18 o
   7   6  10        105.76         78.59        12.73 o
   8   6  10         95.15         78.44        14.59 o
 -11   7  10        238.61        226.57        13.46 o
 -10   7  10          5.35          3.84         7.76 o
  -9   7  10         69.66         63.60         8.59 o
  -8   7  10        168.27        196.27        10.99 o
  -7   7  10          1.10         -1.25         5.46 o
  -6   7  10        521.24        570.69        12.94 o
  -5   7  10        214.02        207.61         8.16 o
  -4   7  10          1.61         -1.96         4.45 o
  -3   7  10         56.68         64.54         7.31 o
  -2   7  10         76.39         89.19         9.67 o
  -1   7  10          1.85         -5.28         5.28 o
   0   7  10        848.58        910.87        19.89 o
   1   7  10        116.05        108.16         7.08 o
   2   7  10        201.28        184.71         9.98 o
   3   7  10         21.67         12.94         6.63 o
   4   7  10        338.43        340.32        14.54 o
   5   7  10         55.83         53.24        10.32 o
   6   7  10         91.77         74.27        13.21 o
   7   7  10         61.72         47.39        13.49 o
  -9   8  10          0.05         -4.73         8.45 o
  -8   8  10          0.68         -7.21         9.13 o
  -7   8  10          4.53          4.42        10.11 o
  -6   8  10          1.10          0.40         7.75 o
  -5   8  10        230.07        250.69        19.15 o
  -4   8  10        108.03         99.36        10.29 o
  -3   8  10        204.87        234.16        14.20 o
  -2   8  10          4.72         11.39         8.50 o
  -1   8  10         81.16         96.44        12.82 o
   0   8  10        254.58        256.73        10.80 o
   1   8  10         29.67         33.88         6.81 o
   2   8  10        382.68        414.68        14.70 o
   3   8  10        110.74         83.11        10.16 o
   4   8  10         23.52         17.96        10.28 o
   5   8  10         34.08         37.64        11.59 o
  -6   9  10         89.79         90.60        12.55 o
  -5   9  10          1.26          1.03         8.85 o
  -4   9  10         81.56         86.61        11.92 o
  -3   9  10         32.70         26.83        10.10 o
  -2   9  10          0.17          9.40        10.68 o
  -1   9  10          0.37         -3.01         8.98 o
   0   9  10         54.08         52.16        13.26 o
   1   9  10         96.50         95.08        11.58 o
   2   9  10         26.75         31.42        10.36 o
   3   9  10         22.35          4.51         9.75 o
 -15   0  11        208.85        171.40        36.47 o
 -13   0  11        179.73        197.24        20.83 o
 -11   0  11          1.64         -3.51         7.97 o
  -9   0  11         25.54          9.50         4.97 o
  -7   0  11          0.77         -0.43         2.89 o
  -5   0  11       1467.55       1491.44        29.27 o
  -3   0  11       7095.44       8035.86       201.16 o
  -1   0  11       1085.23       1090.77        17.22 o
   1   0  11         30.85         17.51         2.28 o
   3   0  11        109.86        109.26         5.00 o
   5   0  11        193.86        200.02         6.87 o
   7   0  11        221.47        202.50         9.08 o
   9   0  11        370.30        340.59        19.25 o
  11   0  11          6.92         24.22        12.04 o
 -15   1  11        394.12        442.24        24.84 o
 -14   1  11         96.94         99.54        13.92 o
 -13   1  11          8.18         -0.11         7.01 o
 -12   1  11         87.08         95.96         9.48 o
 -11   1  11        613.33        642.95        19.30 o
 -10   1  11        104.05         81.65         6.68 o
  -9   1  11       1291.61       1227.96        21.08 o
  -8   1  11        691.07        710.97        12.32 o
  -7   1  11         27.62         27.32         2.43 o
  -6   1  11         34.25         33.59         2.58 o
  -5   1  11         43.05         26.74         1.61 o
  -4   1  11        146.01        152.16         4.04 o
  -3   1  11        788.29        759.24        11.40 o
  -2   1  11        359.54        407.38         6.06 o
  -1   1  11        675.60        617.56         7.68 o
   0   1  11        367.51        335.49         4.75 o
   1   1  11       1143.03       1229.99        14.16 o
   2   1  11         31.30         31.56         2.53 o
   3   1  11        929.67        923.66        14.29 o
   4   1  11        125.50        115.40         4.23 o
   5   1  11       3109.73       3319.44        45.77 o
   6   1  11        519.41        554.72        11.18 o
   7   1  11         24.64         30.16         4.12 o
   8   1  11         33.66         23.75         4.96 o
   9   1  11        147.61        158.02         9.00 o
  10   1  11         94.92         89.70         9.02 o
  11   1  11        278.39        314.65        28.19 o
 -14   2  11         81.62         75.21        14.01 o
 -13   2  11        227.34        210.88        13.33 o
 -12   2  11        186.06        180.82        12.69 o
 -11   2  11          0.08          3.07         5.05 o
 -10   2  11         83.31         66.76         5.90 o
  -9   2  11          2.67         -2.81         3.32 o
  -8   2  11        149.00        129.15         4.17 o
  -7   2  11        105.75         99.79         4.08 o
  -6   2  11       1384.07       1450.48        20.68 o
  -5   2  11        102.10        103.18         3.60 o
  -4   2  11       1321.18       1414.70        19.35 o
  -3   2  11        790.67        787.93        11.12 o
  -2   2  11       1272.59       1413.64        16.19 o
  -1   2  11        908.16        999.57        13.50 o
   0   2  11        295.98        271.60         5.24 o
   1   2  11         18.95          6.45         2.06 o
   2   2  11          6.28          2.22         2.18 o
   3   2  11        471.42        503.22         9.80 o
   4   2  11          1.90          3.06         2.74 o
   5   2  11         16.77         13.33         3.51 o
   6   2  11          8.90          5.75         3.04 o
   7   2  11        703.88        817.14        17.18 o
   8   2  11         21.33         13.78         4.98 o
   9   2  11         79.87         74.36         7.06 o
  10   2  11          2.22         -6.08         7.26 o
  11   2  11        115.12        111.66        14.47 o
 -14   3  11        520.14        637.53        26.33 o
 -13   3  11         85.12         80.55         9.98 o
 -12   3  11        234.31        231.83        12.40 o
 -11   3  11         75.25         66.71         7.63 o
 -10   3  11         79.36         73.02         6.22 o
  -9   3  11          8.39          6.57         4.55 o
  -8   3  11        533.39        510.82        10.96 o
  -7   3  11         52.03         49.46         4.93 o
  -6   3  11         48.60         43.44         3.95 o
  -5   3  11        215.54        194.26         5.38 o
  -4   3  11        146.39        111.60         5.35 o
  -3   3  11        169.85        149.28         4.28 o
  -2   3  11        147.65        157.05         4.37 o
  -1   3  11          5.42          5.74         1.66 o
   0   3  11       1524.43       1582.94        20.57 o
   1   3  11          2.39          6.71         2.32 o
   2   3  11        105.37         80.48         3.73 o
   3   3  11        205.29        184.95         6.36 o
   4   3  11        786.55        832.06        14.92 o
   5   3  11       1894.32       2024.86        33.39 o
   6   3  11       1394.92       1554.63        28.29 o
   7   3  11         36.13         35.21         8.64 o
   8   3  11        112.72        105.17         7.54 o
   9   3  11         13.68         11.20         7.00 o
  10   3  11        438.31        564.17        30.36 o
 -13   4  11          2.61         13.85         9.04 o
 -12   4  11         18.80         10.34         8.04 o
 -11   4  11        103.30         95.56         8.64 o
 -10   4  11         15.35          4.10         4.97 o
  -9   4  11          4.53          1.40         5.03 o
  -8   4  11        594.63        600.39        13.62 o
  -7   4  11          5.68          2.61         3.13 o
  -6   4  11        450.26        419.90         8.79 o
  -5   4  11         20.10         11.40         2.62 o
  -4   4  11        631.93        600.99        10.04 o
  -3   4  11        456.15        465.82         9.20 o
  -2   4  11       1048.59       1130.88        17.06 o
  -1   4  11          6.68         10.62         2.58 o
   0   4  11        368.79        360.97         6.59 o
   1   4  11          0.22          1.77         1.40 o
   2   4  11        258.51        251.07         6.89 o
   3   4  11         37.98         33.80         4.35 o
   4   4  11         44.13         41.25         4.60 o
   5   4  11        179.82        172.80         7.81 o
   6   4  11          3.83          5.67         4.97 o
   7   4  11        171.57        159.80        16.95 o
   8   4  11       1349.12       1512.45        44.31 o
   9   4  11         27.06         19.93         9.62 o
  10   4  11         16.71          2.60        11.16 o
 -13   5  11         80.11         58.81        12.63 o
 -12   5  11         49.77         38.11        10.26 o
 -11   5  11        150.75        123.66        10.14 o
 -10   5  11        188.37        200.04        10.48 o
  -9   5  11        219.12        213.58        10.04 o
  -8   5  11        721.28        696.43        16.75 o
  -7   5  11        567.44        569.21        15.81 o
  -6   5  11        506.41        522.96        11.73 o
  -5   5  11        271.78        241.72         7.46 o
  -4   5  11         45.71         45.96         5.36 o
  -3   5  11         69.37         51.48         4.33 o
  -2   5  11          3.11          2.92         2.97 o
  -1   5  11        153.40        160.44         5.12 o
   0   5  11          0.50          2.03         2.97 o
   1   5  11        420.45        403.44         8.60 o
   2   5  11         20.26         14.51         4.41 o
   3   5  11         59.40         44.54         6.91 o
   4   5  11        331.30        295.80        16.93 o
   5   5  11        232.87        224.80        14.56 o
   6   5  11        396.75        406.45        17.27 o
   7   5  11        139.86        149.71        13.71 o
   8   5  11         14.12         27.31        10.12 o
   9   5  11        260.20        302.76        18.64 o
 -12   6  11         17.85          8.84        10.53 o
 -11   6  11          0.02          1.09         9.10 o
 -10   6  11         38.34         24.59         6.21 o
  -9   6  11         67.31         72.20         8.63 o
  -8   6  11          6.60         -4.46         6.10 o
  -7   6  11        185.14        182.89         8.16 o
  -6   6  11         16.20         11.52         5.23 o
  -5   6  11         16.45          7.67         3.95 o
  -4   6  11         13.04         11.65         5.27 o
  -3   6  11        409.41        438.82        13.05 o
  -2   6  11         15.48          5.80         3.85 o
  -1   6  11        262.20        277.95         7.87 o
   0   6  11        234.60        227.33        12.21 o
   1   6  11        231.38        244.45         9.41 o
   2   6  11         59.28         48.36        14.85 o
   3   6  11         93.23         75.57         6.46 o
   4   6  11          3.67         -0.50         5.70 o
   5   6  11        138.74        108.18        10.24 o
   6   6  11          1.98          1.09         9.04 o
   7   6  11         34.19         27.17        12.42 o
   8   6  11        551.88        619.64        29.10 o
 -10   7  11          2.21         15.83        10.29 o
  -9   7  11        112.32        110.15         9.82 o
  -8   7  11          7.23         -2.74         7.25 o
  -7   7  11        110.07        122.49        12.05 o
  -6   7  11         70.51         64.48         6.57 o
  -5   7  11         85.19         63.87         9.57 o
  -4   7  11          0.06         -1.50         4.97 o
  -3   7  11          8.82          5.89         5.62 o
  -2   7  11         51.30         51.66         6.95 o
  -1   7  11        167.43        151.48         7.73 o
   0   7  11        130.53        132.98         8.14 o
   1   7  11        142.64        136.20         7.77 o
   2   7  11         48.78         38.59         6.85 o
   3   7  11          3.80          0.22         6.33 o
   4   7  11        149.89        151.66        11.93 o
   5   7  11        156.56        169.37        12.36 o
   6   7  11         15.61         21.63        12.47 o
   7   7  11         36.07         25.93        20.59 o
  -8   8  11         26.64         25.38        14.10 o
  -7   8  11          9.63         15.01         8.85 o
  -6   8  11         45.37         33.80         7.74 o
  -5   8  11          8.01         11.24         7.15 o
  -4   8  11          3.74         -3.33         7.29 o
  -3   8  11        589.77        665.63        20.58 o
  -2   8  11         11.30          7.34         8.75 o
  -1   8  11         24.21         21.26         7.06 o
   0   8  11        769.31        862.52        22.86 o
   1   8  11        342.16        358.79        13.39 o
   2   8  11        240.59        269.77        13.82 o
   3   8  11          4.40         16.42         9.91 o
   4   8  11          5.62         -3.61        10.46 o
   5   8  11         44.88         56.80        13.18 o
  -5   9  11        159.67        147.88        12.35 o
  -4   9  11          2.48         -3.05         9.29 o
  -3   9  11          5.12          3.75         9.51 o
  -2   9  11          6.79         12.58         9.97 o
  -1   9  11          0.09         -5.71         9.99 o
   0   9  11        193.52        202.33        14.37 o
   1   9  11         86.65         63.02        11.24 o
   2   9  11         69.18         85.50        12.62 o
 -14   0  12         19.34         46.48        18.24 o
 -12   0  12        452.99        406.97        18.50 o
 -10   0  12          0.02          4.13         6.70 o
  -8   0  12       1086.30       1198.33        30.77 o
  -6   0  12         16.65         10.65         5.05 o
  -4   0  12        833.52        732.18        23.66 o
  -2   0  12       1952.37       2076.69        82.62 o
   0   0  12        456.12        405.38        11.62 o
   2   0  12         13.13          3.93         1.99 o
   4   0  12         19.95         16.24         3.58 o
   6   0  12        595.38        582.17        16.16 o
   8   0  12          5.71          4.86         6.42 o
  10   0  12          6.95         20.60        19.34 o
 -14   1  12        174.19        164.12        15.65 o
 -13   1  12         11.53         -8.47         9.53 o
 -12   1  12         45.87         34.80         6.76 o
 -11   1  12        106.33         77.84         6.86 o
 -10   1  12         48.84         25.44         5.58 o
  -9   1  12        570.66        514.85        14.51 o
  -8   1  12        203.16        173.32         7.95 o
  -7   1  12          7.60          5.20         1.98 o
  -6   1  12       1570.47       1596.67        23.42 o
  -5   1  12          0.76         -0.20         1.75 o
  -4   1  12        706.93        645.06        12.99 o
  -3   1  12        425.10        447.91         8.30 o
  -2   1  12        317.66        322.90         6.69 o
  -1   1  12          0.44          0.13         1.53 o
   0   1  12       1485.44       1588.76        19.75 o
   1   1  12          4.19          1.41         1.97 o
   2   1  12         48.10         39.32         2.53 o
   3   1  12         14.10         14.48         3.03 o
   4   1  12         34.85         28.12         3.46 o
   5   1  12          1.59          3.47         3.54 o
   6   1  12          0.19         -3.88         3.88 o
   7   1  12         52.16         56.34         5.04 o
   8   1  12         50.00         44.24         5.67 o
   9   1  12         12.29          3.68         6.52 o
  10   1  12        501.58        548.73        22.61 o
 -14   2  12          2.99          4.07        12.31 o
 -13   2  12          0.57          4.42         8.65 o
 -12   2  12         82.08        103.70        10.38 o
 -11   2  12       1221.53       1290.16        27.86 o
 -10   2  12        303.12        269.96        12.76 o
  -9   2  12        991.52       1018.57        21.72 o
  -8   2  12        798.90        862.08        17.52 o
  -7   2  12        476.58        471.90         8.97 o
  -6   2  12        634.03        615.86        10.93 o
  -5   2  12       1770.52       1851.67        28.53 o
  -4   2  12          7.11          5.32         2.58 o
  -3   2  12         84.83        101.47         3.74 o
  -2   2  12         40.83         33.20         1.36 o
  -1   2  12         68.43         52.45         2.07 o
   0   2  12        114.27        123.33         3.65 o
   1   2  12        572.37        572.63         9.99 o
   2   2  12       1649.91       1698.43        23.66 o
   3   2  12       1291.81       1251.46        20.70 o
   4   2  12         78.98         69.23         4.17 o
   5   2  12         72.74         65.67         4.46 o
   6   2  12         32.23         17.31         5.43 o
   7   2  12        261.51        240.03         9.29 o
   8   2  12        318.54        312.74        11.81 o
   9   2  12         13.22          7.04         6.30 o
  10   2  12          0.62          9.84         7.45 o
 -14   3  12         14.67         16.01        13.91 o
 -13   3  12        251.52        275.07        15.70 o
 -12   3  12          0.74          1.07         7.42 o
 -11   3  12         34.00         41.65         5.70 o
 -10   3  12        208.89        231.90         9.52 o
  -9   3  12        332.00        258.60         9.74 o
  -8   3  12        474.77        484.01         9.80 o
  -7   3  12        319.36        286.85         7.57 o
  -6   3  12        285.86        303.76         7.24 o
  -5   3  12         31.13         26.26         3.61 o
  -4   3  12        412.57        389.01         9.03 o
  -3   3  12        754.72        747.88        13.74 o
  -2   3  12         11.91          7.75         2.12 o
  -1   3  12        720.89        802.14        11.27 o
   0   3  12        358.93        371.29         8.46 o
   1   3  12        986.15       1024.64        17.08 o
   2   3  12        333.50        317.78         8.35 o
   3   3  12       1687.82       1812.68        30.80 o
   4   3  12         77.51         68.07         4.66 o
   5   3  12         16.08         11.23         3.41 o
   6   3  12         41.00         40.97         4.91 o
   7   3  12        127.01        135.07         7.88 o
   8   3  12          2.01          6.98         5.94 o
   9   3  12         48.58         42.06         8.85 o
  10   3  12          7.61          5.58        12.21 o
 -13   4  12        322.74        377.18        19.92 o
 -12   4  12        133.97        111.55        14.65 o
 -11   4  12        274.69        319.72        22.18 o
 -10   4  12        219.50        230.76         9.95 o
  -9   4  12        209.30        242.72         9.38 o
  -8   4  12         95.37         77.77         6.58 o
  -7   4  12         19.59         13.25         3.75 o
  -6   4  12         28.35         16.70         3.72 o
  -5   4  12         68.01         59.17         4.39 o
  -4   4  12          2.68          5.65         3.36 o
  -3   4  12         13.38         15.86         3.83 o
  -2   4  12         28.91         20.39         2.60 o
  -1   4  12         91.26         63.49         3.65 o
   0   4  12         89.98         77.28         3.71 o
   1   4  12        741.30        759.43        14.84 o
   2   4  12        375.57        342.33         8.95 o
   3   4  12       1128.61       1194.99        22.03 o
   4   4  12         43.64         26.11         4.33 o
   5   4  12        308.82        296.60        10.11 o
   6   4  12         42.57         34.78         6.30 o
   7   4  12          0.04         -7.43         7.43 o
   8   4  12         18.19          0.75         8.00 o
   9   4  12        117.45         98.29        16.03 o
 -12   5  12          0.83          1.62        10.25 o
 -11   5  12        222.95        217.26        19.84 o
 -10   5  12         41.60         36.16         7.58 o
  -9   5  12        104.34        106.72         8.95 o
  -8   5  12        220.50        180.13         8.04 o
  -7   5  12        245.97        235.97         8.82 o
  -6   5  12          1.15         -3.68         3.68 o
  -5   5  12        432.67        487.49        12.40 o
  -4   5  12         23.69         12.56         4.12 o
  -3   5  12        539.37        558.06        12.46 o
  -2   5  12         61.20         40.40         4.53 o
  -1   5  12        185.87        178.08         6.08 o
   0   5  12        480.56        481.08        10.70 o
   1   5  12         40.56         35.78         4.65 o
   2   5  12        146.18        137.93         6.23 o
   3   5  12        134.06        122.49         8.04 o
   4   5  12        996.86       1117.55        28.24 o
   5   5  12         42.82         36.55        18.21 o
   6   5  12          2.66         -5.69         7.57 o
   7   5  12          0.06         -7.11        12.01 o
   8   5  12         97.08         78.64        11.45 o
 -11   6  12         26.95         19.56         8.62 o
 -10   6  12          1.53         10.84         8.15 o
  -9   6  12        194.61        175.91         9.50 o
  -8   6  12        526.24        550.88        16.58 o
  -7   6  12        312.13        337.97        11.56 o
  -6   6  12         59.13         55.94         9.53 o
  -5   6  12         61.31         39.93         4.95 o
  -4   6  12         60.60         49.64         5.42 o
  -3   6  12          1.37          2.89         4.45 o
  -2   6  12         39.42         29.68         4.36 o
  -1   6  12         61.99         52.17         4.92 o
   0   6  12        117.17        110.22         6.38 o
   1   6  12          7.57         -1.71         4.19 o
   2   6  12        325.81        383.59        12.23 o
   3   6  12         61.52         59.48         6.62 o
   4   6  12        431.24        449.41        15.67 o
   5   6  12        121.63        102.99        11.34 o
   6   6  12        744.61        843.82        31.96 o
   7   6  12        132.62        127.91        15.01 o
 -10   7  12        232.38        254.84        14.80 o
  -9   7  12        244.23        234.35        14.22 o
  -8   7  12        107.97         81.63         8.60 o
  -7   7  12          4.21         12.84         6.10 o
  -6   7  12         94.24         76.72         9.73 o
  -5   7  12         23.49         16.77         6.23 o
  -4   7  12         77.31         45.74         7.30 o
  -3   7  12         21.19         14.32         5.98 o
  -2   7  12        321.81        339.68        15.72 o
  -1   7  12        155.12        153.23         7.96 o
   0   7  12        324.64        332.94        10.95 o
   1   7  12          8.96         11.10         5.84 o
   2   7  12          1.69         -2.37         6.21 o
   3   7  12        334.00        381.79        14.85 o
   4   7  12          5.75         -2.42         8.88 o
   5   7  12          2.70         18.94         9.94 o
   6   7  12         72.92         72.71        12.75 o
  -8   8  12        124.36        133.92        19.94 o
  -7   8  12        154.80        132.71        12.87 o
  -6   8  12        183.86        154.48        13.05 o
  -5   8  12          2.04         -5.29         7.59 o
  -4   8  12          1.55          2.91         7.49 o
  -3   8  12          0.26          0.84         7.62 o
  -2   8  12         11.97         12.74         7.83 o
  -1   8  12         53.51         48.98         7.48 o
   0   8  12         14.46         15.23         6.94 o
   1   8  12          2.63          2.70         7.60 o
   2   8  12        409.57        473.96        18.17 o
   3   8  12         47.82         45.74        11.04 o
   4   8  12          2.04         -2.63        10.71 o
  -4   9  12          3.79         -2.48        12.59 o
  -3   9  12        215.86        221.48        15.35 o
  -2   9  12         12.13         -1.74         9.36 o
  -1   9  12         20.52          9.10        10.23 o
   0   9  12        184.82        193.41        15.98 o
 -13   0  13        481.97        507.60        23.49 o
 -11   0  13       2049.18       2152.59        63.49 o
  -9   0  13         85.95         88.17        11.82 o
  -7   0  13          5.76          3.61         2.86 o
  -5   0  13       1119.19       1187.54        27.11 o
  -3   0  13        738.85        756.22        22.49 o
  -1   0  13         65.01         45.07         4.79 o
   1   0  13       1023.17        984.02        18.36 o
   3   0  13       3301.13       3472.85        57.77 o
   5   0  13         51.23         52.94         6.20 o
   7   0  13          6.55         -1.31         7.49 o
   9   0  13         23.21          5.86        13.34 o
 -14   1  13         19.11         14.16        11.29 o
 -13   1  13        176.98        206.78        18.34 o
 -12   1  13         51.55         40.51         6.62 o
 -11   1  13        336.65        304.81        10.88 o
 -10   1  13        302.96        276.99        10.22 o
  -9   1  13          7.56         -3.75         5.01 o
  -8   1  13        484.17        461.73        13.01 o
  -7   1  13         32.23         23.71         2.40 o
  -6   1  13         63.77         64.92         3.24 o
  -5   1  13          7.74          3.47         2.49 o
  -4   1  13        393.88        417.99         7.90 o
  -3   1  13       1621.46       1716.06        28.83 o
  -2   1  13        218.35        206.10         6.00 o
  -1   1  13        159.42        125.62         3.36 o
   0   1  13        119.40        115.54         3.20 o
   1   1  13        314.25        331.43         6.28 o
   2   1  13          0.41         -0.67         2.87 o
   3   1  13        160.05        141.99         4.98 o
   4   1  13         11.89         12.24         2.91 o
   5   1  13        246.61        237.26        11.08 o
   6   1  13        240.79        247.34         8.96 o
   7   1  13         16.81          6.92         4.87 o
   8   1  13          7.44          2.44         5.55 o
   9   1  13        154.26        150.75        11.23 o
  10   1  13          8.44         -2.31         7.86 o
 -14   2  13         64.76         47.10        13.10 o
 -13   2  13         53.46         48.05         9.84 o
 -12   2  13          1.41         -1.39         9.17 o
 -11   2  13        123.40        118.09         8.03 o
 -10   2  13        536.09        494.60        15.13 o
  -9   2  13          8.05         -2.33         9.15 o
  -8   2  13        133.79        117.27         5.43 o
  -7   2  13       1129.52       1202.75        20.74 o
  -6   2  13        615.56        617.74        13.75 o
  -5   2  13        393.03        366.75         8.25 o
  -4   2  13       1006.12       1009.46        16.32 o
  -3   2  13         51.54         54.55         3.12 o
  -2   2  13         19.57         18.13         2.30 o
  -1   2  13         56.76         50.46         2.95 o
   0   2  13        968.13        950.33        14.06 o
   1   2  13        117.73         94.91         3.97 o
   2   2  13        130.65        125.38         4.67 o
   3   2  13         25.39         22.09         3.69 o
   4   2  13        191.71        171.92         7.49 o
   5   2  13         32.33         25.29         5.83 o
   6   2  13          0.05         -1.23         4.16 o
   7   2  13        536.44        584.93        19.25 o
   8   2  13          5.54          7.99         5.52 o
   9   2  13         63.92         46.12         8.03 o
 -14   3  13          1.30          4.38        12.46 o
 -13   3  13         12.11          3.44        11.25 o
 -12   3  13         87.31         69.92        11.36 o
 -11   3  13         50.67         38.68         6.91 o
 -10   3  13         74.90         62.49         6.51 o
  -9   3  13        569.62        577.21        14.24 o
  -8   3  13         83.30         92.50         5.34 o
  -7   3  13        206.35        193.90         8.55 o
  -6   3  13       1109.97       1109.14        23.42 o
  -5   3  13        181.78        214.07         6.57 o
  -4   3  13         79.63         81.16         4.34 o
  -3   3  13        108.20        117.10         4.12 o
  -2   3  13       1840.95       1985.46        26.17 o
  -1   3  13         55.88         41.46         2.65 o
   0   3  13         39.42         32.41         3.33 o
   1   3  13        159.88        141.65         4.89 o
   2   3  13         47.07         37.55         3.93 o
   3   3  13         11.09          1.25         4.02 o
   4   3  13         29.17         25.48         4.45 o
   5   3  13         16.53         10.72         4.18 o
   6   3  13        210.00        217.45         8.93 o
   7   3  13         16.76         13.89         5.91 o
   8   3  13        437.59        432.51        16.69 o
   9   3  13         21.25          8.22        10.95 o
 -13   4  13          0.10          0.73        12.02 o
 -12   4  13        250.74        267.95        16.12 o
 -11   4  13         65.31         45.85         9.80 o
 -10   4  13        337.83        334.30        12.76 o
  -9   4  13        150.20        134.41         8.02 o
  -8   4  13        359.04        396.06        13.54 o
  -7   4  13        808.62        847.89        17.27 o
  -6   4  13          3.66          3.09         3.49 o
  -5   4  13         32.52         31.48         4.19 o
  -4   4  13        134.75        132.71         5.93 o
  -3   4  13        746.21        860.05        16.06 o
  -2   4  13       1179.52       1294.14        21.93 o
  -1   4  13        310.10        324.46         7.77 o
   0   4  13        705.87        764.04        13.69 o
   1   4  13        183.96        186.69         7.02 o
   2   4  13        594.23        631.07        13.67 o
   3   4  13        580.33        582.09        15.65 o
   4   4  13        250.23        252.02         8.80 o
   5   4  13         56.90         60.63         5.85 o
   6   4  13        368.52        347.59        15.36 o
   7   4  13         66.05         54.27         9.90 o
   8   4  13          0.63          5.45         9.24 o
 -12   5  13         90.58         67.95        10.87 o
 -11   5  13        117.35        125.19        11.38 o
 -10   5  13          2.53          1.02        11.82 o
  -9   5  13          0.32         -1.11         7.28 o
  -8   5  13        318.01        308.22        10.47 o
  -7   5  13         17.12         22.97         4.36 o
  -6   5  13         16.98         17.17         3.80 o
  -5   5  13       1156.17       1280.81        23.61 o
  -4   5  13         39.78         33.48         6.59 o
  -3   5  13        297.01        291.20         8.65 o
  -2   5  13        877.73        876.61        17.55 o
  -1   5  13        136.54        124.17         6.72 o
   0   5  13          9.61         11.21         3.98 o
   1   5  13         34.84         31.76         4.80 o
   2   5  13         11.73         19.07         4.78 o
   3   5  13         68.77         51.59         6.93 o
   4   5  13         34.37         21.24         5.87 o
   5   5  13         16.11         22.93         7.72 o
   6   5  13         91.36         93.68        10.65 o
   7   5  13          2.17          2.90        14.43 o
   8   5  13          3.00        -11.06        11.06 o
 -11   6  13        337.20        323.34        19.23 o
 -10   6  13          0.07          5.41         9.40 o
  -9   6  13         18.09          9.92         8.86 o
  -8   6  13        332.96        311.51        12.75 o
  -7   6  13         24.56         14.20         7.62 o
  -6   6  13        439.74        453.42        12.76 o
  -5   6  13        178.11        173.69        10.94 o
  -4   6  13          3.29          8.57         4.62 o
  -3   6  13        446.47        463.19        11.68 o
  -2   6  13        103.99         87.49         5.67 o
  -1   6  13          6.14         -1.32         4.53 o
   0   6  13         10.02          9.05         4.66 o
   1   6  13          0.38          4.85         5.87 o
   2   6  13         23.92         26.45         5.92 o
   3   6  13        460.41        537.65        15.04 o
   4   6  13         15.56         10.17         8.91 o
   5   6  13         94.58         62.84        11.80 o
   6   6  13        122.26        138.40        13.64 o
   7   6  13         86.81        103.17        12.34 o
 -10   7  13          5.77         13.27        11.67 o
  -9   7  13         95.20         89.52        11.78 o
  -8   7  13          7.98          2.22         8.10 o
  -7   7  13         42.48         26.76         8.09 o
  -6   7  13          0.03          5.44         6.43 o
  -5   7  13        241.47        257.97        13.69 o
  -4   7  13          1.62          3.85         6.45 o
  -3   7  13        437.10        477.75        17.30 o
  -2   7  13          4.73         10.95         5.93 o
  -1   7  13         62.67         55.00         6.86 o
   0   7  13         85.75         66.56         7.17 o
   1   7  13         22.88         30.61         7.67 o
   2   7  13         46.91         47.13         7.71 o
   3   7  13          2.63         -4.03         9.37 o
   4   7  13          1.35          1.08         8.94 o
   5   7  13        283.27        308.98        16.64 o
  -7   8  13         78.89         90.38        17.54 o
  -6   8  13          2.20         -5.11        10.69 o
  -5   8  13          7.61         -3.17         9.64 o
  -4   8  13        168.44        172.62        13.04 o
  -3   8  13        124.11        123.55        11.64 o
  -2   8  13        183.41        181.25        11.91 o
  -1   8  13          4.26          0.72         7.44 o
   0   8  13         65.75         43.16         7.28 o
   1   8  13         75.67         49.57         8.74 o
   2   8  13         75.84         98.49        13.18 o
   3   8  13        266.29        277.96        17.83 o
 -14   0  14         39.86         45.54        20.16 o
 -12   0  14         66.13         55.33        11.31 o
 -10   0  14        494.94        379.10        17.46 o
  -8   0  14          0.07         -0.38         4.43 o
  -6   0  14       2485.50       2456.66        61.11 o
  -4   0  14        773.53        715.45        17.56 o
  -2   0  14       1031.57       1017.00        33.30 o
   0   0  14        657.65        698.42        15.91 o
   2   0  14        974.77        976.97        18.91 o
   4   0  14        436.13        475.01        14.93 o
   6   0  14          0.10         -3.57         6.42 o
   8   0  14         75.24         84.97        14.06 o
 -14   1  14         63.70         55.92        14.51 o
 -13   1  14          0.14         -1.12         9.33 o
 -12   1  14        150.44        142.92        11.47 o
 -11   1  14          0.02         10.88         6.19 o
 -10   1  14        211.90        206.65        11.60 o
  -9   1  14         27.37         26.51         6.17 o
  -8   1  14        173.24        178.27         9.27 o
  -7   1  14         24.91         17.53         3.36 o
  -6   1  14         58.93         55.28         3.51 o
  -5   1  14          6.67          4.79         2.84 o
  -4   1  14       1401.65       1537.95        23.40 o
  -3   1  14        160.93        159.40         4.84 o
  -2   1  14        366.77        343.39         6.73 o
  -1   1  14          0.12         -0.86         2.10 o
   0   1  14       1575.29       1651.00        21.97 o
   1   1  14        535.49        548.29         9.86 o
   2   1  14        308.61        257.50         5.97 o
   3   1  14       1122.19       1198.06        20.10 o
   4   1  14        731.70        755.58        14.41 o
   5   1  14         27.32         19.99         4.88 o
   6   1  14        643.49        729.48        17.23 o
   7   1  14         17.56         15.29         5.47 o
   8   1  14        160.28        146.76         9.40 o
   9   1  14         60.81         52.44         8.81 o
 -14   2  14        299.90        316.64        23.14 o
 -13   2  14         93.23         85.45        11.75 o
 -12   2  14        102.17         69.90         8.23 o
 -11   2  14         55.58         33.71         6.76 o
 -10   2  14        385.25        355.56        13.16 o
  -9   2  14        118.50         91.17         7.60 o
  -8   2  14        635.69        638.08        14.87 o
  -7   2  14         42.32         43.01         4.27 o
  -6   2  14        150.45        147.25         5.84 o
  -5   2  14       2848.04       3011.69        47.23 o
  -4   2  14        492.48        510.17         9.94 o
  -3   2  14       1479.00       1611.82        28.29 o
  -2   2  14        742.00        775.96        15.74 o
  -1   2  14          0.07          1.19         2.76 o
   0   2  14       1149.73       1150.29        16.96 o
   1   2  14        268.29        244.91         6.31 o
   2   2  14         25.84         28.97         3.94 o
   3   2  14        211.97        212.76         6.49 o
   4   2  14          0.33          4.33         3.73 o
   5   2  14         24.04         20.41         4.69 o
   6   2  14          3.94          1.73         4.88 o
   7   2  14         61.92         55.97         6.98 o
   8   2  14          0.79         -1.49         5.82 o
   9   2  14        198.33        193.48        11.75 o
 -13   3  14         40.98         25.84        13.88 o
 -12   3  14         25.75          5.27         9.08 o
 -11   3  14       1023.70       1153.73        25.10 o
 -10   3  14        151.61        152.83         8.73 o
  -9   3  14         22.65         21.05         5.19 o
  -8   3  14        567.08        532.58        12.62 o
  -7   3  14        477.80        531.65        11.42 o
  -6   3  14        184.75        181.97         6.60 o
  -5   3  14          4.79          5.79         4.25 o
  -4   3  14          6.07          7.90         3.48 o
  -3   3  14       1407.42       1446.95        22.54 o
  -2   3  14          2.65          3.41         2.11 o
  -1   3  14       1351.60       1481.15        23.61 o
   0   3  14          0.58          0.01         2.67 o
   1   3  14        538.16        552.33        15.19 o
   2   3  14        302.83        276.12         7.78 o
   3   3  14        769.53        834.88        17.36 o
   4   3  14         15.11         15.21         4.78 o
   5   3  14         11.70         13.92         4.67 o
   6   3  14         53.30         47.56         6.68 o
   7   3  14         78.74         79.48         8.68 o
   8   3  14        104.31        112.86        12.01 o
 -13   4  14        206.95        205.19        17.21 o
 -12   4  14        101.40         94.96        12.64 o
 -11   4  14         42.82         21.18        10.11 o
 -10   4  14         16.84          7.04         8.45 o
  -9   4  14        713.76        763.85        21.59 o
  -8   4  14         23.42         10.99         6.71 o
  -7   4  14          8.56          0.80         3.74 o
  -6   4  14       1731.71       1858.27        32.66 o
  -5   4  14        390.92        403.34        10.92 o
  -4   4  14        282.95        274.41         8.84 o
  -3   4  14          0.38          0.43         3.46 o
  -2   4  14        658.56        697.37        13.71 o
  -1   4  14         50.04         37.07         6.24 o
   0   4  14          7.13          3.75         3.90 o
   1   4  14        317.15        331.17         8.97 o
   2   4  14         22.08         23.03         4.13 o
   3   4  14          5.52          0.27         4.53 o
   4   4  14        108.66         91.40         8.34 o
   5   4  14          1.43         -4.67         8.60 o
   6   4  14         50.72         32.12         8.91 o
   7   4  14         27.35         24.88         8.98 o
   8   4  14          0.05         -0.49         9.42 o
 -12   5  14          2.23         -8.19        12.17 o
 -11   5  14        494.35        597.26        36.84 o
 -10   5  14        385.87        404.95        19.83 o
  -9   5  14         26.07         17.53         6.55 o
  -8   5  14         19.86         18.89         7.42 o
  -7   5  14        856.62        945.26        21.52 o
  -6   5  14          6.14          6.53         5.26 o
  -5   5  14          0.05         -0.13         3.73 o
  -4   5  14        127.54         86.87         6.75 o
  -3   5  14         60.28         63.53         5.75 o
  -2   5  14        388.92        415.58        15.02 o
  -1   5  14         27.90         23.15         4.57 o
   0   5  14        334.47        348.08        11.17 o
   1   5  14          0.51          4.50         4.52 o
   2   5  14         19.47         12.59         5.37 o
   3   5  14        559.88        572.10        20.85 o
   4   5  14         12.53         12.54         7.14 o
   5   5  14         90.74         65.17         8.74 o
   6   5  14          2.04         -3.23         8.41 o
   7   5  14         50.50         49.47        10.97 o
 -11   6  14        298.94        279.88        21.92 o
 -10   6  14         20.90         12.38         9.35 o
  -9   6  14         23.37         11.00         8.33 o
  -8   6  14        240.04        220.02        11.76 o
  -7   6  14        155.06        116.54         9.12 o
  -6   6  14        360.32        381.61        13.62 o
  -5   6  14          0.03         -3.85         5.57 o
  -4   6  14         89.12         69.21         9.52 o
  -3   6  14          1.16         -0.67         4.52 o
  -2   6  14        236.32        263.34         9.43 o
  -1   6  14        184.96        165.48        12.73 o
   0   6  14          0.14         -2.99         5.04 o
   1   6  14        156.57        155.52         7.59 o
   2   6  14         23.51          8.22         5.64 o
   3   6  14          0.02         -6.55         6.55 o
   4   6  14         46.39         38.16        10.21 o
   5   6  14          5.97          3.59         9.88 o
   6   6  14         80.00         85.05        13.30 o
  -9   7  14          7.53         -2.14        11.13 o
  -8   7  14        827.90        946.27        28.20 o
  -7   7  14        212.46        190.09        14.10 o
  -6   7  14          0.95          1.25         9.22 o
  -5   7  14          2.49          0.83         8.20 o
  -4   7  14        113.04        109.98        10.19 o
  -3   7  14          2.55          2.70         7.47 o
  -2   7  14         62.17         51.43         8.22 o
  -1   7  14          9.30          3.94         5.65 o
   0   7  14        253.33        289.54        11.25 o
   1   7  14        188.08        200.94        10.69 o
   2   7  14         70.06         91.71         7.98 o
   3   7  14         44.74         51.07        10.91 o
   4   7  14        165.25        136.13        11.71 o
  -6   8  14          7.76         10.14        11.32 o
  -5   8  14        327.09        380.07        18.48 o
  -4   8  14          6.01         10.55        10.70 o
  -3   8  14          0.62         -2.49        10.38 o
  -2   8  14          0.21         -2.68         8.41 o
  -1   8  14        208.17        201.11        12.18 o
   0   8  14        304.41        296.88        19.19 o
   1   8  14        122.17        104.84        10.89 o
   2   8  14          0.31         -0.38         9.40 o
 -13   0  15        523.39        523.53        26.58 o
 -11   0  15        303.65        377.31        17.20 o
  -9   0  15        396.19        374.48        19.35 o
  -7   0  15       1494.24       1660.83        45.44 o
  -5   0  15      11729.25      12569.53       289.40 o
  -3   0  15         74.68         71.54         6.97 o
  -1   0  15        602.87        605.61        19.81 o
   1   0  15        629.86        649.96        15.12 o
   3   0  15       1618.72       1656.82        41.07 o
   5   0  15         12.70          7.56         6.00 o
   7   0  15        251.58        262.57        19.28 o
   9   0  15        116.42         76.14        15.85 o
 -14   1  15        141.25        136.86        18.81 o
 -13   1  15        283.60        284.42        14.76 o
 -12   1  15         37.17         23.75         7.08 o
 -11   1  15          0.21         -5.83         6.72 o
 -10   1  15        116.02        121.62        11.45 o
  -9   1  15         77.87         49.91         8.93 o
  -8   1  15        117.83        100.42        10.12 o
  -7   1  15          1.38          1.13         4.25 o
  -6   1  15        170.54        160.65         7.08 o
  -5   1  15       1930.70       2059.31        40.08 o
  -4   1  15        854.95        867.02        17.24 o
  -3   1  15         19.69         20.78         2.27 o
  -2   1  15          3.20          1.72         2.11 o
  -1   1  15         22.46         17.40         2.34 o
   0   1  15        125.08        139.82         4.01 o
   1   1  15          2.40          2.48         2.87 o
   2   1  15        374.68        439.11         9.92 o
   3   1  15       1377.53       1398.81        24.38 o
   4   1  15         37.84         20.05         5.64 o
   5   1  15          5.95          1.12         4.66 o
   6   1  15         90.56         78.78         5.93 o
   7   1  15        109.63        104.62         7.74 o
   8   1  15         14.81          8.78         7.53 o
 -13   2  15          5.72         -5.60        10.67 o
 -12   2  15        117.56        126.71        11.08 o
 -11   2  15         19.11         20.99         7.32 o
 -10   2  15         31.39         42.00         6.51 o
  -9   2  15        194.17        186.31         9.45 o
  -8   2  15        282.02        293.74        11.63 o
  -7   2  15          6.54          1.75         4.68 o
  -6   2  15       1704.07       1753.12        30.82 o
  -5   2  15       1730.69       1899.02        32.90 o
  -4   2  15       1575.33       1645.10        24.94 o
  -3   2  15        466.15        476.97        10.39 o
  -2   2  15        629.48        641.59        12.50 o
  -1   2  15        133.49        137.60         5.21 o
   0   2  15        919.90        847.94        15.08 o
   1   2  15         95.14         84.12         4.92 o
   2   2  15        541.07        537.21        11.40 o
   3   2  15         34.90         25.92         4.34 o
   4   2  15        166.04        148.37         6.46 o
   5   2  15        229.30        210.44         8.19 o
   6   2  15        141.76        129.17         8.43 o
   7   2  15         22.90         20.85         6.67 o
   8   2  15          0.10          4.60         7.14 o
 -13   3  15         17.53         34.48        16.85 o
 -12   3  15         18.01         -1.49         9.05 o
 -11   3  15         46.98         56.49         7.97 o
 -10   3  15        125.82        105.75         9.75 o
  -9   3  15          5.20          0.13         5.99 o
  -8   3  15         48.16         41.60         6.18 o
  -7   3  15        808.52        877.40        25.96 o
  -6   3  15        187.30        158.53         7.81 o
  -5   3  15        549.72        587.58        14.85 o
  -4   3  15        882.62        910.41        18.77 o
  -3   3  15        890.05        934.40        19.38 o
  -2   3  15        142.59        136.29         7.01 o
  -1   3  15         13.85          9.94         3.18 o
   0   3  15         60.81         71.46         4.77 o
   1   3  15        167.55        163.16         6.49 o
   2   3  15       1068.91       1058.56        22.48 o
   3   3  15        244.78        278.74         8.38 o
   4   3  15        397.14        407.08        12.56 o
   5   3  15        220.84        209.18         9.06 o
   6   3  15          6.75          8.64         6.34 o
   7   3  15          4.57         -1.87         7.88 o
   8   3  15         12.86          5.21        10.70 o
 -12   4  15        111.66         89.02        13.41 o
 -11   4  15        284.12        306.08        16.24 o
 -10   4  15          5.06          7.84         8.76 o
  -9   4  15        139.46        131.76        10.99 o
  -8   4  15       1151.39       1331.54        30.51 o
  -7   4  15        124.65        105.07         6.77 o
  -6   4  15       1326.07       1465.55        30.22 o
  -5   4  15        530.10        545.70        19.33 o
  -4   4  15        755.96        794.13        18.32 o
  -3   4  15         49.43         46.47         6.51 o
  -2   4  15        206.38        215.90         9.03 o
  -1   4  15        909.74        910.90        19.75 o
   0   4  15         22.50         23.07         4.10 o
   1   4  15         87.71         74.53         5.58 o
   2   4  15         26.64         17.96         4.80 o
   3   4  15        133.45        127.86         7.63 o
   4   4  15        181.85        191.52        12.16 o
   5   4  15          7.06          2.89         7.82 o
   6   4  15       1064.11       1292.38        39.64 o
   7   4  15          0.09         -2.12        11.14 o
 -11   5  15         11.74          2.60        10.46 o
 -10   5  15         67.76         62.23         9.86 o
  -9   5  15          0.86          3.90         8.57 o
  -8   5  15        220.29        176.09        10.05 o
  -7   5  15         77.75         57.40         8.04 o
  -6   5  15        788.09        883.88        20.07 o
  -5   5  15         97.68         89.58         7.08 o
  -4   5  15         35.15         26.68         5.14 o
  -3   5  15        444.67        435.04        14.92 o
  -2   5  15        661.83        678.51        15.95 o
  -1   5  15         91.04         97.73         6.50 o
   0   5  15        183.85        172.07         8.04 o
   1   5  15          5.73          7.66         5.52 o
   2   5  15        154.24        148.01         7.85 o
   3   5  15        425.94        443.18        15.17 o
   4   5  15        234.43        251.80        14.16 o
   5   5  15         11.17         14.68        10.77 o
   6   5  15         40.66         38.59        10.75 o
 -10   6  15          0.90        -13.01        13.01 o
  -9   6  15         33.86         24.17        10.15 o
  -8   6  15         82.43         61.02         9.82 o
  -7   6  15          0.47         -4.76         7.93 o
  -6   6  15         13.17          3.92         6.14 o
  -5   6  15        406.10        412.40        21.02 o
  -4   6  15         77.20         48.53         6.43 o
  -3   6  15        292.65        302.46        11.44 o
  -2   6  15        759.44        877.49        21.46 o
  -1   6  15         93.67         85.67         7.48 o
   0   6  15         65.31         49.61         7.16 o
   1   6  15        140.83        137.19         8.39 o
   2   6  15          5.53          0.92         6.23 o
   3   6  15        551.82        591.25        18.38 o
   4   6  15         30.14         24.58        10.32 o
   5   6  15         33.90         36.82        13.49 o
  -8   7  15        442.85        414.93        17.28 o
  -7   7  15        209.40        213.83        14.88 o
  -6   7  15          0.53         -5.57         8.81 o
  -5   7  15        332.46        315.55        23.91 o
  -4   7  15         24.18         13.68         8.39 o
  -3   7  15        218.20        243.82        15.20 o
  -2   7  15        288.26        308.11        21.89 o
  -1   7  15          0.67          3.61         8.04 o
   0   7  15          0.08          7.26         7.13 o
   1   7  15        363.78        411.55        15.29 o
   2   7  15          4.78         -0.15         7.91 o
   3   7  15        119.79        119.90        13.08 o
  -5   8  15          1.46         -1.60        11.87 o
  -4   8  15         59.67         75.10        12.05 o
  -3   8  15         16.00         25.91        16.33 o
  -2   8  15         68.87         68.30        13.10 o
  -1   8  15        187.60        181.55        12.77 o
   0   8  15        344.17        397.38        23.77 o
 -12   0  16         41.47         14.69        10.83 o
 -10   0  16        519.67        486.84        25.94 o
  -8   0  16        293.85        282.87        30.50 o
  -6   0  16         85.68         68.84         7.68 o
  -4   0  16       2036.51       2066.89        47.77 o
  -2   0  16          0.15          1.89         7.74 o
   0   0  16       2475.11       2477.20        48.38 o
   2   0  16          2.06          7.88         6.15 o
   4   0  16          2.64         -5.42         7.07 o
   6   0  16        124.57        135.90        19.56 o
   8   0  16        191.64        187.24        18.59 o
 -13   1  16         44.38         39.43        10.18 o
 -12   1  16        420.27        408.17        15.28 o
 -11   1  16         55.92         48.10         7.11 o
 -10   1  16        278.93        256.29        17.48 o
  -9   1  16          0.07         -5.62         6.93 o
  -8   1  16        425.25        448.70        14.47 o
  -7   1  16       1242.50       1336.73        29.17 o
  -6   1  16        459.43        453.19        12.87 o
  -5   1  16         77.84         53.52         5.39 o
  -4   1  16         10.62          5.90         4.53 o
  -3   1  16        156.86        140.22         6.71 o
  -2   1  16        135.70        140.95         7.27 o
  -1   1  16        244.33        259.94         8.40 o
   0   1  16       1017.61        958.87        17.60 o
   1   1  16        542.74        486.45        14.12 o
   2   1  16         51.55         25.45         3.83 o
   3   1  16         33.62         21.26         4.41 o
   4   1  16        158.85        156.03         7.77 o
   5   1  16         67.42         69.74         6.28 o
   6   1  16        735.20        856.46        23.61 o
   7   1  16        122.75        137.54        10.08 o
   8   1  16         88.77         78.98        13.16 o
 -13   2  16        389.05        408.93        25.05 o
 -12   2  16         42.97         30.59         8.66 o
 -11   2  16        169.32        156.77        11.08 o
 -10   2  16        112.66         99.35        12.53 o
  -9   2  16          0.94         -4.29         5.91 o
  -8   2  16        192.10        184.98        17.24 o
  -7   2  16         58.52         54.41         6.25 o
  -6   2  16       1128.49       1207.30        24.99 o
  -5   2  16       1044.43       1032.50        22.45 o
  -4   2  16        235.79        263.69        11.89 o
  -3   2  16        342.12        337.69         9.45 o
  -2   2  16        182.37        154.90         6.53 o
  -1   2  16        703.56        661.53        14.34 o
   0   2  16        331.22        316.17         8.30 o
   1   2  16       1337.26       1322.06        23.30 o
   2   2  16        214.34        199.04         8.17 o
   3   2  16       1326.47       1436.97        28.89 o
   4   2  16        175.12        170.77         7.89 o
   5   2  16         90.93         94.80         7.34 o
   6   2  16          3.52          4.07         6.53 o
   7   2  16          3.74         12.49         6.91 o
 -13   3  16        200.73        231.71        20.68 o
 -12   3  16         23.66         13.63        10.03 o
 -11   3  16        558.93        582.08        20.27 o
 -10   3  16         41.73         37.47         8.02 o
  -9   3  16         29.44         31.07         7.61 o
  -8   3  16          5.20          7.10         6.98 o
  -7   3  16        132.13        126.42         9.13 o
  -6   3  16        376.41        439.21        13.98 o
  -5   3  16        995.51       1100.62        24.74 o
  -4   3  16        388.91        404.72        11.95 o
  -3   3  16         13.07          7.67         4.11 o
  -2   3  16        501.58        509.04        12.34 o
  -1   3  16        236.19        222.15         8.75 o
   0   3  16          2.73         -0.89         3.28 o
   1   3  16        374.83        335.98         9.66 o
   2   3  16          0.13         -4.56         4.56 o
   3   3  16        134.83        171.79         9.23 o
   4   3  16         15.39         15.19         4.69 o
   5   3  16          4.93         -4.21         7.09 o
   6   3  16          2.14         -0.05         6.72 o
   7   3  16        108.30        108.00        14.63 o
 -12   4  16          3.63        -15.11        15.11 o
 -11   4  16         52.81         41.13        14.18 o
 -10   4  16         15.59         19.24         9.78 o
  -9   4  16         24.67         23.85         8.75 o
  -8   4  16         14.51          2.89         7.34 o
  -7   4  16        130.50        113.73         9.41 o
  -6   4  16          4.10         -5.32         5.32 o
  -5   4  16        216.67        196.83         8.97 o
  -4   4  16         83.43         65.32         6.73 o
  -3   4  16       1141.92       1275.98        29.95 o
  -2   4  16        279.44        282.39         9.58 o
  -1   4  16        283.15        266.72        12.64 o
   0   4  16        510.86        534.40        13.66 o
   1   4  16        653.55        713.26        17.65 o
   2   4  16         77.44         65.10         6.06 o
   3   4  16         21.87         25.99         6.07 o
   4   4  16        109.39         87.09         8.41 o
   5   4  16          2.98         -1.82         8.46 o
   6   4  16          7.04         -0.37        10.23 o
 -11   5  16         67.79         40.63        13.38 o
 -10   5  16         16.40          3.41         9.56 o
  -9   5  16         92.83         73.61        11.42 o
  -8   5  16        237.95        265.60        13.79 o
  -7   5  16         17.00          9.96         8.18 o
  -6   5  16          7.47          4.85         6.71 o
  -5   5  16        514.89        598.65        16.13 o
  -4   5  16        577.03        633.00        17.39 o
  -3   5  16        701.38        756.28        20.85 o
  -2   5  16         96.49         85.97         7.56 o
  -1   5  16        471.46        490.56        15.43 o
   0   5  16         31.24         30.31         5.52 o
   1   5  16         30.54         26.14         5.51 o
   2   5  16          1.09          4.11         6.57 o
   3   5  16         10.94          6.04         6.79 o
   4   5  16          8.87         -7.85         8.94 o
   5   5  16        140.02        142.14        14.64 o
 -10   6  16        142.70        214.82        36.40 o
  -9   6  16        128.94        119.01        20.09 o
  -8   6  16          9.23         15.87         9.47 o
  -7   6  16         41.44         31.87        11.25 o
  -6   6  16          8.51          0.74         6.24 o
  -5   6  16         92.10         85.00        10.26 o
  -4   6  16          5.74          3.70         5.91 o
  -3   6  16        298.75        328.38        14.75 o
  -2   6  16        429.89        509.16        19.29 o
  -1   6  16        588.03        648.35        36.14 o
   0   6  16        530.14        576.42        17.57 o
   1   6  16          2.78          4.32         7.75 o
   2   6  16          1.83          1.11         6.69 o
   3   6  16         18.90          0.78         8.98 o
   4   6  16        204.02        183.40        12.99 o
  -7   7  16        355.49        357.36        23.91 o
  -6   7  16         23.44         16.57        14.85 o
  -5   7  16        194.99        196.76        20.93 o
  -4   7  16        311.59        304.81        15.60 o
  -3   7  16        436.74        459.71        18.85 o
  -2   7  16        416.88        530.97        24.91 o
  -1   7  16         62.12         55.12         9.89 o
   0   7  16         11.61          8.83         7.30 o
   1   7  16         25.74         17.72         8.72 o
   2   7  16         24.82         12.69         9.90 o
 -13   0  17        619.34        783.52        30.61 o
 -11   0  17        125.16        127.09        12.65 o
  -9   0  17         37.15         27.94         9.67 o
  -7   0  17        970.14       1041.00        30.52 o
  -5   0  17        111.77         84.54         9.06 o
  -3   0  17        237.61        228.86        17.04 o
  -1   0  17          2.41          3.02         7.03 o
   1   0  17       2704.13       2760.27        77.68 o
   3   0  17        482.49        457.97        17.34 o
   5   0  17         28.91         15.40         8.39 o
   7   0  17         40.03         35.72        14.57 o
 -13   1  17          5.07         15.89        11.28 o
 -12   1  17          8.89          6.43         8.11 o
 -11   1  17         96.55         85.01         9.66 o
 -10   1  17        208.35        213.68        11.63 o
  -9   1  17          1.95          3.26         6.15 o
  -8   1  17         32.75         27.87         6.52 o
  -7   1  17        255.74        250.04        10.49 o
  -6   1  17         52.85         31.00         5.25 o
  -5   1  17         59.08         54.06         5.55 o
  -4   1  17          2.81          6.92         4.12 o
  -3   1  17         32.89         35.27         4.36 o
  -2   1  17          7.79          1.71         3.52 o
  -1   1  17        474.99        505.13        12.61 o
   0   1  17        616.98        644.53        18.29 o
   1   1  17        813.02        784.82        18.00 o
   2   1  17         53.73         57.90         5.94 o
   3   1  17        890.50       1058.26        21.39 o
   4   1  17        223.56        213.88         9.65 o
   5   1  17          0.67         -5.31         5.31 o
   6   1  17         74.09         68.18         7.86 o
   7   1  17        366.81        470.13        22.79 o
 -13   2  17         58.67         60.24        13.09 o
 -12   2  17        348.05        384.18        16.05 o
 -11   2  17          3.28         -7.70         7.70 o
 -10   2  17          1.69          2.80         8.50 o
  -9   2  17        261.32        242.54        17.79 o
  -8   2  17        369.17        344.08        22.79 o
  -7   2  17        138.31        148.12         8.05 o
  -6   2  17        332.54        349.96        12.07 o
  -5   2  17         51.42         50.58         9.90 o
  -4   2  17         47.65         39.14         5.47 o
  -3   2  17        213.35        215.49         8.29 o
  -2   2  17         18.55         19.30         4.89 o
  -1   2  17          6.97          0.65         4.38 o
   0   2  17        661.79        631.84        15.24 o
   1   2  17        100.43         76.99         5.79 o
   2   2  17        332.07        329.45        10.02 o
   3   2  17        209.12        175.27         8.30 o
   4   2  17         12.72          5.71         6.44 o
   5   2  17         76.63         89.31        11.54 o
   6   2  17         52.66         39.07         7.83 o
   7   2  17         72.07         63.00         9.01 o
 -12   3  17          0.15          9.18        11.21 o
 -11   3  17         64.53         41.46         9.78 o
 -10   3  17         82.21         73.27         9.53 o
  -9   3  17         18.13         16.09         7.40 o
  -8   3  17        427.12        455.93        15.25 o
  -7   3  17         12.99         11.57         7.02 o
  -6   3  17        476.77        507.64        16.94 o
  -5   3  17        209.57        199.99        11.11 o
  -4   3  17          3.48          1.20         6.52 o
  -3   3  17         26.74         28.34         6.38 o
  -2   3  17          7.43         10.08         6.58 o
  -1   3  17          3.05          0.49         4.49 o
   0   3  17        355.96        360.15        11.65 o
   1   3  17        130.79        116.69         7.99 o
   2   3  17         90.62         62.80         6.76 o
   3   3  17          1.92          0.78         5.75 o
   4   3  17        277.92        272.13        11.35 o
   5   3  17        135.38        144.44        11.53 o
   6   3  17        243.76        304.42        16.59 o
 -11   4  17         32.16         16.15        13.69 o
 -10   4  17        163.20        129.34        12.64 o
  -9   4  17          0.04         -7.29         8.59 o
  -8   4  17        661.82        747.25        24.90 o
  -7   4  17         53.32         56.09         9.05 o
  -6   4  17         10.17         24.57         7.59 o
  -5   4  17        195.03        178.87        18.93 o
  -4   4  17        515.45        494.95        17.45 o
  -3   4  17         23.35         22.09         8.80 o
  -2   4  17        199.04        194.80        10.59 o
  -1   4  17        326.72        302.12        10.69 o
   0   4  17         88.51         63.86         6.05 o
   1   4  17         34.73         49.64         6.75 o
   2   4  17         13.39          6.15         5.56 o
   3   4  17          5.07          7.00         5.93 o
   4   4  17          8.75         -8.17         8.38 o
   5   4  17         91.13        101.61        12.28 o
 -10   5  17         96.80         97.31        11.90 o
  -9   5  17        144.46        122.40        12.48 o
  -8   5  17        558.04        590.30        31.15 o
  -7   5  17        452.80        530.43        23.15 o
  -6   5  17         52.95         42.06         7.47 o
  -5   5  17         66.36         65.35         8.35 o
  -4   5  17        172.22        164.74        13.01 o
  -3   5  17         57.33         44.16        10.55 o
  -2   5  17         66.93         63.67         7.57 o
  -1   5  17         55.87         40.49         7.33 o
   0   5  17         81.05         67.34         7.49 o
   1   5  17        580.58        608.39        17.62 o
   2   5  17        172.05        181.79        14.19 o
   3   5  17         14.19         19.08         6.88 o
   4   5  17          7.39          8.70         9.20 o
  -9   6  17        236.52        242.40        21.57 o
  -8   6  17         75.57         56.07        20.03 o
  -7   6  17         39.59         24.10         9.75 o
  -6   6  17          1.63          6.17        10.63 o
  -5   6  17        387.50        441.12        18.11 o
  -4   6  17         38.94         42.16        11.49 o
  -3   6  17          0.51          8.26         9.44 o
  -2   6  17          4.22          8.53         7.49 o
  -1   6  17         32.57         27.29         7.86 o
   0   6  17         33.05         28.70         7.53 o
   1   6  17         23.24         17.66         7.75 o
   2   6  17        114.44        114.50        11.40 o
   3   6  17         25.34         31.38         9.93 o
  -6   7  17          1.31         22.01        15.43 o
  -5   7  17        164.82        194.98        18.56 o
  -4   7  17         52.82         37.13        13.50 o
  -3   7  17         18.73         30.65        12.18 o
  -2   7  17        247.29        239.75        20.16 o
  -1   7  17         79.79         79.51        10.62 o
   0   7  17         76.56         59.86        10.73 o
 -12   0  18        305.60        372.91        22.23 o
 -10   0  18        582.61        751.36        36.94 o
  -8   0  18        574.70        660.94        34.94 o
  -6   0  18         75.88         69.47        12.54 o
  -4   0  18       1439.68       1529.12        45.95 o
  -2   0  18        147.40        153.87        10.51 o
   0   0  18          7.80         15.27         8.29 o
   2   0  18        790.09        862.63        31.76 o
   4   0  18         33.82         32.65        12.19 o
   6   0  18          0.51         -2.89        11.49 o
 -12   1  18        270.98        279.27        13.43 o
 -11   1  18         30.97         29.56        10.00 o
 -10   1  18        109.95        110.98        12.00 o
  -9   1  18         92.84         88.07         9.84 o
  -8   1  18        170.42        186.17        12.69 o
  -7   1  18         90.05         73.80         8.78 o
  -6   1  18        401.44        431.01        13.16 o
  -5   1  18         91.44         77.72         6.58 o
  -4   1  18        229.10        206.30        11.86 o
  -3   1  18        113.66        108.98         7.07 o
  -2   1  18        280.28        272.31        11.44 o
  -1   1  18          5.09         -4.64         4.64 o
   0   1  18         73.87         75.57         6.88 o
   1   1  18        201.54        195.86        11.48 o
   2   1  18         26.23         27.28         6.23 o
   3   1  18         82.55         59.62         6.95 o
   4   1  18         40.77         27.38         6.68 o
   5   1  18        112.70        101.31         8.61 o
   6   1  18         20.75         24.00         9.19 o
 -12   2  18         20.32         30.68         9.78 o
 -11   2  18        319.22        333.59        17.24 o
 -10   2  18        118.88        107.47        10.75 o
  -9   2  18          1.49         -8.34         8.34 o
  -8   2  18         38.22         36.16         7.73 o
  -7   2  18        702.16        777.09        23.04 o
  -6   2  18        161.99        175.50        10.04 o
  -5   2  18       1084.02       1105.74        26.36 o
  -4   2  18        523.01        586.58        16.07 o
  -3   2  18          0.70          2.06         7.36 o
  -2   2  18        182.52        209.64        16.13 o
  -1   2  18        137.29        157.19        10.82 o
   0   2  18          2.37          1.54         5.38 o
   1   2  18         16.23         23.38         6.71 o
   2   2  18        235.05        212.99        10.97 o
   3   2  18        171.18        192.35        11.20 o
   4   2  18         61.11         60.98         8.77 o
   5   2  18         57.56         51.68         8.50 o
   6   2  18          4.44          3.10         8.28 o
 -12   3  18         72.79         72.46        25.36 o
 -11   3  18         15.08         13.12         9.05 o
 -10   3  18          5.76         -5.69         7.80 o
  -9   3  18          0.30         -1.71         7.72 o
  -8   3  18         27.06          7.17         7.60 o
  -7   3  18        187.40        155.56        11.83 o
  -6   3  18         13.75          5.46         6.67 o
  -5   3  18        148.12        161.57        15.12 o
  -4   3  18        143.40        133.53        11.15 o
  -3   3  18          1.07          1.30         6.05 o
  -2   3  18         48.22         43.97         7.20 o
  -1   3  18        236.68        229.05        16.42 o
   0   3  18          2.38          9.11         6.46 o
   1   3  18        211.71        191.48        10.98 o
   2   3  18         49.97         25.61         7.65 o
   3   3  18         20.23         26.21         7.14 o
   4   3  18          5.54         -2.68         8.16 o
   5   3  18          2.31         11.43        11.30 o
 -11   4  18        190.68        216.23        28.18 o
 -10   4  18          1.18          1.61         9.89 o
  -9   4  18          2.14         -5.79         9.43 o
  -8   4  18        124.34        122.27        12.04 o
  -7   4  18         28.19         21.82         9.61 o
  -6   4  18         85.19         57.26         8.71 o
  -5   4  18        157.43        136.14        10.33 o
  -4   4  18         29.75         28.53         7.62 o
  -3   4  18        425.47        448.56        17.27 o
  -2   4  18          3.54         14.31         7.80 o
  -1   4  18         31.83         42.11         8.43 o
   0   4  18        199.70        209.12        14.07 o
   1   4  18        119.83        141.05         9.62 o
   2   4  18         22.75         20.35         8.38 o
   3   4  18        226.51        254.46        17.09 o
   4   4  18         37.38         51.56        12.52 o
 -10   5  18         27.10         47.52        36.01 o
  -9   5  18         52.87         43.50        11.42 o
  -8   5  18         14.85         20.54        11.23 o
  -7   5  18        415.60        423.03        19.02 o
  -6   5  18          0.06         -1.47         7.72 o
  -5   5  18         39.54         38.79         9.73 o
  -4   5  18         29.87         17.77         8.42 o
  -3   5  18        146.28        142.37        22.85 o
  -2   5  18         75.10         79.71        11.23 o
  -1   5  18         85.16         90.68         9.13 o
   0   5  18         11.82         20.24         8.41 o
   1   5  18        100.79        105.37        10.30 o
   2   5  18         64.52         58.90         9.68 o
   3   5  18         46.24         24.74        12.22 o
  -8   6  18        361.42        415.04        23.06 o
  -7   6  18        211.79        156.89        26.07 o
  -6   6  18        113.95         80.94        18.10 o
  -5   6  18          0.00          0.31        11.03 o
  -4   6  18        158.20        131.74        12.85 o
  -3   6  18         44.33         32.89        10.58 o
  -2   6  18         24.55         33.08        11.05 o
  -1   6  18          7.55          4.69         9.39 o
   0   6  18        134.98        155.76        15.11 o
   1   6  18         47.40         37.43        11.12 o
   2   6  18          7.06          6.69        13.04 o
  -4   7  18          2.33          5.69        27.74 o
  -3   7  18          0.15        -14.27        14.27 o
 -11   0  19        128.04        118.08        16.05 o
  -9   0  19        109.72         98.48        33.46 o
  -7   0  19        414.95        467.17        52.65 o
  -5   0  19        193.42        160.25        22.64 o
  -3   0  19        108.40         94.32        11.01 o
  -1   0  19         41.93         68.09        12.62 o
   1   0  19       1020.02       1144.66        64.03 o
   3   0  19        173.78        162.97        12.44 o
   5   0  19        187.27        237.42        20.52 o
 -12   1  19         28.94         29.57        10.71 o
 -11   1  19        171.16        174.22        12.61 o
 -10   1  19         56.47         54.03        10.08 o
  -9   1  19        159.53        178.14        19.46 o
  -8   1  19        266.40        284.55        13.17 o
  -7   1  19        563.61        565.89        16.34 o
  -6   1  19         19.26         21.59         5.40 o
  -5   1  19        274.96        270.13        11.07 o
  -4   1  19         47.15         56.14         5.69 o
  -3   1  19         30.89         20.55         7.54 o
  -2   1  19         29.06         24.08         6.31 o
  -1   1  19        111.00        116.20         9.30 o
   0   1  19         21.48          7.07         8.44 o
   1   1  19         99.70         71.15         8.42 o
   2   1  19          2.13          7.63         6.28 o
   3   1  19        188.26        198.20        13.76 o
   4   1  19        118.16        112.77         9.82 o
   5   1  19          9.99          9.18         7.94 o
 -11   2  19        201.04        200.15        14.30 o
 -10   2  19        244.31        238.13        21.13 o
  -9   2  19          1.94          1.12         8.06 o
  -8   2  19        261.39        269.48        19.62 o
  -7   2  19         37.71         46.79         8.35 o
  -6   2  19         78.03         87.26         7.12 o
  -5   2  19          3.01         10.16         6.18 o
  -4   2  19          9.24          1.28         6.92 o
  -3   2  19         17.88          7.08         6.06 o
  -2   2  19          3.01          7.65         6.03 o
  -1   2  19         88.10         74.63         9.74 o
   0   2  19        431.50        490.70        19.39 o
   1   2  19        183.98        189.42        11.81 o
   2   2  19         10.83          0.47         7.33 o
   3   2  19        218.16        213.52        12.38 o
   4   2  19         52.82         62.43         9.20 o
   5   2  19        352.99        418.57        19.89 o
 -11   3  19         36.89         25.83        16.54 o
 -10   3  19         25.87         27.84        12.37 o
  -9   3  19         28.27         17.82        10.43 o
  -8   3  19        273.51        289.71        22.93 o
  -7   3  19          1.21         -1.15         7.70 o
  -6   3  19         34.86         39.38         9.48 o
  -5   3  19        121.96        113.88        10.54 o
  -4   3  19        510.05        589.81        22.27 o
  -3   3  19        131.13        123.19         9.57 o
  -2   3  19         51.54         40.09         8.39 o
  -1   3  19         30.80         29.01         7.86 o
   0   3  19        178.87        169.45        11.64 o
   1   3  19         34.51         32.39         8.70 o
   2   3  19        165.39        155.72        11.23 o
   3   3  19         49.34         57.09         9.41 o
   4   3  19         26.84         20.30        12.95 o
 -10   4  19        164.76        164.12        16.34 o
  -9   4  19         42.30         31.30        11.38 o
  -8   4  19        137.04        126.46        15.30 o
  -7   4  19        283.73        245.94        15.21 o
  -6   4  19         61.57         56.70        11.70 o
  -5   4  19          3.53          8.05         7.23 o
  -4   4  19         18.53         22.71         7.18 o
  -3   4  19          5.50         12.11         8.13 o
  -2   4  19        186.70        202.08        11.50 o
  -1   4  19        118.40        115.67        10.14 o
   0   4  19        116.74        131.17        10.99 o
   1   4  19         39.30         46.85         9.19 o
   2   4  19         46.74         26.48         9.23 o
   3   4  19        257.38        281.82        17.19 o
  -9   5  19          4.96        -14.80        19.45 o
  -8   5  19        305.22        325.08        18.42 o
  -7   5  19        367.29        390.01        18.77 o
  -6   5  19          4.93          9.25         9.99 o
  -5   5  19        224.69        239.78        14.99 o
  -4   5  19        121.44         95.30        11.77 o
  -3   5  19        123.83        121.01        12.18 o
  -2   5  19        475.59        534.83        20.83 o
  -1   5  19         50.57         47.55        12.78 o
   0   5  19          9.29          0.55         9.78 o
   1   5  19          2.73          8.12        10.02 o
   2   5  19          5.31          2.78        10.88 o
  -6   6  19         18.31         22.64        13.49 o
  -5   6  19         28.48         37.12        12.01 o
  -4   6  19          5.87          6.03        10.76 o
  -3   6  19        281.47        309.77        18.23 o
  -2   6  19        185.65        132.99        18.72 o
  -1   6  19         29.03         19.99         9.74 o
   0   6  19         13.17         -1.17        10.21 o
 -10   0  20         77.82        107.02        18.22 o
  -8   0  20        292.92        266.96        18.47 o
  -6   0  20        122.95        134.63        12.29 o
  -4   0  20        243.55        233.89        14.64 o
  -2   0  20         16.60          3.70        11.97 o
   0   0  20         98.25         92.21        11.45 o
   2   0  20          3.08          1.93        12.80 o
   4   0  20        230.37        257.57        19.10 o
 -11   1  20         50.29         43.09        10.77 o
 -10   1  20         56.78         59.76        11.78 o
  -9   1  20          0.83         -4.44         8.82 o
  -8   1  20          1.21          0.11         9.11 o
  -7   1  20          3.19         -6.70         6.70 o
  -6   1  20          6.71          6.96         5.44 o
  -5   1  20         13.20         14.42         5.94 o
  -4   1  20          5.87         -2.69         6.33 o
  -3   1  20         16.58          6.28         6.74 o
  -2   1  20        293.36        271.93        13.91 o
  -1   1  20         44.94         53.92         8.50 o
   0   1  20        285.70        281.63        13.29 o
   1   1  20          2.54         -0.48         7.33 o
   2   1  20         15.01         10.78        10.04 o
   3   1  20          0.02         -7.44         7.44 o
   4   1  20         68.33         68.72         9.98 o
 -11   2  20        259.55        291.72        17.32 o
 -10   2  20        131.15        126.77        12.09 o
  -9   2  20          0.40         17.38         8.78 o
  -8   2  20         20.09         27.30         8.12 o
  -7   2  20        230.27        225.81        14.10 o
  -6   2  20         98.74         71.23         9.95 o
  -5   2  20        362.11        435.38        16.70 o
  -4   2  20        514.82        531.61        21.52 o
  -3   2  20         81.90         89.28         9.79 o
  -2   2  20        240.12        240.92        12.64 o
  -1   2  20          0.44          5.84         8.43 o
   0   2  20         95.64         95.20        12.85 o
   1   2  20        121.78        115.91        12.72 o
   2   2  20        186.41        180.22        11.72 o
   3   2  20        116.06         81.63         9.97 o
   4   2  20         51.18         38.66        11.27 o
 -10   3  20        117.31         93.69        14.62 o
  -9   3  20          9.16         17.95         9.87 o
  -8   3  20         40.45         30.26        13.27 o
  -7   3  20        374.45        406.02        22.94 o
  -6   3  20         42.99         35.35        11.36 o
  -5   3  20         31.86         27.26         9.05 o
  -4   3  20        125.55        117.97        11.16 o
  -3   3  20        215.91        226.88        14.03 o
  -2   3  20         88.98         88.04        14.12 o
  -1   3  20          1.43         -8.08         8.08 o
   0   3  20        198.23        156.97        14.09 o
   1   3  20        763.23        885.75        51.84 o
   2   3  20          1.42         -0.31         7.71 o
   3   3  20         83.60         66.90        14.58 o
  -9   4  20          3.91         10.82        11.72 o
  -8   4  20        253.08        247.05        20.41 o
  -7   4  20         13.04          5.26        12.76 o
  -6   4  20        113.86        131.76        14.06 o
  -5   4  20        577.45        650.79        23.10 o
  -4   4  20         48.54         45.13        10.72 o
  -3   4  20          9.24         10.94         8.33 o
  -2   4  20         35.66         21.26         8.27 o
  -1   4  20        155.64        171.61        13.34 o
   0   4  20          4.71          6.84        10.52 o
   1   4  20          9.75          1.50         9.39 o
   2   4  20        157.09        167.98        13.71 o
  -7   5  20         69.59         58.16        12.03 o
  -6   5  20        283.83        303.55        18.73 o
  -5   5  20          1.46         -5.88         8.84 o
  -4   5  20         83.23         62.27        10.48 o
  -3   5  20        145.81        180.84        27.85 o
  -2   5  20          0.05         -6.31        11.43 o
  -1   5  20         12.87         12.81        11.10 o
   0   5  20        206.04        216.88        20.60 o
  -9   0  21        355.43        447.61        25.21 o
  -7   0  21         95.05         97.19        13.83 o
  -5   0  21        440.56        441.05        27.11 o
  -3   0  21        382.99        492.54        26.91 o
  -1   0  21        289.28        304.34        25.92 o
   1   0  21          0.06         -0.10        11.80 o
   3   0  21          0.75          7.01        13.48 o
 -10   1  21         91.55         88.70        11.91 o
  -9   1  21        367.77        403.22        20.75 o
  -8   1  21          0.11         -3.16         7.59 o
  -7   1  21         59.48         58.53        11.24 o
  -6   1  21         15.10         14.09         7.87 o
  -5   1  21        147.65        167.18        17.85 o
  -4   1  21         75.64         78.13         9.75 o
  -3   1  21         11.16          6.91         8.03 o
  -2   1  21         21.27         14.90         9.15 o
  -1   1  21          6.53         -5.02         7.84 o
   0   1  21         10.34          8.38         8.27 o
   1   1  21         36.52         21.72         8.24 o
   2   1  21         53.12         49.89        10.07 o
   3   1  21        148.49        141.62        11.34 o
 -10   2  21        355.49        436.04        21.83 o
  -9   2  21        201.63        236.22        15.49 o
  -8   2  21         21.56         27.21        12.00 o
  -7   2  21        120.76        110.83        14.61 o
  -6   2  21         13.58          0.96        11.77 o
  -5   2  21          3.28         -3.60         8.31 o
  -4   2  21        192.71        197.99        20.35 o
  -3   2  21         82.55         90.78        16.22 o
  -2   2  21         45.04         54.18        13.49 o
  -1   2  21         99.71         81.64        13.38 o
   0   2  21        202.93        200.91        15.44 o
   1   2  21          6.91          0.39        10.97 o
   2   2  21        200.13        218.60        12.92 o
  -9   3  21        124.51        117.46        14.53 o
  -8   3  21        814.05       1013.21        40.24 o
  -7   3  21         35.11         29.06        10.81 o
  -6   3  21        197.09        213.78        17.69 o
  -5   3  21         42.59         40.89        10.46 o
  -4   3  21         83.35         66.95        11.04 o
  -3   3  21        336.88        345.69        24.32 o
  -2   3  21          3.25         -4.31         9.68 o
  -1   3  21          0.35         -0.22         9.78 o
   0   3  21          2.61         -2.44        10.68 o
   1   3  21          0.06          6.39        10.50 o
   2   3  21        323.44        383.71        23.06 o
  -8   4  21          7.78        -13.33        13.33 o
  -7   4  21        213.10        201.06        17.88 o
  -6   4  21         53.71         53.05        13.12 o
  -5   4  21         75.66         60.16        11.58 o
  -4   4  21         71.60         64.52        10.31 o
  -3   4  21         15.15         19.85        11.04 o
  -2   4  21          7.18         15.65        10.33 o
  -1   4  21          0.00          0.93        10.69 o
   0   4  21        144.87        119.44        14.94 o
  -5   5  21         36.00         16.78        20.32 o
  -4   5  21         15.98         11.97        11.34 o
  -3   5  21        154.39        127.72        22.41 o
  -2   5  21        137.13        119.04        29.99 o
  -8   0  22        740.39        923.70        41.43 o
  -6   0  22        427.79        537.06        46.78 o
  -4   0  22          0.26          2.93        12.24 o
  -2   0  22         54.65         61.19        14.70 o
   0   0  22         13.01          2.61        11.95 o
   2   0  22        104.50        111.95        19.16 o
  -9   1  22         56.71         62.71        15.56 o
  -8   1  22        220.64        227.07        17.74 o
  -7   1  22         38.79         30.26        10.62 o
  -6   1  22         12.61         18.58        12.86 o
  -5   1  22         82.76         52.78        10.52 o
  -4   1  22         70.58         61.97        10.28 o
  -3   1  22        373.12        352.76        18.44 o
  -2   1  22        175.20        202.21        23.45 o
  -1   1  22         62.93         71.11        11.72 o
   0   1  22        118.04        125.48        12.30 o
   1   1  22         42.39         52.11        11.37 o
  -9   2  22        676.41        810.20        35.73 o
  -8   2  22          1.46          4.76        12.68 o
  -7   2  22          3.00        -14.44        31.72 o
  -6   2  22         71.44         72.89        13.05 o
  -5   2  22         56.73         25.48        11.98 o
  -4   2  22        131.72        111.13        19.25 o
  -3   2  22         39.22         29.77        11.45 o
  -2   2  22         41.80         47.04        13.28 o
  -1   2  22          2.43          9.77        11.55 o
   0   2  22         21.83         15.11        11.64 o
   1   2  22         94.96         99.12        17.43 o
  -7   3  22        247.15        266.25        30.22 o
  -6   3  22         40.64         53.48        12.15 o
  -5   3  22         84.83         85.55        12.54 o
  -4   3  22          1.46          6.66        10.15 o
  -3   3  22        304.66        378.98        36.20 o
  -2   3  22         69.11         93.47        15.67 o
  -1   3  22        122.40        102.37        13.92 o
   0   3  22         91.46        111.13        21.37 o
  -5   4  22         15.02         12.54        17.25 o
  -4   4  22          2.67          3.75        11.02 o
  -3   4  22        460.91        558.32        54.08 o
  -2   4  22        124.28        130.61        16.70 o
  -7   0  23        338.01        327.34        47.43 o
  -5   0  23         32.61         35.20        20.05 o
  -3   0  23         44.27         22.98        20.38 o
  -1   0  23        390.46        453.61        31.53 o
  -7   1  23          1.61         -1.20        15.22 o
  -6   1  23         41.48         22.89        14.28 o
  -5   1  23        193.35        190.76        14.75 o
  -4   1  23         84.76         58.27        13.71 o
  -3   1  23         91.79         66.01        14.37 o
  -2   1  23        125.38        105.13        13.73 o
  -1   1  23         19.23          9.51        17.15 o
  -7   2  23          2.45         11.00        18.39 o
  -6   2  23         60.28         43.23        17.35 o
  -5   2  23          6.92         14.69        13.05 o
  -4   2  23          0.18        -11.85        11.85 o
  -3   2  23          2.66         -0.60        14.68 o
  -2   2  23         77.42         55.00        13.12 o
  -1   2  23        236.28        241.38        19.06 o
  -4   3  23          4.39         40.63        23.81 o
                                                
