# Supplementary material for: Comparison of crystal structures of 4-(benzo[b]thio­phen-2-yl)-5-(3,4,5-tri­meth­oxy­phen­yl)-2H-1,2,3-triazole and 4-(benzo[b]thio­phen-2-yl)-2-methyl-5-(3,4,5-tri­meth­oxy­phen­yl)-2H-1,2,3-triazole
Source: Acta Crystallogr Sect E Struct Rep Online. 2014 Oct 24;70(Pt 11):392–5. doi: 10.1107/S1600536814023095 (PMC4257340; doi:10.1107/S1600536814023095)
Supplement: Supplementary file 3 [file e-70-00392-IIsup3.hkl]

#
# h,k,l, Fc-squared, Fo-squared, sigma(Fo-squared), status flag
#
data_II
_shelx_title ' k14054 in P-1'
_shelx_refln_list_code          4
_shelx_F_calc_maximum       72.09
_exptl_crystal_F_000       400.00
_reflns_d_resolution_high  0.7683

loop_
 _space_group_symop_operation_xyz
 'x, y, z'
 '-x, -y, -z'

_cell_length_a     8.8579
_cell_length_b    11.0761
_cell_length_c    11.2626
_cell_angle_alpha 106.859
_cell_angle_beta  111.668
_cell_angle_gamma 105.498

_shelx_F_squared_multiplier     1.000

loop_
 _refln_index_h
 _refln_index_k
 _refln_index_l
 _refln_F_squared_calc
 _refln_F_squared_meas
 _refln_F_squared_sigma
 _refln_observed_status
   1   0   0        262.15        241.50         1.96 o
   2   0   0       3421.40       3222.36        28.07 o
   3   0   0       2779.61       2865.22        20.95 o
   4   0   0        352.14        389.36         2.74 o
   5   0   0          1.81          4.63         0.46 o
   6   0   0       1000.01       1040.70        11.81 o
   7   0   0         88.85         83.76         2.45 o
   8   0   0         58.38         42.14         3.37 o
   9   0   0          0.00         -1.96         1.96 o
  -9   1   0         32.81         28.20         2.63 o
  -8   1   0          0.58          1.97         2.65 o
  -7   1   0         11.18         13.75         2.37 o
  -6   1   0         95.57         95.88         2.06 o
  -5   1   0          1.17          2.54         0.34 o
  -4   1   0       1224.30       1238.47         8.92 o
  -3   1   0       1013.85        997.50         6.52 o
  -1   1   0        720.04        644.11         8.07 o
   0   1   0        298.28        273.58         2.80 o
   1   1   0       1686.41       1651.79        13.82 o
   2   1   0        384.72        350.77         3.16 o
   3   1   0        156.93        169.34         1.37 o
   4   1   0         10.54          6.37         0.39 o
   5   1   0        118.80        118.34         1.72 o
   6   1   0        499.83        495.21         6.19 o
   7   1   0         14.12         12.92         1.40 o
   8   1   0        145.32        144.73         6.56 o
   9   1   0          0.85          0.32         2.61 o
 -10   2   0         85.34         95.45         6.76 o
  -9   2   0         29.18         30.17         3.34 o
  -8   2   0        184.57        193.48         5.32 o
  -7   2   0          4.77          3.50         0.66 o
  -6   2   0         17.94         18.06         0.98 o
  -5   2   0        219.98        228.82         2.37 o
  -4   2   0        107.57        110.41         1.13 o
  -3   2   0         65.95         65.01         0.71 o
  -2   2   0       3870.14       3671.29        41.80 o
  -1   2   0        396.96        369.96         3.68 o
   0   2   0       1394.09       1317.36        12.37 o
   1   2   0       2421.61       2267.09        18.42 o
   2   2   0        283.41        290.94         2.61 o
   3   2   0        142.29        153.62         1.29 o
   4   2   0        978.66       1047.17        15.32 o
   5   2   0          0.04          0.59         0.62 o
   6   2   0         99.41         97.43         2.06 o
   7   2   0          0.78          0.72         1.06 o
   8   2   0         28.83         28.34         2.76 o
 -10   3   0         38.21         33.11         3.24 o
  -9   3   0        102.79        104.06         5.53 o
  -8   3   0        400.50        435.85         6.36 o
  -7   3   0         27.57         30.63         1.75 o
  -6   3   0         17.74         12.39         0.82 o
  -5   3   0          9.13          8.68         0.69 o
  -4   3   0        550.32        550.53         6.81 o
  -3   3   0         49.35         56.00         0.74 o
  -1   3   0       1886.75       1773.58        17.81 o
   0   3   0          0.06         -0.09         0.21 o
   1   3   0         99.02        104.26         0.98 o
   2   3   0          9.40         13.98         0.36 o
   3   3   0        725.97        857.26        11.47 o
   4   3   0        936.81       1006.08        12.48 o
   5   3   0        206.49        195.74         3.23 o
   6   3   0        234.60        196.92         3.82 o
   7   3   0         23.21         27.08         2.68 o
   8   3   0          1.81         -0.61         1.75 o
 -10   4   0          2.76          1.90         1.84 o
  -9   4   0          5.63          5.33         1.35 o
  -8   4   0          7.41          7.27         1.27 o
  -7   4   0         65.56         66.93         1.70 o
  -6   4   0         46.16         34.88         0.94 o
  -5   4   0        248.70        235.04         2.98 o
  -4   4   0        102.37        105.18         1.66 o
  -3   4   0       1747.92       1817.85        16.05 o
  -2   4   0        517.04        549.57         5.23 o
  -1   4   0         36.44         41.96         0.69 o
   0   4   0        106.42        110.36         1.22 o
   1   4   0       1610.06       1740.24        12.60 o
   2   4   0         68.97         70.94         1.08 o
   3   4   0        290.97        293.96         4.40 o
   4   4   0        222.37        179.05         2.35 o
   5   4   0         77.59         81.98         3.59 o
   6   4   0        301.25        306.85         7.31 o
   7   4   0          0.03          1.57         1.31 o
 -10   5   0        270.10        275.66        13.53 o
  -9   5   0        180.79        190.44         6.18 o
  -8   5   0          7.11          6.95         1.39 o
  -7   5   0         34.19         30.97         1.98 o
  -6   5   0         30.18         33.84         1.12 o
  -5   5   0         13.62         13.61         0.78 o
  -4   5   0       1873.38       1838.16        20.85 o
  -3   5   0        422.37        433.91         4.64 o
  -2   5   0         41.08         40.72         0.70 o
  -1   5   0        465.25        453.07         4.06 o
   0   5   0         11.69          4.51         0.34 o
   1   5   0          3.33          4.75         0.42 o
   2   5   0       1570.11       1692.41        14.92 o
   3   5   0        152.63        162.78         3.84 o
   4   5   0        189.71        184.81         4.51 o
   5   5   0          7.71          5.52         0.98 o
   6   5   0          4.25          4.64         1.53 o
   7   5   0        138.15        132.69         7.90 o
 -10   6   0        219.33        233.76        17.44 o
  -9   6   0         44.51         50.54         2.79 o
  -8   6   0          2.43          2.56         0.97 o
  -7   6   0          1.94          1.82         1.41 o
  -6   6   0        353.66        333.40         4.24 o
  -5   6   0         48.63         47.43         1.78 o
  -4   6   0       3262.58       3514.69        35.92 o
  -3   6   0       1316.71       1298.08        12.49 o
  -2   6   0          0.01         -0.20         0.35 o
  -1   6   0        108.85        116.11         1.88 o
   0   6   0          0.32          0.38         0.34 o
   1   6   0        152.82        176.82         2.46 o
   2   6   0        382.06        390.49         4.56 o
   3   6   0         36.90         37.15         1.48 o
   4   6   0        408.33        375.77         6.20 o
   5   6   0          1.91          0.93         0.85 o
   6   6   0         18.25         17.00         3.29 o
 -10   7   0          6.38          2.16         2.47 o
  -9   7   0         29.56         28.78         2.34 o
  -8   7   0          4.94          5.21         0.99 o
  -7   7   0         77.35         68.17         1.89 o
  -6   7   0         68.04         60.68         3.42 o
  -5   7   0        957.19        961.46        16.90 o
  -4   7   0        367.78        407.34         7.63 o
  -3   7   0        292.12        316.27         3.98 o
  -2   7   0         13.63         19.74         1.16 o
  -1   7   0         54.70         57.35         2.13 o
   0   7   0        997.28       1038.47         9.97 o
   1   7   0        100.36        100.34         3.43 o
   2   7   0       1415.81       1395.80        16.00 o
   3   7   0        122.16        121.85         2.98 o
   4   7   0         22.67         19.47         1.27 o
   5   7   0          0.77          1.99         3.16 o
   6   7   0         17.69         18.90         3.65 o
 -10   8   0         50.35         40.71         7.96 o
  -9   8   0          9.92         10.42         1.77 o
  -8   8   0         68.03         68.78         2.79 o
  -7   8   0        169.27        173.51         4.68 o
  -6   8   0        768.70        821.85        11.86 o
  -5   8   0        240.83        246.49         5.57 o
  -4   8   0         21.99         20.39         1.35 o
  -3   8   0         19.28         18.26         0.84 o
  -2   8   0        726.35        718.29         8.65 o
  -1   8   0         13.98         15.00         0.78 o
   0   8   0        223.70        227.45         3.58 o
   1   8   0          3.95          2.81         0.89 o
   2   8   0         83.36         85.90         2.35 o
   3   8   0          8.22          7.09         1.49 o
   4   8   0          1.85          0.22         1.67 o
   5   8   0        251.11        243.81        10.64 o
 -10   9   0        110.64        111.87        14.21 o
  -9   9   0         40.47         46.04         3.33 o
  -8   9   0        841.95        933.21        25.28 o
  -7   9   0         35.56         30.52         1.66 o
  -6   9   0        114.46        105.09         4.27 o
  -5   9   0       1486.20       1596.85        27.20 o
  -4   9   0          6.37          5.78         0.82 o
  -3   9   0         58.04         52.82         4.02 o
  -2   9   0         40.07         36.18         2.00 o
  -1   9   0        144.05        139.20         3.14 o
   0   9   0        217.01        226.10         3.39 o
   1   9   0        132.27        134.14         2.62 o
   2   9   0        241.46        247.57         6.76 o
   3   9   0         53.77         50.84         3.87 o
   4   9   0          1.52          3.43         2.37 o
  -9  10   0        146.42        157.94         7.73 o
  -8  10   0        183.13        188.52         7.66 o
  -7  10   0       1371.86       1441.18        45.95 o
  -6  10   0         26.87         19.87         1.20 o
  -5  10   0          1.15          0.57         0.92 o
  -4  10   0        187.16        185.61         4.02 o
  -3  10   0         36.69         30.11         2.70 o
  -2  10   0        250.47        271.15         4.64 o
  -1  10   0         95.33         98.43         2.61 o
   0  10   0        556.59        569.75        10.19 o
   1  10   0        109.43        113.67         3.84 o
   2  10   0         50.70         42.09         3.31 o
   3  10   0          0.13         -1.21         2.25 o
  -9  11   0        106.88        101.89         5.94 o
  -8  11   0        220.34        226.56        11.42 o
  -7  11   0         83.12         73.77         4.22 o
  -6  11   0         34.66         35.27         2.92 o
  -5  11   0          1.85         -0.07         1.94 o
  -4  11   0        551.23        587.05        11.52 o
  -3  11   0          0.75         -0.11         0.85 o
  -2  11   0         38.24         44.15         1.89 o
  -1  11   0          9.14          5.29         1.29 o
   0  11   0          0.80          1.67         1.33 o
   1  11   0         26.24         13.21         2.84 o
   2  11   0         18.25         14.80         3.39 o
  -8  12   0         84.28         83.97         5.80 o
  -7  12   0         89.80         76.03         4.63 o
  -6  12   0          1.96          2.36         2.15 o
  -5  12   0         25.71         22.77         3.90 o
  -4  12   0         49.75         41.01         9.58 o
  -3  12   0          0.25         -0.30         0.93 o
  -2  12   0        219.53        216.62         6.50 o
  -1  12   0          4.07          4.53         1.36 o
   0  12   0         19.92         17.43         2.94 o
  -7  13   0         66.68         74.94         5.17 o
  -6  13   0         16.51         13.80         3.14 o
  -5  13   0          0.20          4.45         3.86 o
  -4  13   0        189.60        209.35        15.25 o
  -3  13   0         55.08         52.40         6.57 o
  -2  13   0        209.97        233.90        11.44 o
  -1  13   0         89.40         67.31         6.99 o
   4 -14   1          3.46          3.20         4.26 o
   1 -13   1          7.60          4.33         1.78 o
   2 -13   1         98.93        104.26         5.12 o
   3 -13   1        184.35        177.48        12.33 o
   4 -13   1         33.35         26.40         5.60 o
   5 -13   1          3.59          6.24         3.99 o
   6 -13   1         58.87         47.93         6.46 o
   7 -13   1          8.45         10.79         2.92 o
  -1 -12   1        295.20        300.14        11.18 o
   0 -12   1          4.69          2.77         1.45 o
   1 -12   1         16.66          9.91         1.66 o
   2 -12   1        130.89        131.16         4.29 o
   3 -12   1         13.88          9.54         2.08 o
   4 -12   1         85.35         85.76         3.29 o
   5 -12   1          0.11         -0.64         2.19 o
   6 -12   1        113.39        116.22         7.45 o
   7 -12   1         81.47         75.21         4.89 o
   8 -12   1         37.01         41.98         3.79 o
  -2 -11   1          8.25          9.35         3.22 o
  -1 -11   1          7.89          4.94         1.53 o
   0 -11   1         33.25         25.89         1.80 o
   1 -11   1        155.43        159.34         3.99 o
   2 -11   1         25.68         26.75         1.31 o
   3 -11   1         16.59         16.02         1.46 o
   4 -11   1        183.36        191.68         4.78 o
   5 -11   1         13.50          9.15         1.31 o
   6 -11   1         42.93         36.80         2.78 o
   7 -11   1         54.19         55.18         3.93 o
   8 -11   1         83.92         81.28         4.50 o
   9 -11   1         70.65         55.80         3.94 o
  -3 -10   1         30.08         26.83         3.69 o
  -2 -10   1         21.13         17.76         1.91 o
  -1 -10   1         65.20         51.49         2.49 o
   0 -10   1        586.41        606.55         9.68 o
   1 -10   1        234.79        237.36         4.78 o
   2 -10   1          9.92         10.44         1.92 o
   3 -10   1          3.43          2.16         1.42 o
   4 -10   1          1.14          0.67         1.60 o
   5 -10   1          3.10          1.13         0.81 o
   6 -10   1         63.57         65.71         4.19 o
   7 -10   1        173.57        186.77         6.61 o
   8 -10   1         47.72         43.71         3.98 o
   9 -10   1          6.51          5.43         1.91 o
  -4  -9   1        134.58        134.61         9.45 o
  -3  -9   1        503.26        503.95        12.21 o
  -2  -9   1         19.02         11.03         1.36 o
  -1  -9   1        115.81        113.55         2.40 o
   0  -9   1         82.55        101.99         1.84 o
   1  -9   1        106.77         99.15         2.71 o
   2  -9   1        563.08        596.30        10.02 o
   3  -9   1          9.97          7.94         1.76 o
   4  -9   1         23.75         18.98         0.97 o
   5  -9   1        599.03        632.36        15.84 o
   6  -9   1         20.73         14.59         2.19 o
   7  -9   1         50.30         46.41         2.38 o
   8  -9   1        177.45        183.10         5.96 o
   9  -9   1        172.70        168.72         9.29 o
  10  -9   1          1.33          1.15         4.58 o
  -5  -8   1         99.71         88.95         5.01 o
  -4  -8   1         17.18         12.06         2.24 o
  -3  -8   1         10.28          4.58         1.23 o
  -2  -8   1         87.85         74.95         2.13 o
  -1  -8   1        245.22        251.77         3.24 o
   0  -8   1         11.90         15.48         1.11 o
   1  -8   1        212.64        213.68         3.09 o
   2  -8   1        615.61        641.36         7.65 o
   3  -8   1          0.32          0.95         0.44 o
   4  -8   1         16.14         15.65         3.11 o
   5  -8   1        681.23        705.31        16.19 o
   6  -8   1        205.37        203.35         4.40 o
   7  -8   1          6.31          5.04         1.54 o
   8  -8   1        112.44        111.32         3.10 o
   9  -8   1         30.61         33.51         3.38 o
  10  -8   1          3.90          2.41         2.86 o
  -6  -7   1         94.81         92.02         6.17 o
  -5  -7   1         65.08         59.98         4.13 o
  -4  -7   1        184.32        177.24         4.59 o
  -3  -7   1         52.57         63.71         1.67 o
  -2  -7   1        537.57        527.07         6.20 o
  -1  -7   1          0.29         -0.53         0.53 o
   0  -7   1        159.76        159.78         3.59 o
   1  -7   1         78.27         79.71         1.99 o
   2  -7   1         17.40         15.87         0.98 o
   3  -7   1        309.48        315.13         4.33 o
   4  -7   1         47.10         43.28         1.94 o
   5  -7   1          0.20          0.19         0.57 o
   6  -7   1        319.63        309.04         5.40 o
   7  -7   1          0.84         -0.72         0.79 o
   8  -7   1         32.57         30.23         1.47 o
   9  -7   1          0.05         -0.24         2.75 o
  10  -7   1         57.95         60.26         6.90 o
  -7  -6   1        203.56        228.63        10.92 o
  -6  -6   1         19.10         22.85         3.57 o
  -5  -6   1        210.20        212.60         4.83 o
  -4  -6   1         96.80         86.65         2.42 o
  -3  -6   1        151.79        139.95         2.08 o
  -2  -6   1        147.41        139.79         2.03 o
  -1  -6   1         73.18         67.82         1.67 o
   0  -6   1       2268.96       2421.35        20.84 o
   1  -6   1        112.93        127.27         1.59 o
   2  -6   1        111.34        121.92         1.90 o
   3  -6   1       4007.15       4231.41        57.49 o
   4  -6   1        143.61        130.91         2.65 o
   5  -6   1         64.37         56.34         1.86 o
   6  -6   1        283.47        271.29         4.78 o
   7  -6   1         47.66         46.07         2.49 o
   8  -6   1        145.74        152.54         4.17 o
   9  -6   1          7.36          5.07         2.33 o
  10  -6   1          7.02          3.02         3.63 o
  -7  -5   1          0.66         -1.43         2.72 o
  -6  -5   1         31.37         25.74         1.49 o
  -5  -5   1        111.09        110.54         3.57 o
  -4  -5   1        609.89        584.61         7.65 o
  -3  -5   1          1.18          1.09         0.52 o
  -2  -5   1        841.54        957.88         7.86 o
  -1  -5   1         57.35         69.22         1.08 o
   0  -5   1        270.84        265.69         2.10 o
   1  -5   1       3423.72       3626.49        29.20 o
   2  -5   1         52.67         49.44         0.93 o
   3  -5   1        249.48        256.27         2.53 o
   4  -5   1         90.71         92.35         2.12 o
   5  -5   1         28.75         25.21         1.30 o
   6  -5   1         39.38         31.66         1.57 o
   7  -5   1         88.21         90.79         4.25 o
   8  -5   1        236.03        252.38         6.01 o
   9  -5   1         43.49         40.68         3.87 o
  10  -5   1         83.10         84.06         9.64 o
  -8  -4   1          5.06          2.25         2.59 o
  -7  -4   1          0.12         -0.36         1.09 o
  -6  -4   1        117.79        102.41         4.56 o
  -5  -4   1          0.51         -0.35         0.52 o
  -4  -4   1        896.89        911.46         9.35 o
  -3  -4   1        247.87        238.78         2.67 o
  -2  -4   1         34.89         31.90         0.69 o
  -1  -4   1        545.57        583.82         4.35 o
   0  -4   1        376.65        394.28         3.55 o
   1  -4   1         14.32         13.81         0.48 o
   2  -4   1       2419.96       2372.22        21.45 o
   3  -4   1        110.07        112.99         2.18 o
   4  -4   1        849.11        829.73         6.85 o
   5  -4   1          2.79          2.93         0.48 o
   6  -4   1        172.12        170.23         3.11 o
   7  -4   1          0.05          0.03         0.79 o
   8  -4   1         79.40         89.00         3.21 o
   9  -4   1         67.07         64.87         4.47 o
  10  -4   1         23.03         24.55         4.32 o
  -8  -3   1         58.71         66.93         3.75 o
  -7  -3   1         24.11         22.39         1.72 o
  -6  -3   1        167.37        147.84         3.21 o
  -5  -3   1        301.96        276.74         4.03 o
  -4  -3   1        203.53        196.88         2.25 o
  -3  -3   1         79.36         76.60         0.93 o
  -2  -3   1       2348.25       2514.63        18.49 o
  -1  -3   1         27.16         20.08         0.28 o
   0  -3   1        504.21        441.85         3.93 o
   2  -3   1        322.69        299.07         3.09 o
   3  -3   1        133.12        101.68         1.11 o
   4  -3   1        483.80        489.91         3.90 o
   5  -3   1        170.82        176.32         1.80 o
   6  -3   1        332.45        332.59         7.18 o
   7  -3   1         42.86         41.04         1.98 o
   8  -3   1        122.23        119.68         3.81 o
   9  -3   1          8.16         11.98         2.60 o
  10  -3   1         97.81         91.36         8.62 o
  -9  -2   1          1.40          2.71         2.41 o
  -8  -2   1        157.82        142.20         5.92 o
  -7  -2   1         71.02         65.42         2.41 o
  -6  -2   1        377.83        349.93         4.63 o
  -5  -2   1          3.01          2.28         0.41 o
  -4  -2   1        228.36        248.60         2.15 o
  -3  -2   1        420.06        457.60         3.04 o
  -2  -2   1       1222.74       1243.99         8.69 o
  -1  -2   1       1590.39       1482.57        12.46 o
   0  -2   1       1816.66       1716.20        14.53 o
   1  -2   1       3454.85       3250.02        33.23 o
   2  -2   1        783.92        760.25         7.25 o
   3  -2   1        258.51        237.81         2.07 o
   4  -2   1        205.79        234.11         2.80 o
   5  -2   1        451.72        461.43         4.62 o
   6  -2   1        484.73        505.85         5.63 o
   7  -2   1         50.58         43.05         2.52 o
   8  -2   1         35.96         32.97         2.31 o
   9  -2   1          3.49          1.30         1.60 o
  -9  -1   1         38.47         34.34         5.17 o
  -8  -1   1        198.54        191.18         6.50 o
  -7  -1   1         21.01         20.78         2.47 o
  -6  -1   1        654.34        675.57         8.46 o
  -5  -1   1         60.27         48.98         0.89 o
  -4  -1   1        122.95        115.84         1.07 o
  -3  -1   1        132.88        139.74         1.08 o
  -2  -1   1        382.96        378.97         3.05 o
  -1  -1   1        217.87        189.91         1.48 o
   0  -1   1        214.04        199.41         1.74 o
   1  -1   1        631.08        582.51         5.37 o
   3  -1   1       3027.22       3073.69        22.16 o
   4  -1   1       1089.90       1100.56         7.93 o
   5  -1   1        723.02        767.58         6.55 o
   6  -1   1        179.72        182.89         2.69 o
   7  -1   1        256.09        253.85         4.75 o
   8  -1   1          0.02          0.69         1.34 o
   9  -1   1        140.92        138.88         7.89 o
 -10   0   1          3.11          3.02         3.14 o
  -9   0   1         24.76         26.18         4.60 o
  -8   0   1        281.04        276.25         8.40 o
  -7   0   1          0.97          1.55         0.93 o
  -6   0   1        177.21        176.06         2.73 o
  -5   0   1        219.13        223.00         1.91 o
  -4   0   1        742.73        754.65         5.29 o
  -3   0   1       2884.76       2752.58        21.50 o
  -2   0   1         18.25         16.62         0.28 o
  -1   0   1          2.85          2.31         0.13 o
   0   0   1       1014.51        950.80         9.30 o
   1   0   1       5196.25       5073.07        54.84 o
   2   0   1       1451.37       1447.05        12.76 o
   3   0   1        634.58        639.61         5.30 o
   4   0   1       1494.78       1647.94        14.33 o
   5   0   1         21.09         18.01         0.93 o
   6   0   1         77.18         69.18         2.51 o
   7   0   1          0.06         -0.03         0.92 o
   8   0   1        218.15        242.60         6.87 o
   9   0   1         13.78          8.36         2.70 o
 -10   1   1         80.64         74.04         5.56 o
  -9   1   1          0.10          0.04         1.30 o
  -8   1   1        688.09        715.83        14.14 o
  -7   1   1         86.25         89.77         1.95 o
  -6   1   1        446.79        441.99         5.49 o
  -5   1   1        949.36       1054.35        11.56 o
  -4   1   1        335.63        349.81         2.87 o
  -3   1   1        114.21        104.05         0.95 o
  -2   1   1       3812.13       3571.84        43.93 o
   0   1   1        156.33        137.94         1.14 o
   1   1   1       1261.21       1201.02        14.03 o
   2   1   1         16.34         10.00         0.54 o
   3   1   1          1.48         -0.23         0.24 o
   4   1   1        323.24        344.04         3.29 o
   5   1   1        304.69        291.35         3.92 o
   6   1   1          0.09         -0.07         0.76 o
   7   1   1          3.92          3.71         1.17 o
   8   1   1        118.70        127.56         5.05 o
 -10   2   1         88.89         73.58         4.85 o
  -9   2   1         22.52         18.27         2.06 o
  -8   2   1        672.43        722.38        12.17 o
  -7   2   1         30.41         27.23         1.35 o
  -6   2   1          2.76          3.08         0.45 o
  -5   2   1        131.63        135.61         1.37 o
  -4   2   1         57.27         55.30         0.68 o
  -3   2   1        393.17        367.94         3.86 o
  -1   2   1         19.14         23.39         0.42 o
   0   2   1        459.02        446.22         3.76 o
   1   2   1        423.86        419.96         3.80 o
   2   2   1        446.77        423.64         3.49 o
   3   2   1        128.09        114.44         1.33 o
   4   2   1        127.17        133.83         1.71 o
   5   2   1          0.26          0.74         0.50 o
   6   2   1        128.73        129.99         5.18 o
   7   2   1        113.58        109.21         3.51 o
   8   2   1         11.19         10.78         2.18 o
 -10   3   1         54.72         49.83         3.53 o
  -9   3   1         73.22         80.54         4.06 o
  -8   3   1         88.45         90.06         2.76 o
  -7   3   1         25.45         26.89         1.34 o
  -6   3   1        133.12        125.68         1.89 o
  -5   3   1       1160.27       1155.86        12.05 o
  -4   3   1        290.28        306.22         3.53 o
  -3   3   1          2.23          4.08         0.34 o
  -2   3   1          2.30          2.54         0.19 o
  -1   3   1         36.17         26.81         0.48 o
   0   3   1         25.14         27.37         0.46 o
   1   3   1        179.07        195.71         2.09 o
   2   3   1          0.73          0.40         0.38 o
   3   3   1         23.93         23.46         0.93 o
   4   3   1       1071.88       1089.66        13.69 o
   5   3   1         33.32         25.65         2.17 o
   6   3   1         92.40         99.23         3.57 o
   7   3   1         81.92         82.14         3.84 o
   8   3   1          0.42         -2.00         2.00 o
 -10   4   1        246.94        262.26         9.45 o
  -9   4   1        180.04        196.38         5.24 o
  -8   4   1         63.99         63.82         2.23 o
  -7   4   1       1747.43       1861.36        22.06 o
  -6   4   1         47.54         39.96         1.05 o
  -5   4   1        204.86        193.34         2.20 o
  -4   4   1       3659.21       3794.98        45.06 o
  -3   4   1       1812.15       1841.26        19.10 o
  -2   4   1        703.84        726.17         6.68 o
  -1   4   1        808.99        740.37         6.11 o
   0   4   1       1007.38        978.85         8.28 o
   1   4   1        667.40        740.43         6.95 o
   2   4   1         54.94         53.82         1.13 o
   3   4   1       1288.87       1293.08        18.81 o
   4   4   1         17.52         14.76         1.20 o
   5   4   1        188.15        198.70         4.17 o
   6   4   1         31.14         34.80         2.32 o
   7   4   1          0.06          0.03         1.70 o
 -10   5   1        204.56        231.53         9.66 o
  -9   5   1         48.86         49.24         2.31 o
  -8   5   1        124.74        130.78         4.56 o
  -7   5   1         13.56         11.79         0.77 o
  -6   5   1        322.49        321.42         3.39 o
  -5   5   1         47.76         54.61         1.10 o
  -4   5   1       3301.75       3437.99        33.42 o
  -3   5   1         26.72         22.84         0.55 o
  -2   5   1         43.55         47.35         1.48 o
  -1   5   1        525.15        566.06         4.79 o
   0   5   1        193.50        180.84         2.19 o
   1   5   1        258.42        241.72         4.74 o
   2   5   1        201.66        216.90         4.05 o
   3   5   1         33.07         32.10         1.57 o
   4   5   1        211.09        207.80         4.53 o
   5   5   1         68.06         61.52         2.35 o
   6   5   1         23.76         24.00         1.91 o
 -10   6   1         91.82         95.19         5.31 o
  -9   6   1          0.03          0.08         1.00 o
  -8   6   1          5.86          5.00         1.63 o
  -7   6   1        272.98        267.21         4.23 o
  -6   6   1          0.72          0.48         0.53 o
  -5   6   1         63.98         65.48         1.74 o
  -4   6   1         68.28         56.78         1.88 o
  -3   6   1         39.04         31.97         1.01 o
  -2   6   1         85.64         98.12         1.34 o
  -1   6   1         17.10         18.80         0.87 o
   0   6   1         95.48        111.17         1.72 o
   1   6   1          1.16          0.68         1.03 o
   2   6   1        200.67        192.01         4.28 o
   3   6   1         70.21         71.17         2.30 o
   4   6   1        317.02        340.58         6.47 o
   5   6   1          7.44          7.63         1.22 o
   6   6   1         30.55         24.20         3.41 o
 -10   7   1         11.06          6.59         2.06 o
  -9   7   1        296.42        322.67         8.47 o
  -8   7   1        125.95        122.25         3.05 o
  -7   7   1          0.06         -0.44         1.29 o
  -6   7   1        785.03        826.55        13.01 o
  -5   7   1        263.57        255.90         4.79 o
  -4   7   1        435.06        450.83         6.05 o
  -3   7   1        113.44         94.35         1.79 o
  -2   7   1        221.08        215.46         3.88 o
  -1   7   1         28.69         31.61         1.14 o
   0   7   1        267.03        272.11         4.53 o
   1   7   1         40.91         37.69         2.63 o
   2   7   1          3.97          3.37         0.84 o
   3   7   1          0.42          0.73         0.74 o
   4   7   1         23.74         26.81         4.85 o
   5   7   1         13.41         10.54         3.75 o
 -10   8   1          8.24          3.61         2.11 o
  -9   8   1          0.45          1.99         2.07 o
  -8   8   1         14.99         14.58         1.83 o
  -7   8   1          4.81          3.15         1.33 o
  -6   8   1       2386.07       2548.68        40.85 o
  -5   8   1          0.03         -0.44         0.44 o
  -4   8   1          3.38          2.44         0.59 o
  -3   8   1        438.01        470.52         5.97 o
  -2   8   1         91.01         94.76         2.65 o
  -1   8   1         94.45         82.02         2.80 o
   0   8   1        120.06        117.09         2.68 o
   1   8   1         17.90         13.41         1.89 o
   2   8   1        209.05        211.17         4.14 o
   3   8   1          0.04         -1.52         1.52 o
   4   8   1         97.08         93.26         5.17 o
 -10   9   1          3.21          3.79         2.22 o
  -9   9   1         32.59         29.50         2.84 o
  -8   9   1          9.43          6.59         2.27 o
  -7   9   1         57.58         54.48         3.71 o
  -6   9   1        456.28        474.34         8.87 o
  -5   9   1        447.78        471.47         7.74 o
  -4   9   1        208.95        199.29         5.16 o
  -3   9   1         21.24         15.81         1.60 o
  -2   9   1        224.06        218.39         5.98 o
  -1   9   1          0.19         -0.35         1.55 o
   0   9   1        526.30        540.20        10.05 o
   1   9   1        109.24        102.88         3.37 o
   2   9   1         43.84         44.02         3.24 o
   3   9   1         19.43         16.59         2.55 o
 -10  10   1        168.36        175.38         9.21 o
  -9  10   1          2.77          1.71         2.07 o
  -8  10   1         86.77         87.39         4.73 o
  -7  10   1         34.66         31.10         2.57 o
  -6  10   1        453.75        455.02        14.00 o
  -5  10   1         22.44         20.02         4.92 o
  -4  10   1        261.49        281.62         7.68 o
  -3  10   1          7.11          5.31         2.50 o
  -2  10   1         76.21         74.19         2.22 o
  -1  10   1          0.01         -0.07         0.78 o
   0  10   1          2.86          5.76         1.44 o
   1  10   1          0.18          0.11         1.75 o
   2  10   1          1.44         -2.62         2.62 o
  -9  11   1         16.53          9.97         2.59 o
  -8  11   1        669.74        665.62        23.66 o
  -7  11   1        368.22        367.93        11.79 o
  -6  11   1          4.63          3.42         2.49 o
  -5  11   1         37.58         32.45         4.51 o
  -4  11   1         16.10         10.80         2.18 o
  -3  11   1         74.43         69.85         2.38 o
  -2  11   1        243.86        258.34         6.19 o
  -1  11   1         13.71          8.61         1.63 o
   0  11   1        120.47        118.56         5.84 o
   1  11   1          8.47          4.63         2.35 o
  -8  12   1         54.14         55.80         4.46 o
  -7  12   1          0.05          0.56         2.82 o
  -6  12   1         55.31         61.75         5.28 o
  -5  12   1          5.38          6.06         3.06 o
  -4  12   1          0.65          0.89         4.03 o
  -3  12   1          3.95          4.12         1.32 o
  -2  12   1        160.44        152.11        12.21 o
  -1  12   1        148.42        162.04         7.51 o
   0  12   1         21.71         10.91         3.09 o
  -7  13   1          3.91          2.71         2.65 o
  -6  13   1         14.20         12.84         2.92 o
  -5  13   1         44.88         53.22        10.26 o
  -4  13   1         22.61         26.37         4.54 o
  -3  13   1         76.31         83.37         8.67 o
   3 -14   2         28.29         28.40         5.06 o
   4 -14   2         66.29         63.88         7.09 o
   5 -14   2         35.33         40.76         6.45 o
   0 -13   2          9.44          5.53         2.19 o
   1 -13   2        355.52        390.50        10.99 o
   2 -13   2         76.22         73.33         3.42 o
   3 -13   2         46.09         45.28         2.93 o
   4 -13   2         19.77         14.92         2.12 o
   5 -13   2          5.94          1.82         2.86 o
   6 -13   2         18.88         14.38         4.37 o
   7 -13   2         12.80         13.97         4.36 o
  -2 -12   2        116.41        115.02         5.23 o
  -1 -12   2         43.62         42.13         2.80 o
   0 -12   2         25.72         16.60         1.80 o
   1 -12   2        217.42        215.00         6.27 o
   2 -12   2         17.65         14.65         1.42 o
   3 -12   2          0.16          1.52         1.17 o
   4 -12   2         46.33         48.84         2.38 o
   5 -12   2        101.86        103.32         3.79 o
   6 -12   2         12.97         12.31         4.12 o
   7 -12   2         46.48         46.34         3.27 o
   8 -12   2          0.00          1.69         2.63 o
  -3 -11   2          0.06         -0.94         1.82 o
  -2 -11   2          9.69          4.88         1.76 o
  -1 -11   2         25.64         15.27         1.77 o
   0 -11   2         13.61         13.05         1.50 o
   1 -11   2         34.05         39.59         2.02 o
   2 -11   2        350.33        350.92         7.93 o
   3 -11   2         30.30         27.07         1.48 o
   4 -11   2         94.74         86.09         2.86 o
   5 -11   2         16.48         11.88         1.34 o
   6 -11   2          1.95          1.03         1.24 o
   7 -11   2         18.20         18.91         2.35 o
   8 -11   2          7.57          9.11         2.15 o
   9 -11   2          3.62          3.85         5.52 o
  -4 -10   2        147.47        158.35         7.35 o
  -3 -10   2         11.27          7.81         1.80 o
  -2 -10   2         65.81         58.77         2.63 o
  -1 -10   2        378.07        382.39         9.53 o
   0 -10   2        383.54        354.42         5.83 o
   1 -10   2          0.27          0.99         0.80 o
   2 -10   2         50.33         60.66         3.84 o
   3 -10   2         16.47          9.10         0.95 o
   4 -10   2         24.59         22.55         2.20 o
   5 -10   2          0.34          1.23         1.76 o
   6 -10   2         89.03         95.78         3.44 o
   7 -10   2         13.48         11.91         1.43 o
   8 -10   2         19.89         23.79         2.71 o
   9 -10   2        246.15        247.64        28.84 o
  -5  -9   2          9.32          3.68         2.92 o
  -4  -9   2        302.34        315.32        11.31 o
  -3  -9   2         55.42         52.70         2.85 o
  -2  -9   2         63.25         53.33         2.27 o
  -1  -9   2        415.69        420.12         4.88 o
   0  -9   2          0.02         -0.02         0.81 o
   1  -9   2         14.45         11.00         0.66 o
   2  -9   2         73.72         81.19         3.03 o
   3  -9   2        219.49        207.76         4.89 o
   4  -9   2         53.59         49.33         2.72 o
   5  -9   2         52.33         45.08         2.49 o
   6  -9   2          1.36          1.36         0.77 o
   7  -9   2          3.54          1.19         0.89 o
   8  -9   2        147.64        145.62         4.44 o
   9  -9   2         28.72         28.25         3.76 o
  -6  -8   2         14.56          8.55         4.28 o
  -5  -8   2         17.02         17.44         2.92 o
  -4  -8   2        104.06         91.39         3.69 o
  -3  -8   2         49.13         41.23         2.29 o
  -2  -8   2        679.62        702.65         7.49 o
  -1  -8   2        230.10        255.84         3.43 o
   0  -8   2         89.10         82.51         2.48 o
   1  -8   2         11.63         10.53         1.10 o
   2  -8   2          1.15          0.88         0.49 o
   3  -8   2          7.62         10.59         0.70 o
   4  -8   2        197.61        174.35         9.36 o
   5  -8   2        116.80        115.35         2.72 o
   6  -8   2         35.98         31.95         2.00 o
   7  -8   2          5.50          5.58         0.95 o
   8  -8   2          9.72          6.94         1.21 o
   9  -8   2          2.83          3.51         1.80 o
  -6  -7   2        298.90        323.47        10.97 o
  -5  -7   2        106.26         97.36         4.80 o
  -4  -7   2         99.90        100.34         3.72 o
  -3  -7   2        616.12        627.73         6.77 o
  -2  -7   2         23.87         24.62         1.44 o
  -1  -7   2        289.01        301.26         3.36 o
   0  -7   2        418.36        425.45         4.83 o
   1  -7   2          1.24          2.50         0.44 o
   2  -7   2        152.73        151.87         1.95 o
   3  -7   2          3.09          1.45         0.50 o
   4  -7   2         83.20         70.26         1.69 o
   5  -7   2         28.83         27.46         1.94 o
   6  -7   2        333.52        333.31         4.91 o
   7  -7   2        193.60        191.83         3.99 o
   8  -7   2         14.78         17.03         1.64 o
   9  -7   2         83.71         85.92         5.36 o
  -7  -6   2        126.84        120.75         8.09 o
  -6  -6   2        184.03        187.31         7.93 o
  -5  -6   2         15.15         12.58         1.17 o
  -4  -6   2          5.04          7.08         0.96 o
  -3  -6   2        393.80        403.52         4.09 o
  -2  -6   2         43.61         35.19         1.47 o
  -1  -6   2        434.63        479.94         4.13 o
   0  -6   2        251.57        255.14         2.53 o
   1  -6   2        262.24        346.07         3.08 o
   2  -6   2        781.33        812.06         6.65 o
   3  -6   2       1313.72       1361.97        13.94 o
   4  -6   2        588.97        615.47         9.30 o
   5  -6   2         15.11         10.11         0.75 o
   6  -6   2         39.05         39.60         2.42 o
   7  -6   2         55.88         63.85         2.58 o
   8  -6   2         15.42         14.77         2.81 o
   9  -6   2         25.24         24.30         3.37 o
  10  -6   2          4.13         -3.99         3.99 o
  -8  -5   2        162.63        195.07        10.26 o
  -7  -5   2         60.74         50.48         3.75 o
  -6  -5   2         73.71         86.70         3.45 o
  -5  -5   2         64.59         54.34         1.86 o
  -4  -5   2        324.05        342.07         3.32 o
  -3  -5   2        194.32        195.70         2.29 o
  -2  -5   2       1113.83       1129.78        10.35 o
  -1  -5   2        535.01        555.97         4.07 o
   0  -5   2       1354.26       1435.37        11.18 o
   1  -5   2          0.76          0.87         0.34 o
   2  -5   2        439.44        483.95         3.92 o
   3  -5   2        117.61        128.80         1.42 o
   4  -5   2        377.45        341.77         4.27 o
   5  -5   2         69.03         67.00         2.45 o
   6  -5   2        124.61        117.23         2.52 o
   7  -5   2          3.30          2.71         1.10 o
   8  -5   2        198.18        204.46         7.78 o
   9  -5   2        165.99        159.11         7.99 o
  -8  -4   2         21.46         23.30         2.90 o
  -7  -4   2        330.84        354.93         9.18 o
  -6  -4   2          7.60          5.86         0.86 o
  -5  -4   2        142.13        138.07         3.12 o
  -4  -4   2          9.64          9.78         0.73 o
  -3  -4   2        155.99        163.66         1.59 o
  -2  -4   2        758.12        739.68         5.19 o
  -1  -4   2          4.40          7.14         0.39 o
   0  -4   2        569.59        530.37         3.78 o
   1  -4   2        237.75        246.39         2.15 o
   2  -4   2        312.52        283.29         2.75 o
   3  -4   2          2.93          6.08         0.29 o
   4  -4   2        752.03        699.11         5.40 o
   5  -4   2        348.68        342.97         4.34 o
   6  -4   2          4.55          4.50         0.54 o
   7  -4   2        226.50        243.97         4.76 o
   8  -4   2        205.52        210.59         7.61 o
   9  -4   2          7.22          8.77         3.33 o
  -9  -3   2         54.74         25.82         7.76 o
  -8  -3   2         51.35         47.66         2.47 o
  -7  -3   2         55.14         45.45         2.07 o
  -6  -3   2        258.84        258.40         4.13 o
  -5  -3   2         82.95         77.42         1.54 o
  -4  -3   2         65.39         81.57         1.07 o
  -3  -3   2         87.07        102.78         1.07 o
  -2  -3   2        154.56        168.24         1.49 o
  -1  -3   2        100.57         99.72         1.08 o
   0  -3   2       2809.70       2641.62        23.30 o
   1  -3   2        999.15        943.35         9.00 o
   2  -3   2        368.03        360.43         3.35 o
   3  -3   2          6.96          5.09         0.32 o
   4  -3   2        370.24        379.29         3.31 o
   5  -3   2         17.76         19.97         0.78 o
   6  -3   2         32.15         32.31         1.52 o
   7  -3   2        197.14        197.13         4.22 o
   8  -3   2         53.96         49.24         3.61 o
   9  -3   2          2.41          1.11         2.81 o
  -9  -2   2          7.41          6.74         2.65 o
  -8  -2   2         42.31         50.02         2.54 o
  -7  -2   2        309.54        296.06         5.32 o
  -6  -2   2        443.46        470.58         6.30 o
  -5  -2   2        563.30        568.35         6.29 o
  -4  -2   2       1079.36       1102.05         8.65 o
  -3  -2   2        134.87        142.70         1.20 o
  -2  -2   2       1043.74       1014.38         7.21 o
  -1  -2   2        797.60        745.39         7.53 o
   0  -2   2         14.51         12.98         0.26 o
   1  -2   2        745.37        707.79         6.38 o
   2  -2   2         16.94         16.97         0.33 o
   3  -2   2       1502.39       1552.98        13.16 o
   4  -2   2        515.80        548.26         4.54 o
   5  -2   2       1216.54       1314.38        14.37 o
   6  -2   2          3.66          3.22         0.81 o
   7  -2   2         33.86         32.72         2.77 o
   8  -2   2         60.51         60.82         2.74 o
   9  -2   2          1.40          0.48         2.39 o
 -10  -1   2         97.83         94.34         7.63 o
  -9  -1   2        209.17        206.61         7.40 o
  -8  -1   2         19.03         17.02         1.49 o
  -7  -1   2        241.99        236.71         4.59 o
  -6  -1   2         45.66         40.59         1.40 o
  -5  -1   2        601.36        620.39         5.66 o
  -4  -1   2        215.43        194.75         1.72 o
  -3  -1   2        282.33        292.70         1.76 o
  -2  -1   2        344.88        291.30         2.45 o
   0  -1   2        498.95        498.92         4.40 o
   2  -1   2          3.92          2.41         0.36 o
   3  -1   2        527.60        570.99         4.26 o
   4  -1   2       1484.59       1514.15        12.00 o
   5  -1   2          4.95          4.27         0.48 o
   6  -1   2       1517.78       1593.49        21.48 o
   7  -1   2          1.96         -1.17         1.17 o
   8  -1   2         21.94         27.86         2.76 o
   9  -1   2         45.30         41.75         4.55 o
 -10   0   2         31.80         30.27         3.37 o
  -9   0   2        109.34        105.69         4.13 o
  -8   0   2         89.58         74.00         2.87 o
  -7   0   2         10.24          7.91         0.73 o
  -6   0   2        170.83        157.78         2.12 o
  -5   0   2        232.15        248.28         2.32 o
  -4   0   2       1930.27       1970.62        13.88 o
  -3   0   2         82.18         72.58         0.73 o
  -2   0   2        906.65        832.36         7.40 o
  -1   0   2        818.28        743.45         7.02 o
   0   0   2        255.53        235.13         2.42 o
   1   0   2          4.00          5.34         0.30 o
   2   0   2       2450.06       2674.16        24.09 o
   3   0   2         70.70         86.55         0.98 o
   4   0   2         13.01         12.17         0.61 o
   5   0   2        198.49        211.72         3.14 o
   6   0   2         37.27         30.58         1.74 o
   7   0   2          1.29         -0.01         1.61 o
   8   0   2        167.33        166.47         6.52 o
 -10   1   2         68.81         62.45         3.86 o
  -9   1   2        124.20        112.67         4.11 o
  -8   1   2        207.06        223.77         4.24 o
  -7   1   2        197.56        197.29         3.40 o
  -6   1   2        720.34        710.61         7.29 o
  -5   1   2        101.48        109.39         1.15 o
  -4   1   2        935.52        903.28         6.40 o
  -3   1   2        623.60        612.80         5.32 o
  -2   1   2        931.34        862.60         7.76 o
  -1   1   2        249.36        230.86         2.66 o
   0   1   2        571.91        550.48         6.10 o
   1   1   2          1.71          2.58         0.39 o
   2   1   2       1047.49       1120.71        11.94 o
   3   1   2         67.40         68.54         1.28 o
   4   1   2        227.93        226.71         2.97 o
   5   1   2        344.26        356.31         5.37 o
   6   1   2          9.22          4.74         1.69 o
   7   1   2         32.64         30.34         3.20 o
   8   1   2          7.60          5.43         1.81 o
 -10   2   2         44.70         40.95         4.85 o
  -9   2   2          0.01         -0.39         0.96 o
  -8   2   2         93.51         93.31         2.48 o
  -7   2   2         28.46         29.09         1.43 o
  -6   2   2        316.36        315.18         3.22 o
  -5   2   2         71.67         54.87         0.77 o
  -4   2   2          2.99          2.84         0.30 o
  -3   2   2       1357.88       1420.16        11.96 o
  -2   2   2        301.33        277.11         3.10 o
  -1   2   2       1473.59       1334.48        15.14 o
   0   2   2       1144.16       1128.61        11.09 o
   1   2   2         62.01         50.87         1.17 o
   2   2   2          0.12          1.99         0.50 o
   3   2   2          4.25          3.38         0.56 o
   4   2   2        148.06        136.26         2.21 o
   5   2   2        129.51        133.57         3.24 o
   6   2   2        262.11        274.19         6.92 o
   7   2   2          3.64          1.49         1.37 o
   8   2   2         42.76         44.65         3.30 o
 -11   3   2          2.29          2.23         2.34 o
 -10   3   2        155.13        153.36         5.88 o
  -9   3   2         43.22         44.05         2.82 o
  -8   3   2         10.98          8.77         1.14 o
  -7   3   2         26.31         21.32         0.86 o
  -6   3   2       1217.22       1301.06        11.30 o
  -5   3   2        232.74        228.03         2.56 o
  -4   3   2          7.84         11.66         0.60 o
  -3   3   2        694.57        712.84         5.90 o
  -2   3   2        778.24        760.12         6.53 o
  -1   3   2        177.58        179.98         1.73 o
   0   3   2       1072.68       1138.30         9.91 o
   1   3   2          3.10          0.23         0.44 o
   2   3   2         31.01         33.06         0.95 o
   3   3   2         21.26         17.37         1.07 o
   4   3   2         14.37          8.64         1.45 o
   5   3   2        116.52        113.68         4.06 o
   6   3   2        388.37        421.35        13.91 o
   7   3   2        277.65        303.65        12.29 o
 -11   4   2         14.40          6.23         3.59 o
 -10   4   2        222.86        246.22        13.59 o
  -9   4   2        119.17        128.47         5.67 o
  -8   4   2          1.16          2.05         1.19 o
  -7   4   2         29.42         23.20         1.18 o
  -6   4   2        152.51        163.05         3.30 o
  -5   4   2         11.31         12.07         0.63 o
  -4   4   2        649.93        661.72         5.66 o
  -3   4   2        771.46        814.50         6.74 o
  -2   4   2          2.52          1.43         0.27 o
  -1   4   2        100.71         98.59         1.61 o
   0   4   2        175.76        177.69         2.59 o
   1   4   2        104.09         83.07         1.50 o
   2   4   2        585.48        605.00         6.97 o
   3   4   2        363.01        362.99         5.51 o
   4   4   2         53.63         43.35         1.91 o
   5   4   2        165.14        154.54         5.47 o
   6   4   2         46.15         37.68         2.77 o
 -11   5   2         27.80         25.60         4.74 o
 -10   5   2         10.19          8.28         2.17 o
  -9   5   2        118.86        116.93         4.73 o
  -8   5   2        433.27        477.27         9.12 o
  -7   5   2          8.12          6.11         0.69 o
  -6   5   2         19.12         16.26         1.23 o
  -5   5   2        787.97        882.61        11.58 o
  -4   5   2         13.00         12.48         0.50 o
  -3   5   2        687.45        675.56         6.73 o
  -2   5   2       1179.41       1153.24        11.25 o
  -1   5   2         59.92         62.02         1.22 o
   0   5   2         25.18         27.39         1.29 o
   1   5   2          0.19          0.05         1.05 o
   2   5   2        171.78        168.43         3.24 o
   3   5   2          0.05         -0.66         0.74 o
   4   5   2        194.36        214.12         5.09 o
   5   5   2         76.32         76.61         3.38 o
   6   5   2          5.15          2.45         3.90 o
 -11   6   2         36.59         29.97         5.08 o
 -10   6   2          0.61          2.80         1.46 o
  -9   6   2         53.40         49.46         3.06 o
  -8   6   2        449.53        466.88         9.27 o
  -7   6   2         13.32         11.53         1.21 o
  -6   6   2        181.43        178.95         3.59 o
  -5   6   2        427.18        447.63         4.92 o
  -4   6   2         42.89         43.58         1.15 o
  -3   6   2         23.39         26.40         1.26 o
  -2   6   2        311.50        310.86         3.33 o
  -1   6   2          3.70          7.89         0.69 o
   0   6   2          6.13          8.02         0.78 o
   1   6   2        223.35        212.44         3.72 o
   2   6   2         13.49          8.94         0.90 o
   3   6   2         95.42         84.90         2.21 o
   4   6   2         60.91         67.70         3.09 o
   5   6   2         88.62         90.22        11.71 o
 -11   7   2         19.26         11.60         5.32 o
 -10   7   2          4.42          4.37         1.84 o
  -9   7   2         14.72          9.67         1.66 o
  -8   7   2         24.03         23.25         1.81 o
  -7   7   2          7.83          6.09         1.06 o
  -6   7   2         27.84         25.50         1.81 o
  -5   7   2         35.82         35.29         1.52 o
  -4   7   2         11.38          9.96         0.71 o
  -3   7   2        109.27         98.29         1.74 o
  -2   7   2          4.05          3.75         0.51 o
  -1   7   2        117.48        107.77         3.65 o
   0   7   2        626.54        650.74         7.52 o
   1   7   2         36.84         34.69         3.25 o
   2   7   2          4.01          3.34         0.94 o
   3   7   2        157.76        153.35         3.75 o
   4   7   2          1.00          4.36         2.70 o
 -10   8   2        122.16        128.09         5.56 o
  -9   8   2         74.25         72.72         4.44 o
  -8   8   2          2.62          2.21         1.65 o
  -7   8   2         12.84         14.17         1.75 o
  -6   8   2        315.60        321.36         6.11 o
  -5   8   2          5.91          4.31         0.79 o
  -4   8   2       2598.98       2795.80        44.45 o
  -3   8   2         34.08         34.28         1.90 o
  -2   8   2        977.05       1001.11        11.29 o
  -1   8   2        190.74        183.55         3.50 o
   0   8   2          6.32          4.68         1.18 o
   1   8   2         41.44         40.26         1.83 o
   2   8   2        202.67        223.33         5.97 o
   3   8   2         42.33         36.03         3.33 o
   4   8   2         16.57         11.74         5.24 o
 -10   9   2         66.92         69.26         4.46 o
  -9   9   2          3.66          4.53         2.37 o
  -8   9   2        481.86        511.06        11.78 o
  -7   9   2        148.78        148.72         4.99 o
  -6   9   2        124.32        123.74         4.73 o
  -5   9   2        105.67        101.33         2.47 o
  -4   9   2         16.92         12.05         1.53 o
  -3   9   2        215.51        214.23         4.39 o
  -2   9   2         33.79         37.04         1.92 o
  -1   9   2          4.78          4.71         1.08 o
   0   9   2          1.22          2.26         1.24 o
   1   9   2         56.48         51.19         2.09 o
   2   9   2         33.95         32.65         2.85 o
   3   9   2         57.89         54.97         4.34 o
 -10  10   2          1.52         11.22         3.51 o
  -9  10   2          6.59          4.22         2.22 o
  -8  10   2         29.69         31.89         3.31 o
  -7  10   2         32.97         33.44         2.57 o
  -6  10   2         31.24         29.00         2.64 o
  -5  10   2         20.99         18.66         1.63 o
  -4  10   2         75.22         73.96         3.99 o
  -3  10   2        155.53        160.06         3.95 o
  -2  10   2         94.05         90.10         2.87 o
  -1  10   2          0.51          1.10         1.07 o
   0  10   2        131.05        128.43         6.00 o
   1  10   2         56.08         46.01         3.55 o
   2  10   2         63.81         50.67         6.72 o
  -9  11   2          5.99          3.92         2.50 o
  -8  11   2          0.48          0.45         2.56 o
  -7  11   2          4.18          3.57         1.85 o
  -6  11   2        140.66        142.72         5.82 o
  -5  11   2          4.40          4.92         2.93 o
  -4  11   2          2.48          1.50         1.85 o
  -3  11   2          2.09          1.96         1.66 o
  -2  11   2         77.75         83.46         3.41 o
  -1  11   2         11.88         10.56         2.75 o
   0  11   2         24.23         17.37         2.55 o
  -8  12   2         29.97         20.96         2.87 o
  -7  12   2          1.82         -0.82         2.52 o
  -6  12   2         33.86         29.67         3.46 o
  -5  12   2         13.79          8.95         3.88 o
  -4  12   2          3.49          1.83         2.54 o
  -3  12   2        121.94        138.38         8.43 o
  -2  12   2         17.95         15.77         3.58 o
  -1  12   2         96.59        100.45        19.60 o
  -6  13   2         45.62         39.77         7.24 o
  -5  13   2         74.18         81.61         5.50 o
   2 -14   3         35.89         38.73         2.90 o
   3 -14   3          9.96          7.82         2.58 o
   4 -14   3        165.99        180.24        21.68 o
   5 -14   3         63.73         66.75         6.64 o
  -1 -13   3        161.87        172.13         7.88 o
   0 -13   3          4.54          2.01         1.96 o
   1 -13   3          9.01          8.26         1.64 o
   2 -13   3        116.36        110.78         4.26 o
   3 -13   3          7.28          4.61         1.59 o
   4 -13   3         31.50         25.89         2.16 o
   5 -13   3        228.24        236.76         7.41 o
   6 -13   3         26.38         25.44         4.59 o
   7 -13   3         24.21         32.46         4.28 o
  -2 -12   3          0.01          1.60         1.95 o
  -1 -12   3         14.08         14.69         1.94 o
   0 -12   3         41.26         34.03         2.32 o
   1 -12   3          0.08          0.46         2.15 o
   2 -12   3         23.13         21.79         1.58 o
   3 -12   3         22.14         22.37         1.77 o
   4 -12   3         30.23         23.76         2.50 o
   5 -12   3         21.38         14.76         1.61 o
   6 -12   3         23.22         22.90         2.25 o
   7 -12   3         26.37         25.56         3.04 o
   8 -12   3          5.42          5.05         5.31 o
  -3 -11   3          0.02          0.93         2.17 o
  -2 -11   3         23.10         22.55         2.64 o
  -1 -11   3        197.96        203.15         5.50 o
   0 -11   3          3.44          1.46         1.43 o
   1 -11   3        197.75        197.26         4.37 o
   2 -11   3        322.47        316.19         5.26 o
   3 -11   3         13.43         21.14         2.65 o
   4 -11   3          7.48          4.80         1.16 o
   5 -11   3         41.02         34.43         2.41 o
   6 -11   3         13.42         13.10         1.77 o
   7 -11   3         90.24         88.04         4.01 o
   8 -11   3         97.88         89.33        10.05 o
  -4 -10   3         25.42         22.02         2.49 o
  -3 -10   3        334.60        350.57         9.48 o
  -2 -10   3        115.75        101.47         3.22 o
  -1 -10   3          2.27          0.89         0.86 o
   0 -10   3         88.19         76.46         1.83 o
   1 -10   3         39.43         25.29         2.98 o
   2 -10   3        112.76        117.70         4.67 o
   3 -10   3        413.15        431.28         6.93 o
   4 -10   3         67.63         64.27         7.25 o
   5 -10   3         90.20         89.66         4.70 o
   6 -10   3          0.14          0.18         0.96 o
   7 -10   3         17.89         17.64         1.57 o
   8 -10   3         66.95         61.99         3.47 o
   9 -10   3         32.04         29.34         4.28 o
  -5  -9   3         10.42         14.59         3.24 o
  -4  -9   3         18.95         15.96         2.46 o
  -3  -9   3          5.00          4.18         1.44 o
  -2  -9   3         48.76         36.62         1.75 o
  -1  -9   3          0.34          2.00         1.47 o
   0  -9   3        203.44        208.00         2.90 o
   1  -9   3         31.97         36.34         1.24 o
   2  -9   3        410.51        462.10         5.84 o
   3  -9   3         17.41         18.04         1.19 o
   4  -9   3          1.94          0.52         1.15 o
   5  -9   3         98.58         87.89         3.40 o
   6  -9   3         18.31         16.86         1.35 o
   7  -9   3         23.34         20.58         1.66 o
   8  -9   3        108.17        105.20         4.67 o
   9  -9   3         55.86         46.39         3.60 o
  -6  -8   3        169.15        180.70        10.19 o
  -4  -8   3          7.57         10.46         1.54 o
  -3  -8   3         72.62         64.16         3.37 o
  -2  -8   3         49.96         48.93         3.39 o
  -1  -8   3          3.84          2.83         1.40 o
   0  -8   3        192.84        190.23         3.70 o
   1  -8   3        829.32        889.02         8.71 o
   2  -8   3         23.48         22.42         1.46 o
   3  -8   3         53.27         49.80         2.16 o
   4  -8   3         90.86         80.11         3.47 o
   5  -8   3          4.82          4.19         1.95 o
   6  -8   3         48.34         46.40         2.56 o
   7  -8   3        210.67        219.16         4.58 o
   8  -8   3         21.90         17.78         1.98 o
   9  -8   3          6.40          4.19         2.86 o
  -7  -7   3          1.97         -1.76         2.43 o
  -6  -7   3         13.77         11.14         2.98 o
  -5  -7   3        389.01        400.85         8.40 o
  -4  -7   3         98.55         99.48         2.54 o
  -3  -7   3         95.65         87.85         3.87 o
  -2  -7   3         21.94         18.79         1.77 o
  -1  -7   3         36.78         33.23         2.44 o
   0  -7   3         69.56         70.92         1.72 o
   1  -7   3        573.74        620.17         5.45 o
   2  -7   3        131.66        107.81         1.98 o
   3  -7   3         57.99         50.09         1.68 o
   4  -7   3        341.75        350.62         5.32 o
   5  -7   3         46.65         49.58         3.28 o
   6  -7   3        612.19        636.92        10.13 o
   7  -7   3          4.54          3.08         0.97 o
   8  -7   3          5.68          3.72         2.03 o
   9  -7   3        310.38        329.59        14.32 o
  -7  -6   3        112.22         94.23         5.73 o
  -6  -6   3        114.61        107.11         5.30 o
  -5  -6   3         57.25         51.35         1.91 o
  -4  -6   3        265.65        291.92         5.59 o
  -3  -6   3         84.80         77.68         2.59 o
  -2  -6   3          0.92          1.34         0.50 o
  -1  -6   3        294.99        266.69         3.05 o
   0  -6   3         49.68         43.65         0.72 o
   1  -6   3        225.56        217.81         3.30 o
   2  -6   3       1336.31       1373.93        12.14 o
   3  -6   3          9.91         11.89         0.62 o
   4  -6   3        229.41        219.86         3.66 o
   5  -6   3         57.19         50.04         2.31 o
   6  -6   3         67.77         69.13         1.74 o
   7  -6   3        296.28        302.64         6.32 o
   8  -6   3        271.55        295.27         9.71 o
   9  -6   3         95.70         95.21         6.29 o
  -8  -5   3        628.59        692.42        29.63 o
  -7  -5   3         62.48         63.46         5.11 o
  -6  -5   3        279.07        285.61         5.95 o
  -5  -5   3        483.63        490.90         6.41 o
  -4  -5   3          5.20          5.13         0.74 o
  -3  -5   3        275.87        261.67         2.56 o
  -2  -5   3        224.64        233.75         2.29 o
  -1  -5   3        519.82        522.24         4.16 o
   0  -5   3         45.91         60.68         0.84 o
   1  -5   3         17.24         11.10         0.38 o
   2  -5   3        223.57        203.60         2.45 o
   3  -5   3         40.41         40.65         1.08 o
   4  -5   3         27.93         23.70         1.03 o
   5  -5   3        319.64        328.62         3.71 o
   6  -5   3         74.69         69.86         2.07 o
   7  -5   3          7.16          7.12         1.61 o
   8  -5   3         36.31         36.70         3.16 o
   9  -5   3         40.69         36.35         4.10 o
  -9  -4   3         24.84         14.58         2.90 o
  -8  -4   3         23.60         22.36         3.16 o
  -7  -4   3        144.95        150.95         4.97 o
  -6  -4   3         80.73         82.56         3.42 o
  -5  -4   3        387.94        379.89         4.17 o
  -4  -4   3         74.99         70.02         1.11 o
  -3  -4   3        433.13        440.14         3.58 o
  -2  -4   3        316.22        327.47         2.87 o
  -1  -4   3        115.06        118.12         1.66 o
   0  -4   3        462.16        439.78         3.99 o
   1  -4   3       1092.55       1075.88         9.23 o
   2  -4   3        377.12        363.60         3.02 o
   3  -4   3        269.82        285.23         2.71 o
   4  -4   3        713.55        735.25         6.68 o
   5  -4   3         76.12         73.87         2.21 o
   6  -4   3          2.82          2.85         0.57 o
   7  -4   3         78.34         82.93         3.04 o
   8  -4   3        183.94        194.44         5.81 o
   9  -4   3         37.85         32.13         4.68 o
  -9  -3   3          9.74         10.38         2.70 o
  -8  -3   3         25.73         23.05         1.84 o
  -7  -3   3          0.32         -0.21         0.85 o
  -6  -3   3          6.91          6.03         0.67 o
  -5  -3   3        160.74        157.88         1.90 o
  -4  -3   3        175.27        183.04         1.63 o
  -3  -3   3       1161.46       1180.10         7.98 o
  -2  -3   3        791.78        851.69         6.44 o
  -1  -3   3       1907.42       1882.75        15.35 o
   0  -3   3       1302.51       1166.73        12.27 o
   1  -3   3         24.20         24.92         0.56 o
   2  -3   3         14.81         14.12         0.50 o
   3  -3   3        106.10        110.74         1.26 o
   4  -3   3         67.74         71.44         1.22 o
   5  -3   3          4.43          5.82         0.79 o
   6  -3   3       1770.96       1844.36        33.15 o
   7  -3   3        490.24        518.06        10.89 o
   8  -3   3         30.25         21.38         2.21 o
   9  -3   3         58.82         51.49         4.93 o
  -9  -2   3         95.59         97.00         4.90 o
  -8  -2   3          1.63          0.21         0.95 o
  -7  -2   3         44.18         46.83         2.25 o
  -6  -2   3         42.36         43.03         1.17 o
  -5  -2   3         42.46         39.79         0.88 o
  -4  -2   3        606.06        619.83         3.86 o
  -3  -2   3        354.18        339.60         2.49 o
  -2  -2   3        665.27        683.28         7.04 o
  -1  -2   3         78.51         67.12         0.72 o
   0  -2   3         26.36         24.71         0.38 o
   1  -2   3        383.73        364.72         3.66 o
   2  -2   3       1176.84       1145.15        11.17 o
   3  -2   3       1872.62       1945.25        26.10 o
   4  -2   3        826.68        836.72         8.78 o
   5  -2   3          0.07          0.56         0.48 o
   6  -2   3        213.52        196.89         3.97 o
   7  -2   3        434.51        443.07         8.25 o
   8  -2   3        231.49        241.98         8.45 o
 -10  -1   3        197.38        229.46        13.22 o
  -9  -1   3          0.30          2.16         1.46 o
  -8  -1   3        105.86        101.36         4.85 o
  -7  -1   3        489.28        495.43         7.09 o
  -6  -1   3         10.04         10.14         0.61 o
  -5  -1   3          2.97          2.77         0.31 o
  -4  -1   3         27.81         18.49         0.42 o
  -3  -1   3        171.97        177.60         1.37 o
  -2  -1   3       2235.34       2102.27        18.41 o
  -1  -1   3        163.45        152.66         1.48 o
   0  -1   3         33.93         29.70         0.44 o
   1  -1   3         61.70         52.97         0.86 o
   2  -1   3         34.94         38.91         0.80 o
   3  -1   3       1006.35        999.82         8.44 o
   4  -1   3        360.78        370.71         3.23 o
   5  -1   3        197.67        204.82         2.31 o
   6  -1   3         93.26         86.23         3.72 o
   7  -1   3         20.17         18.16         1.84 o
   8  -1   3        180.87        192.39         7.08 o
 -10   0   3         18.72         16.89         2.46 o
  -9   0   3          4.95          5.47         1.44 o
  -8   0   3          2.78          4.09         0.96 o
  -7   0   3          4.70          4.07         0.68 o
  -6   0   3         94.78         88.91         1.28 o
  -5   0   3        213.72        223.18         2.05 o
  -4   0   3        265.55        264.27         2.61 o
  -3   0   3        869.56        873.13         6.44 o
  -2   0   3       2396.25       2191.62        21.11 o
  -1   0   3          0.49          1.11         0.23 o
   0   0   3        323.22        305.09         3.30 o
   1   0   3         10.22          9.97         0.39 o
   2   0   3        162.09        201.27         2.06 o
   3   0   3         39.07         30.67         0.80 o
   4   0   3       1582.21       1633.98        15.17 o
   5   0   3        622.19        626.57         8.83 o
   6   0   3         45.33         43.84         2.07 o
   7   0   3         33.61         38.33         2.31 o
   8   0   3          0.34         -0.01         1.81 o
 -10   1   3          0.29         -0.74         2.62 o
  -9   1   3        115.74        118.36         3.71 o
  -8   1   3          8.00          6.28         0.91 o
  -7   1   3        545.26        564.33         8.45 o
  -6   1   3        240.32        247.71         3.18 o
  -5   1   3         98.88         95.30         1.22 o
  -4   1   3         23.45         27.84         0.57 o
  -3   1   3        365.85        363.88         3.36 o
  -2   1   3        175.34        174.56         1.70 o
  -1   1   3        362.61        350.05         3.61 o
   0   1   3        202.39        181.68         1.85 o
   1   1   3        323.43        312.12         3.31 o
   2   1   3         48.60         42.65         1.12 o
   3   1   3          0.40          0.32         0.63 o
   4   1   3        227.19        240.09         3.20 o
   5   1   3        110.38        100.33         2.91 o
   6   1   3         33.45         32.69         2.72 o
   7   1   3         84.55         89.14         4.15 o
 -11   2   3         21.38         10.79         4.43 o
 -10   2   3         12.92         11.38         2.27 o
  -9   2   3         55.54         53.54         2.53 o
  -8   2   3        187.42        184.11         5.12 o
  -7   2   3         34.76         33.84         1.24 o
  -6   2   3        277.77        257.79         3.18 o
  -5   2   3          8.17          5.19         0.33 o
  -4   2   3        776.29        772.11         6.46 o
  -3   2   3         16.84         11.43         0.58 o
  -2   2   3        181.72        190.96         1.89 o
  -1   2   3        733.00        780.11         6.66 o
   0   2   3        351.81        397.42         4.11 o
   1   2   3        920.16        963.07        12.38 o
   2   2   3         83.14         81.57         1.61 o
   3   2   3         30.89         34.79         1.42 o
   4   2   3          8.11          3.62         1.50 o
   5   2   3         61.09         51.82         2.90 o
   6   2   3         23.41         21.81         2.22 o
   7   2   3          3.28          3.46         1.75 o
 -11   3   3         88.70         86.35         9.29 o
 -10   3   3          0.91          1.74         1.99 o
  -9   3   3        117.33        127.78         3.93 o
  -8   3   3         91.68         85.15         1.91 o
  -7   3   3         18.28         17.16         0.81 o
  -6   3   3        625.45        685.95         7.70 o
  -5   3   3         10.42         13.67         0.53 o
  -4   3   3         26.04         16.58         0.72 o
  -3   3   3       1634.07       1767.75        19.27 o
  -2   3   3          1.67          4.62         0.41 o
  -1   3   3        989.34       1050.74         8.26 o
   0   3   3        239.36        267.22         2.95 o
   1   3   3         32.94         36.46         0.85 o
   2   3   3        746.74        744.80         8.49 o
   3   3   3       1069.22       1037.04        14.74 o
   4   3   3        346.71        340.94         5.79 o
   5   3   3          1.18          1.41         1.19 o
   6   3   3         76.59         75.03         4.03 o
 -11   4   3         11.42          6.17         3.66 o
 -10   4   3          6.09          3.78         1.98 o
  -9   4   3         46.72         42.81         2.24 o
  -8   4   3        329.58        349.41         5.37 o
  -7   4   3        136.39        144.20         2.38 o
  -6   4   3         28.42         29.23         1.02 o
  -5   4   3        143.72        145.70         1.45 o
  -4   4   3         54.11         70.17         2.15 o
  -3   4   3          1.16          3.48         0.26 o
  -2   4   3        490.65        499.36         4.49 o
  -1   4   3        828.49        787.83         8.37 o
   0   4   3         57.19         54.92         0.97 o
   1   4   3        216.80        206.36         3.53 o
   2   4   3        219.00        213.09         3.35 o
   3   4   3         52.85         46.12         1.69 o
   4   4   3         24.37         26.29         1.61 o
   5   4   3         81.05         81.51         3.73 o
   6   4   3          0.63          1.44         1.79 o
 -11   5   3         25.13         24.05         2.97 o
 -10   5   3         36.29         36.67         4.12 o
  -9   5   3         34.40         30.66         2.19 o
  -8   5   3         79.20         75.01         3.71 o
  -7   5   3          2.39          1.05         0.45 o
  -6   5   3        211.11        204.37         2.29 o
  -5   5   3          0.47          0.39         0.61 o
  -4   5   3         20.73         27.50         1.54 o
  -3   5   3         17.65         28.65         1.11 o
  -2   5   3        282.98        310.84         4.12 o
  -1   5   3        105.53        115.13         1.97 o
   0   5   3        139.93        141.83         2.15 o
   1   5   3         55.26         58.27         3.46 o
   2   5   3         10.48         11.72         0.87 o
   3   5   3          0.63          1.44         0.80 o
   4   5   3        152.27        164.69         4.86 o
   5   5   3        100.38        107.82         5.98 o
 -11   6   3         74.04         75.85         4.61 o
 -10   6   3         20.04         19.38         2.11 o
  -9   6   3          2.28          4.31         1.43 o
  -8   6   3         45.74         46.58         2.42 o
  -7   6   3         11.49          9.58         1.63 o
  -6   6   3        153.67        142.88         2.37 o
  -5   6   3         61.88         53.00         2.66 o
  -4   6   3          0.12          0.08         0.80 o
  -3   6   3         27.40         23.15         1.48 o
  -2   6   3        368.95        374.91         5.04 o
  -1   6   3         25.85         22.67         1.34 o
   0   6   3         89.01         79.91         3.56 o
   1   6   3       1173.52       1209.46        26.40 o
   2   6   3        230.02        220.51         4.25 o
   3   6   3         19.92         12.07         1.27 o
   4   6   3          0.96          2.84         1.77 o
   5   6   3          1.58         -0.42         5.47 o
 -11   7   3         35.71         33.76         3.54 o
 -10   7   3        219.88        234.53         7.07 o
  -9   7   3          8.29         10.32         2.85 o
  -8   7   3          6.72          1.64         1.55 o
  -7   7   3         27.23         27.53         3.12 o
  -6   7   3          1.13          0.28         1.07 o
  -5   7   3        180.25        173.70         3.10 o
  -4   7   3         19.75         19.32         1.49 o
  -3   7   3        268.78        257.30         5.43 o
  -2   7   3        895.77        938.88        10.89 o
  -1   7   3        895.02        925.48        10.23 o
   0   7   3        535.94        544.04         8.08 o
   1   7   3         78.55         73.64         4.29 o
   2   7   3         18.36         20.92         1.38 o
   3   7   3        191.49        202.11         6.18 o
   4   7   3          5.76          9.53         6.46 o
 -10   8   3         82.90         83.97         4.25 o
  -9   8   3         15.13          9.27         1.86 o
  -8   8   3          5.33         10.54         1.97 o
  -7   8   3        121.64        119.47         8.27 o
  -6   8   3         26.93         20.87         1.46 o
  -5   8   3        322.40        320.88         9.33 o
  -4   8   3        447.16        456.00         5.86 o
  -3   8   3        513.49        508.46         9.13 o
  -2   8   3        106.98        112.60         4.57 o
  -1   8   3        366.63        374.81         9.29 o
   0   8   3        155.22        167.66         4.22 o
   1   8   3        123.14        111.08         4.38 o
   2   8   3         31.65         33.46         1.90 o
   3   8   3         42.06         32.91         4.27 o
 -10   9   3         72.46         78.45         4.47 o
  -9   9   3         44.65         50.70         4.13 o
  -8   9   3          0.21         -1.21         1.59 o
  -7   9   3          0.69          0.40         1.28 o
  -6   9   3         16.46         17.29         1.80 o
  -5   9   3        131.38        127.64         6.39 o
  -4   9   3        184.20        183.20         6.06 o
  -3   9   3        187.54        190.97         6.39 o
  -2   9   3         24.38         21.30         1.29 o
  -1   9   3        368.52        412.28         7.40 o
   0   9   3         93.09         91.90         3.57 o
   1   9   3          0.33          0.14         1.23 o
   2   9   3          0.33         -0.61         1.76 o
 -10  10   3          2.25          0.57         2.37 o
  -9  10   3          4.15          2.75         2.32 o
  -8  10   3         51.98         47.26         4.03 o
  -7  10   3         31.79         30.56         3.82 o
  -6  10   3        216.57        215.04         6.40 o
  -5  10   3          0.04          0.73         1.51 o
  -4  10   3          5.15          6.95         1.60 o
  -3  10   3         16.59         16.66         1.59 o
  -2  10   3         49.97         53.73         2.66 o
  -1  10   3        116.20        115.61         4.26 o
   0  10   3          7.37          6.59         2.01 o
   1  10   3          0.08         -2.08         2.17 o
  -9  11   3         48.86         45.88         3.96 o
  -8  11   3         20.88         16.62         2.70 o
  -7  11   3         17.24         14.31         2.29 o
  -6  11   3         33.53         31.31         3.12 o
  -5  11   3          1.99          3.55         1.50 o
  -4  11   3         28.98         26.90         2.42 o
  -3  11   3          1.23          2.22         2.01 o
  -2  11   3          0.05         -1.87         1.87 o
  -1  11   3          3.80          0.51         3.05 o
  -7  12   3         12.39         12.62         2.85 o
  -6  12   3         44.30         35.11         3.11 o
  -5  12   3         58.47         60.30         3.69 o
  -4  12   3         84.42         93.93         4.64 o
  -3  12   3         89.65         97.90         6.67 o
   1 -14   4          0.35          0.17         2.01 o
   2 -14   4          8.79          5.14         1.94 o
   3 -14   4          1.32         -0.51         2.24 o
   4 -14   4          6.26          3.51         1.75 o
   5 -14   4         69.38         72.81         8.07 o
  -1 -13   4          4.00          2.32         2.04 o
   0 -13   4          0.05         -1.62         1.62 o
   1 -13   4         56.00         63.84         2.86 o
   2 -13   4        245.29        250.27         8.36 o
   3 -13   4          5.06          4.27         1.58 o
   4 -13   4         51.20         38.97         2.92 o
   5 -13   4         30.23         19.03         2.00 o
   6 -13   4         10.67         14.54         3.97 o
  -2 -12   4          9.78          7.45         2.19 o
  -1 -12   4          5.29          3.98         1.55 o
   0 -12   4        347.80        385.90         7.91 o
   1 -12   4         31.94         34.73         1.94 o
   2 -12   4         30.22         36.86         1.95 o
   3 -12   4        740.82        780.30        22.95 o
   4 -12   4         27.30         25.07         1.94 o
   5 -12   4          9.82         11.90         2.47 o
   6 -12   4          4.85          1.61         2.02 o
   7 -12   4        102.55        105.18         4.69 o
  -4 -11   4          0.89          0.72         1.98 o
  -3 -11   4        179.33        182.64         6.85 o
  -2 -11   4          1.15         -0.50         1.84 o
  -1 -11   4         11.30          7.79         1.33 o
   0 -11   4          4.18          2.65         1.08 o
   1 -11   4        154.74        131.85         3.57 o
   2 -11   4         11.84          5.59         4.00 o
   3 -11   4         89.27        100.86         3.01 o
   4 -11   4        267.30        255.67         7.59 o
   5 -11   4          0.47         -1.08         1.08 o
   6 -11   4         45.28         43.43         2.37 o
   7 -11   4         18.20         13.65         1.60 o
   8 -11   4         18.64         12.65         2.47 o
  -5 -10   4         58.80         55.23         4.08 o
  -4 -10   4         12.95         10.19         2.06 o
  -3 -10   4         50.36         48.61         2.98 o
  -2 -10   4          0.27          0.59         1.65 o
  -1 -10   4         16.81         11.45         1.29 o
   0 -10   4        572.54        590.32        10.28 o
   1 -10   4         50.48         44.75         2.44 o
   2 -10   4        355.40        345.20         9.62 o
   3 -10   4         11.66          7.01         2.33 o
   4 -10   4         23.68         20.21         2.28 o
   5 -10   4         48.85         42.33         2.05 o
   6 -10   4         43.27         41.09         2.56 o
   7 -10   4        146.10        146.66         4.52 o
   8 -10   4          3.18          1.92         1.60 o
  -6  -9   4        130.09        126.23         6.65 o
  -5  -9   4         28.43         23.17         2.94 o
  -4  -9   4          2.86         -0.21         1.58 o
  -3  -9   4         84.48         88.63         4.21 o
  -2  -9   4        429.26        464.55         7.65 o
  -1  -9   4        636.98        659.95         8.71 o
   0  -9   4          3.25          3.96         0.74 o
   1  -9   4        333.97        353.13         6.01 o
   2  -9   4        366.99        370.30         5.79 o
   3  -9   4        341.88        365.56         6.19 o
   4  -9   4         36.33         34.36         1.79 o
   5  -9   4        440.13        466.43        11.41 o
   6  -9   4        235.59        247.35         5.15 o
   7  -9   4          2.48          1.94         1.62 o
   8  -9   4         13.62          9.13         2.08 o
  -6  -8   4         19.19         11.37         2.45 o
  -5  -8   4        107.14        105.18         4.14 o
  -4  -8   4          3.40          4.63         1.47 o
  -3  -8   4         14.83         11.30         1.20 o
  -2  -8   4         46.11         42.41         1.56 o
  -1  -8   4         26.47         22.13         2.34 o
   0  -8   4        275.11        281.75         4.34 o
   1  -8   4        285.68        323.30         6.06 o
   2  -8   4        109.36        105.23         2.76 o
   3  -8   4         13.81         13.05         0.79 o
   4  -8   4         45.97         46.37         3.01 o
   5  -8   4         53.93         52.46         2.36 o
   6  -8   4         27.32         19.86         1.60 o
   7  -8   4        207.93        202.50         6.88 o
   8  -8   4         66.31         65.74         3.51 o
   9  -8   4         87.24         87.22         5.16 o
  -7  -7   4        483.82        562.70        26.96 o
  -6  -7   4        302.99        288.83        11.11 o
  -5  -7   4        119.24        113.44         3.83 o
  -4  -7   4        183.48        168.51         3.44 o
  -3  -7   4          2.57          0.71         1.21 o
  -2  -7   4        772.75        793.45         8.72 o
  -1  -7   4         51.74         52.04         1.73 o
   0  -7   4       1090.39       1176.05        10.86 o
   1  -7   4         26.01         24.80         1.14 o
   2  -7   4          9.36         16.53         0.81 o
   3  -7   4        511.24        497.42         5.74 o
   4  -7   4        301.77        303.74         5.87 o
   5  -7   4         29.77         29.54         1.56 o
   6  -7   4         12.88         11.37         0.97 o
   7  -7   4         33.66         31.56         2.81 o
   8  -7   4         94.44         86.42         5.54 o
   9  -7   4          3.26          0.51         2.73 o
  -8  -6   4         12.42         12.76         3.24 o
  -7  -6   4        185.61        197.67         8.23 o
  -6  -6   4        186.04        178.59         4.93 o
  -5  -6   4         70.52         68.99         2.03 o
  -4  -6   4        288.98        306.29         4.42 o
  -3  -6   4        107.99        105.31         2.02 o
  -2  -6   4        156.94        135.19         2.46 o
  -1  -6   4       1420.93       1484.05        16.29 o
   0  -6   4        425.73        456.14         3.39 o
   1  -6   4        130.76        123.33         1.75 o
   2  -6   4          0.11          0.44         0.33 o
   3  -6   4        150.54        136.65         2.00 o
   4  -6   4        875.39        941.88        11.97 o
   5  -6   4         41.70         47.46         2.87 o
   6  -6   4         40.76         41.92         2.10 o
   7  -6   4        330.13        348.96        10.16 o
   8  -6   4         92.05         88.91         5.82 o
   9  -6   4          1.26          0.45         3.91 o
  -8  -5   4         92.49         84.70         7.14 o
  -7  -5   4          5.90          4.18         2.47 o
  -6  -5   4         69.07         66.50         2.47 o
  -5  -5   4         11.96          8.77         1.02 o
  -4  -5   4          2.90          4.02         0.79 o
  -3  -5   4          0.07          0.47         0.60 o
  -2  -5   4        582.99        618.75         5.95 o
  -1  -5   4       1061.45       1117.98         8.20 o
   0  -5   4        128.75        125.88         1.27 o
   1  -5   4         69.24         68.88         1.36 o
   2  -5   4          0.05          0.35         0.37 o
   3  -5   4         29.88         34.72         0.95 o
   4  -5   4        280.48        270.96         3.66 o
   5  -5   4        624.00        647.25         7.41 o
   6  -5   4         77.33         76.36         2.79 o
   7  -5   4        341.04        348.00         8.91 o
   8  -5   4          3.96          4.59         2.00 o
   9  -5   4         97.36         92.20         6.39 o
  -9  -4   4        272.53        335.33        13.31 o
  -8  -4   4          5.36          3.61         1.49 o
  -7  -4   4         62.37         53.05         2.89 o
  -6  -4   4         90.39         81.60         2.55 o
  -5  -4   4         92.09         81.23         1.47 o
  -4  -4   4         57.64         57.82         1.14 o
  -3  -4   4        451.42        463.36         3.07 o
  -2  -4   4        186.57        214.34         1.78 o
  -1  -4   4         75.81         85.36         0.94 o
   0  -4   4        541.83        496.41         3.98 o
   1  -4   4       1071.50       1016.09         7.94 o
   2  -4   4          3.57          2.63         0.31 o
   3  -4   4         96.70         94.93         1.60 o
   4  -4   4        152.51        151.86         2.24 o
   5  -4   4        185.13        180.68         3.39 o
   6  -4   4        194.94        194.98         4.87 o
   7  -4   4         16.95         11.96         1.60 o
   8  -4   4        285.44        285.88         8.40 o
  -9  -3   4         54.78         63.15         4.05 o
  -8  -3   4         29.63         33.86         2.59 o
  -7  -3   4         91.70         75.69         3.33 o
  -6  -3   4         58.03         49.70         1.26 o
  -5  -3   4       1452.70       1531.47        14.30 o
  -4  -3   4        517.09        525.52         4.16 o
  -3  -3   4        449.46        441.81         4.07 o
  -2  -3   4       1056.20       1094.81         8.38 o
  -1  -3   4         91.93         85.33         0.98 o
   0  -3   4         19.88         24.43         0.55 o
   1  -3   4         13.23         13.02         0.44 o
   2  -3   4       1200.32       1261.82         9.67 o
   3  -3   4         76.75         89.34         1.51 o
   4  -3   4         12.17         12.04         1.53 o
   5  -3   4        312.50        306.21         5.33 o
   6  -3   4         37.98         34.79         1.85 o
   7  -3   4        207.18        212.52         6.21 o
   8  -3   4         25.69         27.78         2.67 o
 -10  -2   4          2.79          0.45         2.91 o
  -9  -2   4         93.38         95.58         5.76 o
  -8  -2   4        190.59        201.23         5.30 o
  -7  -2   4        223.01        225.83         5.25 o
  -6  -2   4         63.23         64.77         1.39 o
  -5  -2   4          3.81          9.46         0.53 o
  -4  -2   4       1782.24       1911.42        14.50 o
  -3  -2   4          0.22         -0.27         0.27 o
  -2  -2   4        106.36        113.31         1.24 o
  -1  -2   4        740.82        734.24         5.81 o
   0  -2   4         57.30         55.58         0.76 o
   1  -2   4       1324.70       1411.52        11.26 o
   2  -2   4        607.18        632.71         6.25 o
   3  -2   4        277.39        278.32         3.67 o
   4  -2   4         69.24         56.55         2.44 o
   5  -2   4       1731.63       1847.16        30.00 o
   6  -2   4        110.73        105.69         3.21 o
   7  -2   4        972.39       1050.47        24.95 o
   8  -2   4         51.81         41.89         3.27 o
 -10  -1   4         20.28         12.78         3.12 o
  -9  -1   4          0.64         -0.77         1.33 o
  -8  -1   4        110.81        103.09         3.35 o
  -7  -1   4         52.04         53.06         1.70 o
  -6  -1   4        255.66        279.85         3.04 o
  -5  -1   4       1221.59       1248.53        11.74 o
  -4  -1   4        282.35        312.19         2.59 o
  -3  -1   4       1638.50       1758.44        15.99 o
  -2  -1   4         97.59         77.29         0.88 o
  -1  -1   4        909.09        869.36         7.44 o
   0  -1   4        921.02        876.37         8.04 o
   1  -1   4        513.82        538.21         4.53 o
   2  -1   4          3.16          3.07         0.56 o
   3  -1   4         25.57         22.85         1.56 o
   4  -1   4        597.53        633.84         7.66 o
   5  -1   4          0.30          0.39         1.42 o
   6  -1   4        299.17        303.39         6.71 o
   7  -1   4          4.73          5.21         1.65 o
   8  -1   4         28.98         27.30         3.30 o
 -10   0   4         19.90         14.52         3.14 o
  -9   0   4          0.00         -0.03         1.07 o
  -8   0   4        297.15        309.84         5.93 o
  -7   0   4        361.66        376.50         5.66 o
  -6   0   4       1100.77       1135.97        13.56 o
  -5   0   4        570.74        573.86         5.78 o
  -4   0   4         22.82         20.93         0.45 o
  -3   0   4         91.06         82.91         1.16 o
  -2   0   4        419.90        431.31         3.96 o
  -1   0   4        450.61        437.96         4.15 o
   0   0   4       2090.18       2201.80        21.89 o
   1   0   4       1052.96       1150.99        11.14 o
   2   0   4        582.47        605.52         4.94 o
   3   0   4        113.94        115.78         1.78 o
   4   0   4        189.42        174.33         2.06 o
   5   0   4          1.94          0.61         1.39 o
   6   0   4        140.93        139.24         4.48 o
   7   0   4         78.75         73.25         3.86 o
 -11   1   4         20.25          5.69         7.47 o
 -10   1   4        279.76        292.50        11.01 o
  -9   1   4         19.16         14.88         1.77 o
  -8   1   4        207.67        208.06         4.69 o
  -7   1   4         20.64         20.66         0.85 o
  -6   1   4         20.60         19.62         0.66 o
  -5   1   4        196.48        209.81         1.78 o
  -4   1   4       1470.86       1439.84        11.73 o
  -3   1   4         27.06         25.80         0.68 o
  -2   1   4         88.92         77.11         0.86 o
  -1   1   4       1150.68       1200.96        12.76 o
   0   1   4         75.62         73.44         1.59 o
   1   1   4        367.53        384.84         3.79 o
   2   1   4       1057.23       1058.13        20.61 o
   3   1   4        684.02        670.32         8.19 o
   4   1   4        283.09        263.73         4.82 o
   5   1   4        366.10        375.88         8.16 o
   6   1   4         23.20         18.61         1.84 o
   7   1   4          5.91          1.62         1.98 o
 -11   2   4         17.17         12.35         2.92 o
 -10   2   4         10.44          6.39         2.12 o
  -9   2   4          6.26          4.35         1.36 o
  -8   2   4         32.64         26.72         1.55 o
  -7   2   4        300.22        320.43         3.94 o
  -6   2   4         78.24         84.26         1.38 o
  -5   2   4       1011.89       1083.64         9.05 o
  -4   2   4        577.19        572.57         5.76 o
  -3   2   4         31.94         47.61         0.67 o
  -2   2   4       1049.10       1064.47         8.32 o
  -1   2   4         97.45         94.22         1.45 o
   0   2   4       1016.35       1162.75        10.10 o
   1   2   4         74.42         69.15         1.28 o
   2   2   4        424.87        430.90         5.08 o
   3   2   4         33.55         29.85         1.31 o
   4   2   4        221.66        211.27         4.84 o
   5   2   4         22.66         22.69         1.88 o
   6   2   4          1.87          3.19         1.57 o
 -11   3   4         56.84         53.46         6.34 o
 -10   3   4         21.05         15.56         2.14 o
  -9   3   4        165.30        167.04         5.39 o
  -8   3   4        197.89        200.96         3.72 o
  -7   3   4         35.74         33.03         1.33 o
  -6   3   4        237.20        233.56         2.45 o
  -5   3   4         77.59         86.13         1.72 o
  -4   3   4        426.11        445.35         4.83 o
  -3   3   4         20.28         23.37         0.70 o
  -2   3   4        380.68        454.31         3.76 o
  -1   3   4        853.27        930.09         7.92 o
   0   3   4         66.28         65.55         1.67 o
   1   3   4          9.23          8.66         0.94 o
   2   3   4          0.13          0.71         0.75 o
   3   3   4         44.95         36.83         2.35 o
   4   3   4         10.75          9.87         1.49 o
   5   3   4         51.00         54.66         2.95 o
   6   3   4         52.58         57.68         3.83 o
 -11   4   4         13.01         13.04         2.80 o
 -10   4   4         15.82         13.89         2.37 o
  -9   4   4          2.51          2.14         1.05 o
  -8   4   4        124.03        122.66         3.59 o
  -7   4   4         35.19         35.36         2.30 o
  -6   4   4        186.77        178.15         3.77 o
  -5   4   4        144.12        139.72         2.61 o
  -4   4   4        101.46        107.92         1.84 o
  -3   4   4        756.53        790.54         7.06 o
  -2   4   4        303.68        316.61         2.87 o
  -1   4   4        204.27        194.89         2.88 o
   0   4   4        617.18        643.08         9.90 o
   1   4   4        247.44        236.52         5.86 o
   2   4   4        749.27        744.42        16.68 o
   3   4   4        337.19        335.42         6.12 o
   4   4   4         82.29         87.41         3.54 o
   5   4   4         18.07         21.40         2.51 o
 -11   5   4          3.38          8.33         2.90 o
 -10   5   4          0.01          2.42         1.45 o
  -9   5   4         37.77         39.44         2.93 o
  -8   5   4         41.50         39.93         1.99 o
  -7   5   4        371.52        387.57         6.12 o
  -6   5   4        136.24        134.32         2.80 o
  -5   5   4         58.82         64.91         2.46 o
  -4   5   4        408.42        406.34         4.99 o
  -3   5   4         10.99         14.12         1.43 o
  -2   5   4        526.62        578.70         8.59 o
  -1   5   4         18.87         19.17         0.82 o
   0   5   4        742.52        786.76        11.45 o
   1   5   4         90.80         88.86         4.09 o
   2   5   4        114.20        102.40         2.81 o
   3   5   4        191.77        215.26         5.85 o
   4   5   4         76.29         69.91         3.89 o
   5   5   4         13.68          6.72         2.37 o
 -11   6   4          5.59          2.75         1.90 o
 -10   6   4        217.95        239.92         6.74 o
  -9   6   4         53.78         54.71         3.00 o
  -8   6   4         47.03         42.69         2.54 o
  -7   6   4         16.81         15.67         2.00 o
  -6   6   4         57.14         53.39         1.88 o
  -5   6   4          8.30          7.83         1.15 o
  -4   6   4         19.73         18.60         1.17 o
  -3   6   4        432.65        433.80         6.50 o
  -2   6   4         13.40         11.16         1.01 o
  -1   6   4         67.48         66.88         4.22 o
   0   6   4          9.98          8.12         2.45 o
   1   6   4        895.93        890.70        19.20 o
   2   6   4         29.81         31.87         2.30 o
   3   6   4          2.93          3.59         1.46 o
   4   6   4          6.38          2.39         1.85 o
 -11   7   4          5.95          5.98         2.38 o
 -10   7   4         15.98         15.49         2.35 o
  -9   7   4         75.27         71.84         3.67 o
  -8   7   4         36.04         35.46         2.24 o
  -7   7   4          2.45          3.78         1.16 o
  -6   7   4         32.26         29.73         2.24 o
  -5   7   4          9.33          6.42         2.48 o
  -4   7   4        295.71        300.41         5.14 o
  -3   7   4        991.98       1035.42         9.58 o
  -2   7   4        112.21        111.89         4.32 o
  -1   7   4        272.81        264.44         5.55 o
   0   7   4       1665.88       1761.61        42.55 o
   1   7   4          3.94          4.20         1.12 o
   2   7   4        713.89        785.79        17.84 o
   3   7   4          7.28          3.88         1.86 o
 -10   8   4         22.85         16.31         2.31 o
  -9   8   4        134.20        141.49         5.37 o
  -8   8   4        364.15        401.71         8.99 o
  -7   8   4         50.31         44.26         2.89 o
  -6   8   4          2.93          0.79         1.51 o
  -5   8   4          0.03         -0.76         0.94 o
  -4   8   4          4.37          4.44         2.40 o
  -3   8   4         39.42         35.54         2.46 o
  -2   8   4        868.46        948.31        14.91 o
  -1   8   4        255.41        270.94         6.13 o
   0   8   4          8.52          7.01         1.53 o
   1   8   4        168.22        176.47         5.54 o
   2   8   4          2.10          3.45         1.93 o
 -10   9   4          0.03          2.10         2.77 o
  -9   9   4          1.57          1.72         2.02 o
  -8   9   4          9.75          8.90         1.92 o
  -7   9   4         21.12         20.30         1.97 o
  -6   9   4         57.50         54.13         3.19 o
  -5   9   4        138.00        137.31         3.86 o
  -4   9   4         69.47         76.42         2.36 o
  -3   9   4        111.63        105.27         5.06 o
  -2   9   4          2.01          0.44         0.98 o
  -1   9   4        194.49        195.88         6.07 o
   0   9   4          3.04          5.60         1.62 o
   1   9   4         46.17         38.86         5.62 o
  -9  10   4         15.67         11.05         2.51 o
  -8  10   4         15.92         19.28         2.55 o
  -7  10   4         41.82         36.46         2.64 o
  -6  10   4        261.15        285.69         8.42 o
  -5  10   4         33.47         31.98         2.12 o
  -4  10   4        143.09        142.64         3.93 o
  -3  10   4          6.34          7.86         1.95 o
  -2  10   4        155.20        154.85         7.58 o
  -1  10   4          0.39          0.60         2.01 o
   0  10   4         30.54         20.78         2.95 o
  -8  11   4         30.32         29.71         2.72 o
  -7  11   4         14.88         14.58         3.37 o
  -6  11   4          0.08          0.83         2.23 o
  -5  11   4         12.30         12.09         1.65 o
  -4  11   4         73.07         75.77         3.61 o
  -3  11   4        254.77        308.39        11.12 o
  -2  11   4         39.11         35.29         3.44 o
  -6  12   4         26.61         23.63         3.42 o
  -5  12   4         49.76         46.73         3.93 o
   1 -14   5         62.87         51.41         3.18 o
   2 -14   5        222.47        255.41         7.97 o
   3 -14   5          1.37         -0.53         1.71 o
   4 -14   5         48.93         37.15         3.22 o
  -1 -13   5          0.39          0.31         1.79 o
   0 -13   5        360.37        406.48        11.06 o
   1 -13   5          2.34         -1.78         1.78 o
   2 -13   5         17.86          9.24         1.86 o
   3 -13   5         89.38         95.97         3.92 o
   4 -13   5         11.73         11.61         1.84 o
   5 -13   5         61.77         53.43         3.06 o
   6 -13   5         25.87         13.11         2.84 o
  -3 -12   5         26.34         25.76         2.60 o
  -2 -12   5          5.50          7.45         2.50 o
  -1 -12   5         86.86         95.93         3.64 o
   0 -12   5        118.06        107.55         3.40 o
   1 -12   5          0.45          1.58         1.30 o
   2 -12   5          2.41          1.38         1.21 o
   3 -12   5        184.72        170.12         5.91 o
   4 -12   5         35.81         28.00         2.03 o
   5 -12   5          7.37          6.31         2.05 o
   6 -12   5         93.40         82.74         3.79 o
   7 -12   5         13.47         10.58         3.40 o
  -4 -11   5         12.67         14.79         2.50 o
  -3 -11   5         55.12         46.39         3.53 o
  -2 -11   5        301.52        309.63         8.91 o
  -1 -11   5        194.38        212.49         5.02 o
   0 -11   5        375.88        425.45         7.64 o
   1 -11   5          5.46          5.06         1.10 o
   2 -11   5        136.18        135.83         3.36 o
   3 -11   5         19.24         15.14         1.54 o
   4 -11   5        270.27        280.09         7.01 o
   5 -11   5         14.94          7.16         2.23 o
   6 -11   5        102.65        103.54         3.98 o
   7 -11   5        169.53        176.52         6.76 o
  -5 -10   5        153.28        154.34         6.61 o
  -4 -10   5         60.16         52.22         3.11 o
  -3 -10   5          2.17          3.04         1.53 o
  -2 -10   5        432.24        470.01         9.78 o
  -1 -10   5         30.99         34.77         3.14 o
   0 -10   5         62.27         54.88         1.78 o
   1 -10   5        320.03        328.29         5.86 o
   2 -10   5          3.59          2.56         0.86 o
   3 -10   5         73.11         69.10         3.57 o
   4 -10   5         32.49         25.50         2.32 o
   5 -10   5         41.78         36.20         2.03 o
   6 -10   5        289.64        315.65         6.97 o
   7 -10   5          8.80          7.86         1.81 o
   8 -10   5          5.32          7.90         2.71 o
  -6  -9   5          1.83          0.73         2.45 o
  -5  -9   5        197.44        214.98         6.86 o
  -4  -9   5          1.47          0.08         1.60 o
  -3  -9   5         20.81         17.73         1.49 o
  -2  -9   5        199.13        189.70         4.00 o
  -1  -9   5          0.06          1.38         1.30 o
   0  -9   5         38.53         39.82         2.52 o
   1  -9   5        344.67        340.20         4.77 o
   2  -9   5        231.73        230.95         4.65 o
   3  -9   5         66.27         62.74         2.51 o
   4  -9   5          0.27         -0.83         2.53 o
   5  -9   5         17.26         16.88         1.59 o
   6  -9   5         76.19         78.66         2.78 o
   7  -9   5         66.81         65.25         3.32 o
   8  -9   5         14.79         12.33         2.34 o
  -7  -8   5          1.81          2.65         4.18 o
  -6  -8   5          8.74          8.66         2.17 o
  -5  -8   5          3.03          4.80         1.68 o
  -4  -8   5       1402.32       1478.71        27.23 o
  -3  -8   5        118.95        123.52         3.64 o
  -2  -8   5        378.53        388.81         6.94 o
  -1  -8   5        288.42        302.41         4.04 o
   0  -8   5          2.56          3.37         0.58 o
   1  -8   5          2.78          3.79         0.66 o
   2  -8   5        299.72        306.34         4.95 o
   3  -8   5          1.98          1.53         1.08 o
   4  -8   5        138.96        148.13         4.27 o
   5  -8   5        540.80        579.95         8.61 o
   6  -8   5         56.67         49.62         2.48 o
   7  -8   5        307.48        324.41         7.77 o
   8  -8   5        133.54        117.04         7.19 o
  -7  -7   5         60.28         61.33         5.09 o
  -6  -7   5        114.39        122.30         4.23 o
  -5  -7   5        599.85        651.64        12.12 o
  -4  -7   5        277.24        300.71         4.94 o
  -3  -7   5       2140.44       2251.38        38.87 o
  -2  -7   5         89.53         94.82         2.20 o
  -1  -7   5         20.25         21.19         1.31 o
   0  -7   5        423.46        417.66         3.87 o
   1  -7   5        302.24        308.19         4.38 o
   2  -7   5          3.43          3.22         0.57 o
   3  -7   5        291.25        293.49         4.26 o
   4  -7   5        498.80        512.87         8.21 o
   5  -7   5          2.30          1.79         1.18 o
   6  -7   5         91.30         90.34         2.97 o
   7  -7   5          3.77          5.32         1.99 o
   8  -7   5         94.26         90.26         5.92 o
  -8  -6   5         40.17         41.35         4.69 o
  -7  -6   5        689.21        770.25        16.68 o
  -6  -6   5          2.71          2.11         1.18 o
  -5  -6   5        907.73        898.34        11.97 o
  -4  -6   5        846.67        813.61        10.24 o
  -3  -6   5         22.54         20.84         1.53 o
  -2  -6   5        156.78        135.91         2.00 o
  -1  -6   5        310.66        336.82         3.84 o
   0  -6   5        591.45        600.57         5.07 o
   1  -6   5         26.45         36.28         1.18 o
   2  -6   5        108.66         96.36         2.12 o
   3  -6   5          4.15          3.09         0.68 o
   4  -6   5         15.28         15.50         1.39 o
   5  -6   5        159.62        148.35         2.78 o
   6  -6   5         54.70         60.60         2.59 o
   7  -6   5        100.38         94.02         3.69 o
   8  -6   5         63.96         60.58         3.80 o
  -9  -5   5          0.07          1.56         2.83 o
  -8  -5   5         45.46         43.72         4.15 o
  -7  -5   5         92.49         86.94         4.91 o
  -6  -5   5        728.57        774.50        11.34 o
  -5  -5   5        586.65        598.64        10.31 o
  -4  -5   5       1006.41        974.42         7.89 o
  -3  -5   5         77.60         75.69         1.74 o
  -2  -5   5        452.80        440.96         3.70 o
  -1  -5   5        801.50        916.55         7.96 o
   0  -5   5          7.67          8.04         0.42 o
   1  -5   5        519.45        482.93         4.46 o
   2  -5   5       1060.65       1070.90        11.25 o
   3  -5   5        173.87        191.56         2.29 o
   4  -5   5         42.54         41.02         2.48 o
   5  -5   5        175.38        185.72         4.88 o
   6  -5   5         68.39         70.83         2.99 o
   7  -5   5         75.36         67.19         3.51 o
   8  -5   5        150.82        159.69         7.12 o
  -9  -4   5        319.37        334.52        13.45 o
  -8  -4   5          3.66          4.67         1.63 o
  -7  -4   5          6.26          1.67         0.93 o
  -6  -4   5        144.17        159.32         3.65 o
  -5  -4   5        412.22        414.64         4.46 o
  -4  -4   5          5.98          7.90         0.63 o
  -3  -4   5       1493.03       1714.78        13.55 o
  -2  -4   5        244.72        250.93         2.31 o
  -1  -4   5          0.51          1.34         0.40 o
   0  -4   5         32.18         42.91         1.09 o
   1  -4   5        152.62        152.70         1.67 o
   2  -4   5       1556.06       1596.72        13.14 o
   3  -4   5         79.92         79.26         1.44 o
   4  -4   5          0.69          0.11         0.96 o
   5  -4   5         10.16          9.30         1.69 o
   6  -4   5          3.40          3.35         1.27 o
   7  -4   5          0.08         -0.85         1.68 o
   8  -4   5        294.01        310.73        13.70 o
 -10  -3   5          9.98          8.51         3.46 o
  -9  -3   5         84.14         76.27         3.91 o
  -8  -3   5        108.21        106.45         3.40 o
  -7  -3   5        288.61        279.60         6.34 o
  -6  -3   5         40.14         30.49         2.04 o
  -5  -3   5         45.28         46.11         1.43 o
  -4  -3   5          3.95          7.84         0.63 o
  -3  -3   5        723.73        761.20         9.94 o
  -2  -3   5       2370.37       2546.29        24.71 o
  -1  -3   5        559.31        662.56         5.82 o
   0  -3   5         87.82         84.21         1.29 o
   1  -3   5         27.25         29.24         1.16 o
   2  -3   5         48.92         46.59         1.75 o
   3  -3   5        632.17        644.64         6.40 o
   4  -3   5         56.89         48.34         1.60 o
   5  -3   5         26.49         25.91         2.25 o
   6  -3   5          1.15          2.56         1.26 o
   7  -3   5         13.10          8.94         2.32 o
   8  -3   5         77.39         73.34         4.32 o
 -10  -2   5         21.03         22.32         3.55 o
  -9  -2   5          0.64          1.07         1.50 o
  -8  -2   5        214.05        224.59         6.38 o
  -7  -2   5        320.41        332.05         6.72 o
  -6  -2   5        862.27        862.33         9.53 o
  -5  -2   5         70.00         63.40         1.20 o
  -4  -2   5        546.24        584.85         6.53 o
  -3  -2   5       1768.63       1947.79        18.28 o
  -2  -2   5          9.20          4.48         0.37 o
  -1  -2   5        969.96        961.72        10.72 o
   0  -2   5        561.24        571.21         4.53 o
   1  -2   5        161.53        164.20         1.72 o
   2  -2   5        529.40        573.45         6.07 o
   3  -2   5        265.12        267.20         3.20 o
   4  -2   5         38.42         33.75         2.63 o
   5  -2   5        358.21        374.77         7.63 o
   6  -2   5         73.83         73.52         2.94 o
   7  -2   5          0.01         -1.80         1.80 o
 -10  -1   5          4.93          1.20         1.81 o
  -9  -1   5         13.52         11.38         1.75 o
  -8  -1   5         40.80         39.06         1.84 o
  -7  -1   5        510.34        510.85         7.07 o
  -6  -1   5          4.13          5.21         0.48 o
  -5  -1   5       1030.81       1170.98        10.83 o
  -4  -1   5       1124.48       1194.68        11.47 o
  -3  -1   5          5.10         10.64         0.48 o
  -2  -1   5         46.72         31.05         0.50 o
  -1  -1   5        131.98        111.96         1.36 o
   0  -1   5       1430.78       1572.83        12.80 o
   1  -1   5        390.77        397.74         3.61 o
   2  -1   5         11.65          7.92         0.70 o
   3  -1   5        111.68        107.24         3.95 o
   4  -1   5         80.40         83.96         2.79 o
   5  -1   5         19.42         15.89         1.38 o
   6  -1   5        112.22         98.53         3.62 o
   7  -1   5        108.00        123.21         5.02 o
 -10   0   5        130.85        111.39         6.54 o
  -9   0   5        121.46        116.99         3.96 o
  -8   0   5         12.47         12.23         1.13 o
  -7   0   5        155.89        148.05         2.54 o
  -6   0   5        554.38        562.80         5.12 o
  -5   0   5         20.84         15.81         0.60 o
  -4   0   5        502.86        549.53         4.19 o
  -3   0   5        553.81        517.28         4.43 o
  -2   0   5          0.50          0.60         0.30 o
  -1   0   5       2199.33       2265.57        19.14 o
   0   0   5         30.36         25.72         0.93 o
   1   0   5        230.73        235.96         2.55 o
   2   0   5         10.07          3.96         1.02 o
   3   0   5        440.73        464.80         6.64 o
   4   0   5        305.05        305.01         7.68 o
   5   0   5        357.71        372.74         7.19 o
   6   0   5         17.90         15.13         1.97 o
   7   0   5         90.84         99.69         5.08 o
 -11   1   5         15.97         13.56         4.53 o
 -10   1   5          3.70          6.01         1.76 o
  -9   1   5        159.39        161.18         4.34 o
  -8   1   5        185.34        175.25         4.62 o
  -7   1   5        573.85        595.18         6.25 o
  -6   1   5        158.88        155.08         1.94 o
  -5   1   5         19.79         16.58         0.63 o
  -4   1   5        181.74        213.15         1.97 o
  -3   1   5         45.92         45.80         1.29 o
  -2   1   5       1697.53       1750.71        15.08 o
  -1   1   5         12.60          9.11         0.56 o
   0   1   5        993.85       1092.31        12.09 o
   1   1   5         57.32         54.06         1.94 o
   2   1   5        942.69       1004.88        11.67 o
   3   1   5       1050.34       1080.36        18.51 o
   4   1   5          5.86          2.32         1.85 o
   5   1   5         30.83         24.79         2.08 o
   6   1   5         20.00         23.29         2.57 o
 -11   2   5        300.24        300.82        16.62 o
 -10   2   5         84.42         84.30         3.57 o
  -9   2   5        172.87        173.23         5.13 o
  -8   2   5        380.67        391.36         5.49 o
  -7   2   5        114.17        120.65         2.12 o
  -6   2   5        308.94        324.59         3.89 o
  -5   2   5         22.21         14.95         0.51 o
  -4   2   5         92.06        113.31         1.33 o
  -3   2   5        146.48        122.66         1.37 o
  -2   2   5       3406.39       3750.10        35.27 o
  -1   2   5        244.36        266.64         2.71 o
   0   2   5       1047.99       1158.54        15.38 o
   1   2   5        798.00        846.99         9.06 o
   2   2   5        147.63        135.93         2.22 o
   3   2   5         99.04         94.88         3.45 o
   4   2   5        158.06        145.21         4.66 o
   5   2   5        129.50        128.54         5.20 o
   6   2   5          0.85          2.58         2.00 o
 -11   3   5         68.06         57.20         4.70 o
 -10   3   5        295.62        311.70        12.04 o
  -9   3   5         29.01         23.18         1.77 o
  -8   3   5        190.97        195.72         4.27 o
  -7   3   5        251.50        275.19         3.08 o
  -6   3   5        399.79        428.06         5.84 o
  -5   3   5          3.22          1.93         0.65 o
  -4   3   5          0.09          0.15         0.51 o
  -3   3   5        460.29        467.25         4.16 o
  -2   3   5         17.94         10.77         0.68 o
  -1   3   5        841.62        893.67        10.86 o
   0   3   5        158.94        141.54         2.79 o
   1   3   5         74.62         76.34         2.40 o
   2   3   5        723.77        706.78        16.65 o
   3   3   5        247.58        248.07         6.12 o
   4   3   5         26.73         25.39         2.09 o
   5   3   5        123.49        135.21         6.30 o
 -11   4   5         91.61         84.53         4.98 o
 -10   4   5          5.71          1.69         1.80 o
  -9   4   5        291.01        310.00         7.65 o
  -8   4   5          1.47          2.31         1.76 o
  -7   4   5        176.72        164.96         4.27 o
  -6   4   5          0.45          1.13         0.78 o
  -5   4   5         12.95         14.85         1.24 o
  -4   4   5        522.18        538.60         8.08 o
  -3   4   5        156.33        154.89         2.65 o
  -2   4   5        152.36        160.87         2.32 o
  -1   4   5         33.64         32.69         1.56 o
   0   4   5        693.63        710.12        10.25 o
   1   4   5        536.86        505.97        13.25 o
   2   4   5          0.20          1.63         2.30 o
   3   4   5          0.41          1.91         1.66 o
   4   4   5          0.13          1.02         1.70 o
   5   4   5         77.19         91.26         5.80 o
 -11   5   5        183.29        204.62         7.25 o
 -10   5   5         86.09         77.89         3.77 o
  -9   5   5          0.57          0.60         1.27 o
  -8   5   5        367.32        388.75        10.02 o
  -7   5   5         99.43         93.41         2.65 o
  -6   5   5          3.88          3.30         1.06 o
  -5   5   5        415.84        418.71         7.03 o
  -4   5   5        361.37        359.17         5.91 o
  -3   5   5        127.86        145.15         2.42 o
  -2   5   5         66.61         66.99         1.41 o
  -1   5   5        128.62        119.34         8.48 o
   0   5   5        185.92        170.65         5.43 o
   1   5   5          1.31         -1.00         1.75 o
   2   5   5        277.18        273.57         6.19 o
   3   5   5        339.96        348.45        12.90 o
   4   5   5        157.75        172.43         6.57 o
 -11   6   5          0.67          0.42         2.16 o
 -10   6   5        293.32        313.94        10.52 o
  -9   6   5         62.80         68.45         3.15 o
  -8   6   5        130.01        134.16         4.02 o
  -7   6   5         30.27         26.57         1.65 o
  -6   6   5         36.52         41.96         3.35 o
  -5   6   5        273.55        279.12         5.95 o
  -4   6   5         76.41         81.42         2.38 o
  -3   6   5         96.73         94.08         2.98 o
  -2   6   5        606.01        614.03         7.45 o
  -1   6   5        288.76        310.69         6.53 o
   0   6   5        126.64        124.23         7.83 o
   1   6   5        277.45        279.37         8.99 o
   2   6   5        136.91        124.74         6.43 o
   3   6   5        128.70        131.39         7.31 o
 -11   7   5        208.56        215.86         9.34 o
 -10   7   5          0.79         -0.81         2.06 o
  -9   7   5        129.19        120.95         4.45 o
  -8   7   5         35.91         24.99         1.94 o
  -7   7   5         16.04         14.20         3.54 o
  -6   7   5        399.94        412.39        12.15 o
  -5   7   5          0.01          0.38         2.34 o
  -4   7   5        117.17        109.81         6.29 o
  -3   7   5         37.74         33.60         2.04 o
  -2   7   5         36.20         39.69         3.55 o
  -1   7   5          0.02         -1.45         1.45 o
   0   7   5         73.41         68.09         3.26 o
   1   7   5        125.21        123.72         3.92 o
   2   7   5         66.80         66.12         4.13 o
 -10   8   5        135.74        128.92         6.46 o
  -9   8   5          2.28          2.92         1.51 o
  -8   8   5          0.13          0.17         1.62 o
  -7   8   5         28.46         25.28         1.86 o
  -6   8   5        117.10        117.54         3.55 o
  -5   8   5        284.94        295.63         7.18 o
  -4   8   5         27.91         25.05         2.48 o
  -3   8   5          0.26          0.35         1.04 o
  -2   8   5        309.54        330.96        11.18 o
  -1   8   5          7.03          6.51         1.82 o
   0   8   5         74.69         70.95         5.04 o
   1   8   5        176.39        189.61         6.78 o
 -10   9   5         52.99         51.39         3.97 o
  -9   9   5          0.31          0.29         1.64 o
  -8   9   5         51.10         51.08         2.99 o
  -7   9   5         27.42         24.16         2.09 o
  -6   9   5         89.10         82.84         4.06 o
  -5   9   5        181.65        199.85         5.80 o
  -4   9   5        280.85        312.07         8.51 o
  -3   9   5          0.23         -1.26         1.26 o
  -2   9   5        525.01        585.34        23.46 o
  -1   9   5         15.44         12.04         2.14 o
   0   9   5         93.43         93.18         6.17 o
  -9  10   5          1.36          2.53         2.08 o
  -8  10   5         36.46         43.23         3.24 o
  -7  10   5          2.07          1.88         1.93 o
  -6  10   5         97.12         97.20         3.92 o
  -5  10   5         56.55         59.94         2.88 o
  -4  10   5         57.41         57.47         2.92 o
  -3  10   5         79.42         82.34         3.80 o
  -2  10   5         23.75         18.70         2.77 o
  -1  10   5          0.87          1.72         1.96 o
  -8  11   5          6.35          6.90         2.66 o
  -7  11   5        320.06        357.09        16.22 o
  -6  11   5         11.48         10.05         1.83 o
  -5  11   5        160.38        173.68         7.06 o
  -4  11   5        266.79        291.04        10.54 o
  -3  11   5          0.14          1.65         1.83 o
   1 -14   6         46.23         41.09         3.17 o
   2 -14   6        159.98        188.22         6.91 o
   3 -14   6          0.01          2.38         1.90 o
   4 -14   6          0.70          2.17         2.15 o
  -1 -13   6         24.92         25.84         2.84 o
   0 -13   6         40.99         41.14         2.34 o
   1 -13   6         19.99         17.63         2.29 o
   2 -13   6         17.37         15.59         2.15 o
   3 -13   6         55.82         57.96         3.57 o
   4 -13   6         35.50         30.38         3.37 o
   5 -13   6          3.34          4.75         2.01 o
  -3 -12   6          0.13          0.52         2.13 o
  -2 -12   6        433.75        499.43        12.67 o
  -1 -12   6         32.33         29.37         2.16 o
   0 -12   6         89.79         88.12         3.11 o
   1 -12   6         20.77         20.57         1.68 o
   2 -12   6        126.42        122.89         5.24 o
   3 -12   6          2.32          2.90         1.39 o
   4 -12   6         16.16         13.43         2.36 o
   5 -12   6         61.94         57.23         3.76 o
   6 -12   6         22.67         17.97         2.65 o
  -4 -11   6         23.63         16.72         2.57 o
  -3 -11   6        127.94        147.46         5.58 o
  -2 -11   6          8.55          7.78         1.30 o
  -1 -11   6         48.25         38.09         2.05 o
   0 -11   6        152.86        157.89         4.05 o
   1 -11   6         69.80         77.38         2.37 o
   2 -11   6          0.14          0.28         0.95 o
   3 -11   6         42.96         36.71         1.87 o
   4 -11   6         26.34         23.37         1.91 o
   5 -11   6         28.29         22.80         2.70 o
   6 -11   6        120.17        119.25         4.65 o
   7 -11   6          5.07          4.94         2.52 o
  -5 -10   6        290.43        332.38        10.77 o
  -4 -10   6         39.92         33.71         2.43 o
  -3 -10   6        105.64        110.62         3.57 o
  -2 -10   6         87.65         89.19         2.50 o
  -1 -10   6          3.69          1.73         1.59 o
   0 -10   6          0.68          1.11         1.08 o
   1 -10   6         83.73         87.33         4.79 o
   2 -10   6         23.68         17.36         1.61 o
   3 -10   6        136.23        132.91         4.09 o
   4 -10   6         12.62         12.68         1.31 o
   5 -10   6          3.55          3.01         1.34 o
   6 -10   6         22.02         22.41         2.52 o
   7 -10   6         33.39         26.74         3.37 o
  -6  -9   6         19.63         14.46         2.54 o
  -5  -9   6          6.34          8.46         1.94 o
  -4  -9   6        202.56        198.17         4.88 o
  -3  -9   6        121.76        128.42         4.95 o
  -2  -9   6        766.29        781.40        11.42 o
  -1  -9   6         25.41         20.91         1.64 o
   0  -9   6        237.24        241.32         4.88 o
   1  -9   6         10.59         10.48         1.06 o
   2  -9   6        237.84        242.44         8.49 o
   3  -9   6          0.11         -0.60         1.39 o
   4  -9   6         97.96         98.38         5.06 o
   5  -9   6          0.13         -1.13         1.13 o
   6  -9   6          1.66          0.66         1.52 o
   7  -9   6         19.11         11.24         2.35 o
  -7  -8   6        188.02        185.28         8.55 o
  -6  -8   6        227.17        248.21         7.06 o
  -5  -8   6         16.37          9.37         1.65 o
  -4  -8   6        116.44        117.41         3.52 o
  -3  -8   6        969.53        976.79        14.43 o
  -2  -8   6        651.02        651.80         9.77 o
  -1  -8   6       1098.28       1148.72        13.62 o
   0  -8   6        690.29        708.00         7.57 o
   1  -8   6         97.14         93.17         2.91 o
   2  -8   6         63.10         56.48         2.05 o
   3  -8   6         30.00         26.83         1.20 o
   4  -8   6        526.16        540.32         6.84 o
   5  -8   6         31.99         26.74         1.86 o
   6  -8   6         53.43         49.97         2.61 o
   7  -8   6          7.59          9.01         3.06 o
  -8  -7   6          0.65          3.97         2.97 o
  -7  -7   6         64.11         68.15         3.69 o
  -6  -7   6        351.19        363.02         9.03 o
  -5  -7   6        431.12        483.25         8.59 o
  -4  -7   6         52.15         49.89         2.62 o
  -3  -7   6         86.72         89.86         3.65 o
  -2  -7   6       1006.30       1029.30        12.25 o
  -1  -7   6        480.50        445.58         6.14 o
   0  -7   6        718.66        702.54         7.23 o
   1  -7   6          0.61          0.86         0.92 o
   2  -7   6         24.98         24.93         1.60 o
   3  -7   6         48.99         50.01         2.07 o
   4  -7   6         31.56         29.39         1.78 o
   5  -7   6        117.57        111.39         2.94 o
   6  -7   6         69.43         60.36         2.53 o
   7  -7   6          0.95          2.13         1.54 o
   8  -7   6          8.07          7.48         3.15 o
  -8  -6   6          0.90          2.37         3.17 o
  -7  -6   6          7.03          6.41         1.57 o
  -6  -6   6        173.49        175.50         4.23 o
  -5  -6   6         96.49         98.36         2.57 o
  -4  -6   6       1846.47       1877.44        21.81 o
  -3  -6   6          8.87          8.39         1.20 o
  -2  -6   6         53.68         53.11         1.74 o
  -1  -6   6          5.08          7.11         0.42 o
   0  -6   6        379.67        386.02         4.49 o
   1  -6   6        244.95        247.74         3.09 o
   2  -6   6        296.62        311.09         4.84 o
   3  -6   6        149.28        144.73         2.35 o
   4  -6   6         15.06         16.40         0.86 o
   5  -6   6        304.13        318.16        10.04 o
   6  -6   6         21.63         22.87         2.19 o
   7  -6   6          3.93          5.89         2.07 o
  -9  -5   6         49.55         53.86         5.19 o
  -8  -5   6        213.67        226.37         9.82 o
  -7  -5   6         83.92         86.42         2.93 o
  -6  -5   6        479.68        486.47         7.53 o
  -5  -5   6          0.21         -0.62         1.00 o
  -4  -5   6         34.99         38.94         1.43 o
  -3  -5   6        244.41        242.53         3.57 o
  -2  -5   6         56.35         57.12         1.20 o
  -1  -5   6          1.33          0.84         0.46 o
   0  -5   6        501.81        534.46         7.46 o
   1  -5   6         17.93         19.65         0.79 o
   2  -5   6        348.69        343.51         4.46 o
   3  -5   6         39.76         32.44         1.26 o
   4  -5   6        192.25        181.59         5.37 o
   5  -5   6          3.05          3.14         2.32 o
   6  -5   6        374.54        419.73        12.30 o
   7  -5   6         16.43         14.48         2.10 o
  -9  -4   6        105.72        111.22         5.78 o
  -8  -4   6        185.95        185.80         5.69 o
  -7  -4   6         15.53         13.35         1.15 o
  -6  -4   6        401.24        383.95         6.57 o
  -5  -4   6         17.75         18.35         0.90 o
  -4  -4   6          3.34          2.45         0.36 o
  -3  -4   6         79.58         61.51         1.80 o
  -2  -4   6         89.09         69.64         1.01 o
  -1  -4   6        488.39        490.55         4.47 o
   0  -4   6        227.32        241.63         3.45 o
   1  -4   6         49.59         45.40         1.16 o
   2  -4   6         17.44         22.37         1.02 o
   3  -4   6        182.71        168.98         3.13 o
   4  -4   6         72.01         63.63         2.00 o
   5  -4   6          0.93          0.14         1.19 o
   6  -4   6         10.38          8.71         2.18 o
   7  -4   6          3.37          2.09         2.07 o
 -10  -3   6         78.40         68.48         5.33 o
  -9  -3   6         28.75         29.67         3.53 o
  -8  -3   6        237.22        246.97         7.03 o
  -7  -3   6        307.26        322.85         5.00 o
  -6  -3   6       1133.65       1118.73        12.01 o
  -5  -3   6        262.77        271.08         3.27 o
  -4  -3   6          4.72          5.05         0.48 o
  -3  -3   6         54.90         38.95         0.98 o
  -2  -3   6         37.55         36.49         0.72 o
  -1  -3   6        917.16       1017.15         7.96 o
   0  -3   6       2216.27       2379.02        22.34 o
   1  -3   6         76.07         75.91         1.76 o
   2  -3   6         11.00         10.22         0.93 o
   3  -3   6        191.38        194.00         4.80 o
   4  -3   6         31.85         27.85         2.34 o
   5  -3   6         24.17         20.33         1.63 o
   6  -3   6        373.64        383.65        10.67 o
   7  -3   6          2.92          5.53         2.09 o
 -10  -2   6        126.74        130.84         8.77 o
  -9  -2   6          2.14         -0.95         1.98 o
  -8  -2   6        223.58        226.78         5.41 o
  -7  -2   6        111.34        114.83         1.96 o
  -6  -2   6         99.93        110.28         1.73 o
  -5  -2   6         76.36         76.12         1.27 o
  -4  -2   6        398.02        413.22         4.39 o
  -3  -2   6          3.87          7.06         0.60 o
  -2  -2   6       1065.60       1158.74        12.20 o
  -1  -2   6         16.73         16.36         0.46 o
   0  -2   6        510.30        500.66         4.33 o
   1  -2   6        223.05        207.14         2.79 o
   2  -2   6         41.32         34.92         1.94 o
   3  -2   6         31.38         26.51         1.83 o
   4  -2   6        303.50        318.92         6.28 o
   5  -2   6         72.96         77.10         3.61 o
   6  -2   6        159.95        161.80         5.51 o
   7  -2   6         13.87         16.27         3.19 o
 -10  -1   6        190.99        189.76         9.30 o
  -9  -1   6         13.32          8.32         1.40 o
  -8  -1   6        422.54        432.17         7.07 o
  -7  -1   6         25.53         24.22         1.12 o
  -6  -1   6         49.18         45.15         1.24 o
  -5  -1   6        404.45        385.77         4.81 o
  -4  -1   6        158.90        133.79         2.38 o
  -3  -1   6         84.80        103.00         1.88 o
  -2  -1   6        843.56        867.25         8.00 o
  -1  -1   6        272.61        250.82         2.43 o
   0  -1   6         14.15          4.23         0.68 o
   1  -1   6       1114.26       1133.19        15.21 o
   2  -1   6          0.06          1.20         0.81 o
   3  -1   6        214.00        220.34         4.38 o
   4  -1   6          0.52          0.34         1.02 o
   5  -1   6         52.85         46.27         2.43 o
   6  -1   6          0.89          1.17         1.60 o
 -11   0   6          5.22          1.62         4.74 o
 -10   0   6        390.28        374.95        15.90 o
  -9   0   6        173.91        197.93         4.46 o
  -8   0   6        386.58        391.48         7.17 o
  -7   0   6        235.09        239.02         3.40 o
  -6   0   6         25.86         26.04         0.84 o
  -5   0   6        110.65        135.12         1.63 o
  -4   0   6        557.51        550.06         4.44 o
  -3   0   6         45.03         58.51         0.88 o
  -2   0   6        111.53        138.05         1.40 o
  -1   0   6         75.86         75.33         1.56 o
   0   0   6        344.69        340.65         3.73 o
   1   0   6        176.30        160.31         2.63 o
   2   0   6        194.29        178.95         2.37 o
   3   0   6         32.07         25.30         2.24 o
   4   0   6        365.85        353.44         6.15 o
   5   0   6         42.27         39.08         2.34 o
   6   0   6          0.69          2.47         1.93 o
 -11   1   6         85.17         85.21         9.92 o
 -10   1   6        207.36        221.30         6.26 o
  -9   1   6        711.64        777.54        14.08 o
  -8   1   6        278.71        305.11         4.98 o
  -7   1   6         48.30         49.48         1.38 o
  -6   1   6        705.75        734.70         9.23 o
  -5   1   6         22.49         18.26         0.82 o
  -4   1   6        229.06        233.63         2.45 o
  -3   1   6          3.17          3.19         0.48 o
  -2   1   6        387.61        375.98         3.80 o
  -1   1   6        755.18        746.71         9.91 o
   0   1   6        121.11        111.28         2.02 o
   1   1   6         77.76         85.34         2.19 o
   2   1   6        260.38        266.68         4.68 o
   3   1   6         22.12         16.00         2.71 o
   4   1   6        277.35        285.25         6.11 o
   5   1   6        154.96        174.30         6.18 o
   6   1   6         32.05         34.92         5.05 o
 -11   2   6         39.74         34.11         4.53 o
 -10   2   6        834.85        909.57        19.76 o
  -9   2   6         49.14         43.99         3.58 o
  -8   2   6        206.81        212.39         4.54 o
  -7   2   6         45.40         49.58         1.68 o
  -6   2   6        323.23        326.00         3.82 o
  -5   2   6         69.03         62.16         2.12 o
  -4   2   6        202.32        209.24         3.97 o
  -3   2   6        147.55        162.00         1.78 o
  -2   2   6         35.71         40.87         1.11 o
  -1   2   6         82.62         66.65         1.62 o
   0   2   6        171.79        171.08         3.92 o
   1   2   6         34.55         21.91         1.46 o
   2   2   6         24.91         28.03         2.10 o
   3   2   6         12.80         11.38         1.54 o
   4   2   6         24.87         24.14         2.78 o
   5   2   6        180.43        202.37         7.04 o
 -11   3   6         20.98         23.98         3.38 o
 -10   3   6        219.60        224.46         6.20 o
  -9   3   6        394.15        416.26         9.86 o
  -8   3   6         15.91         11.92         1.34 o
  -7   3   6         28.10         26.64         1.32 o
  -6   3   6         24.99         13.75         1.38 o
  -5   3   6          0.57          0.65         0.81 o
  -4   3   6        227.79        247.68         2.46 o
  -3   3   6         25.94         27.45         0.78 o
  -2   3   6        206.90        216.12         3.89 o
  -1   3   6          1.14          1.96         0.91 o
   0   3   6        348.84        327.21         4.81 o
   1   3   6         79.54         70.89         3.53 o
   2   3   6        157.29        148.75         3.99 o
   3   3   6          0.29          0.71         1.41 o
   4   3   6         24.99         23.04         2.28 o
 -11   4   6        397.09        416.81        21.80 o
 -10   4   6          8.81          6.36         1.64 o
  -9   4   6         10.11          6.30         1.49 o
  -8   4   6         47.66         45.55         2.20 o
  -7   4   6          1.28          0.82         1.32 o
  -6   4   6         36.30         37.11         3.53 o
  -5   4   6         92.42         82.64         4.28 o
  -4   4   6        943.90       1022.45         8.21 o
  -3   4   6        725.46        754.74         7.19 o
  -2   4   6         78.08         84.05         2.46 o
  -1   4   6         24.06         20.90         2.89 o
   0   4   6         19.70         14.58         1.24 o
   1   4   6         40.16         41.71         1.79 o
   2   4   6        157.40        146.31         4.35 o
   3   4   6         70.15         74.27         3.46 o
   4   4   6        233.80        255.83        10.43 o
 -11   5   6         37.61         29.57         3.21 o
 -10   5   6          0.92          0.72         1.44 o
  -9   5   6        149.31        149.71         4.50 o
  -8   5   6        360.48        384.29         9.52 o
  -7   5   6         65.44         54.44         3.05 o
  -6   5   6         63.87         56.13         3.72 o
  -5   5   6         36.33         38.32         2.51 o
  -4   5   6         91.70        112.01         3.80 o
  -3   5   6         60.32         64.77         2.65 o
  -2   5   6        289.66        284.64         6.70 o
  -1   5   6        198.16        191.91         4.00 o
   0   5   6         39.95         30.32         2.95 o
   1   5   6         29.01         22.97         2.04 o
   2   5   6        114.59        106.31         4.40 o
   3   5   6         13.56         12.66         2.33 o
 -11   6   6         14.61          7.78         2.64 o
 -10   6   6          6.98          8.48         2.19 o
  -9   6   6         58.74         46.79         2.73 o
  -8   6   6         61.90         49.76         2.71 o
  -7   6   6         18.23         14.73         2.32 o
  -6   6   6         61.41         80.08         3.36 o
  -5   6   6        204.93        182.41         5.17 o
  -4   6   6         72.20         70.31         2.38 o
  -3   6   6         54.41         46.79         3.27 o
  -2   6   6        375.17        385.60         8.71 o
  -1   6   6        308.80        316.60         5.79 o
   0   6   6          0.45         -1.17         1.17 o
   1   6   6        268.92        280.29         9.44 o
   2   6   6          2.81          0.47         2.87 o
 -10   7   6          9.29          6.99         2.25 o
  -9   7   6         54.24         51.56         3.08 o
  -8   7   6         12.71          8.83         1.75 o
  -7   7   6        387.94        392.55        10.20 o
  -6   7   6        162.45        171.05         4.37 o
  -5   7   6        209.72        230.42         7.00 o
  -4   7   6         28.19         23.15         1.69 o
  -3   7   6          4.91          3.26         0.87 o
  -2   7   6         20.75         15.29         1.54 o
  -1   7   6         35.63         34.53         2.10 o
   0   7   6         36.01         28.16         2.13 o
   1   7   6         26.71         28.90         2.67 o
 -10   8   6        181.32        183.89         7.46 o
  -9   8   6          6.62          5.88         2.31 o
  -8   8   6         30.21         22.83         2.66 o
  -7   8   6         82.38         86.46         3.83 o
  -6   8   6         26.48         26.13         1.96 o
  -5   8   6         13.47         10.36         1.38 o
  -4   8   6        282.30        298.42         6.68 o
  -3   8   6          7.87          6.92         1.67 o
  -2   8   6          0.09          0.08         1.25 o
  -1   8   6         94.16         93.74         3.70 o
   0   8   6          0.63         -1.12         1.68 o
  -9   9   6          0.06          1.37         1.97 o
  -8   9   6        159.24        171.09         6.73 o
  -7   9   6         24.53         20.00         1.99 o
  -6   9   6          1.55          3.89         1.78 o
  -5   9   6          4.42          4.63         1.37 o
  -4   9   6         57.64         54.27         2.61 o
  -3   9   6         85.85         86.30         5.68 o
  -2   9   6         12.40         11.97         2.40 o
  -1   9   6         22.25         19.15         2.40 o
  -8  10   6        102.78        108.42         5.49 o
  -7  10   6         91.16         71.69         4.09 o
  -6  10   6         20.47         22.44         2.22 o
  -5  10   6          3.19          2.70         1.57 o
  -4  10   6         19.45         12.27         2.04 o
  -3  10   6         11.04         12.96         2.06 o
   1 -14   7         44.71         50.02         4.16 o
   2 -14   7          5.56          0.55         2.08 o
  -2 -13   7          6.05          1.89         2.58 o
  -1 -13   7        124.93        149.61         5.69 o
   0 -13   7        108.76        110.86         4.96 o
   1 -13   7         11.20          9.27         1.67 o
   2 -13   7          2.99          1.98         1.74 o
   3 -13   7          0.48          0.28         1.78 o
   4 -13   7          2.55          3.29         2.75 o
   5 -13   7         24.72         29.46         4.34 o
  -3 -12   7         52.47         61.45         3.85 o
  -2 -12   7         10.88          6.59         1.73 o
  -1 -12   7        117.14        134.26         4.22 o
   0 -12   7        189.02        208.97         5.38 o
   1 -12   7          2.37          2.64         1.14 o
   2 -12   7        139.03        127.43         4.56 o
   3 -12   7          1.69          4.98         1.89 o
   4 -12   7        303.84        343.43        11.21 o
   5 -12   7         91.13         80.87         4.23 o
   6 -12   7         26.52         24.94         2.88 o
  -4 -11   7        131.64        128.13         5.98 o
  -3 -11   7        214.66        235.49         8.10 o
  -2 -11   7          1.34          2.38         1.39 o
  -1 -11   7         38.13         40.31         2.16 o
   0 -11   7         20.50         20.04         1.50 o
   1 -11   7         26.20         27.77         1.66 o
   2 -11   7        117.83        127.39         4.12 o
   3 -11   7         14.79         13.41         1.55 o
   4 -11   7         64.59         58.01         2.97 o
   5 -11   7         83.16         85.43         3.64 o
   6 -11   7          9.17          4.87         1.99 o
  -5 -10   7         27.48         24.78         3.38 o
  -4 -10   7         19.52         16.29         1.97 o
  -3 -10   7         52.21         52.83         2.59 o
  -2 -10   7         42.37         34.30         1.84 o
  -1 -10   7          8.24          7.20         1.18 o
   0 -10   7         77.22         75.89         3.12 o
   1 -10   7         62.17         61.89         3.61 o
   2 -10   7          0.60          1.63         1.08 o
   3 -10   7         28.01         24.21         1.76 o
   4 -10   7        175.53        173.07         5.03 o
   5 -10   7          0.88         -0.19         1.53 o
   6 -10   7          0.60          3.72         2.01 o
  -6  -9   7         66.99         64.31         4.06 o
  -5  -9   7          2.37          3.57         1.69 o
  -4  -9   7          5.75          2.32         1.42 o
  -3  -9   7          1.01          2.51         1.10 o
  -2  -9   7         95.67         91.39         3.90 o
  -1  -9   7         39.07         29.90         2.76 o
   0  -9   7       1059.54       1109.39        13.25 o
   1  -9   7          2.23          1.74         1.53 o
   2  -9   7       1383.49       1487.58        20.82 o
   3  -9   7          0.11          1.06         2.66 o
   4  -9   7         45.23         41.93         1.81 o
   5  -9   7         17.45         17.21         1.68 o
   6  -9   7        462.00        491.70        13.75 o
   7  -9   7         33.22         40.25         3.77 o
  -7  -8   7          5.89          6.05         2.30 o
  -6  -8   7         53.36         42.05         2.85 o
  -5  -8   7        185.04        189.09         4.76 o
  -4  -8   7        415.19        431.63         8.76 o
  -3  -8   7          1.02         -1.08         1.63 o
  -2  -8   7        927.44        954.68        13.50 o
  -1  -8   7        111.01        103.17         2.25 o
   0  -8   7         86.74         88.76         2.88 o
   1  -8   7       1039.81       1071.79        11.35 o
   2  -8   7         11.60          9.47         1.28 o
   3  -8   7         44.26         40.00         1.97 o
   4  -8   7          1.36          0.02         0.87 o
   5  -8   7          2.69          1.96         1.28 o
   6  -8   7        193.19        207.66         5.90 o
   7  -8   7         72.30         67.15         3.45 o
  -8  -7   7         16.36         15.95         2.80 o
  -7  -7   7          0.01          1.78         2.58 o
  -6  -7   7         85.29         78.34         3.11 o
  -5  -7   7         13.62          8.13         1.35 o
  -4  -7   7          2.05          2.99         1.10 o
  -3  -7   7        167.52        156.36         3.94 o
  -2  -7   7        392.05        373.80         4.44 o
  -1  -7   7        560.91        559.80         6.22 o
   0  -7   7        135.34        138.39         3.46 o
   1  -7   7         44.05         42.97         1.64 o
   2  -7   7        253.89        249.30         4.39 o
   3  -7   7          3.99          1.88         0.85 o
   4  -7   7         31.19         25.20         1.84 o
   5  -7   7         39.07         39.56         2.21 o
   6  -7   7        204.03        212.51         6.17 o
   7  -7   7         32.76         32.94         2.74 o
  -8  -6   7        107.37        109.22         4.79 o
  -7  -6   7          0.57          1.90         1.51 o
  -6  -6   7          1.45          0.81         1.15 o
  -5  -6   7         33.36         21.71         2.25 o
  -4  -6   7        785.37        777.48        10.84 o
  -3  -6   7         11.79         13.93         1.17 o
  -2  -6   7         30.32         25.35         1.01 o
  -1  -6   7         96.21         98.49         1.73 o
   0  -6   7        221.62        226.08         2.86 o
   1  -6   7         60.17         50.61         1.40 o
   2  -6   7        661.59        676.22         6.88 o
   3  -6   7         17.42         18.24         1.16 o
   4  -6   7        336.11        345.65         5.39 o
   5  -6   7        202.29        192.18         4.62 o
   6  -6   7         59.14         55.59         3.80 o
   7  -6   7          0.60          1.17         2.14 o
  -9  -5   7         50.45         46.51         4.27 o
  -8  -5   7        177.22        173.73         4.79 o
  -7  -5   7        175.22        167.49         4.21 o
  -6  -5   7        118.89        116.28         3.16 o
  -5  -5   7         10.33          4.80         1.13 o
  -4  -5   7          4.19          4.23         0.53 o
  -3  -5   7        107.04        102.17         2.67 o
  -2  -5   7        121.04        107.80         2.16 o
  -1  -5   7          0.87          0.07         0.39 o
   0  -5   7          9.32          8.39         0.70 o
   1  -5   7        144.96        160.79         2.21 o
   2  -5   7         69.79         71.88         1.93 o
   3  -5   7        240.46        230.81         4.24 o
   4  -5   7        149.14        139.09         5.36 o
   5  -5   7         74.13         73.31         3.33 o
   6  -5   7         12.23         10.69         1.97 o
   7  -5   7         13.14         12.87         2.86 o
  -9  -4   7         10.37          8.26         2.20 o
  -8  -4   7        148.79        137.49         4.25 o
  -7  -4   7        106.08         94.34         2.66 o
  -6  -4   7        105.25        100.20         3.71 o
  -5  -4   7         48.32         40.11         1.45 o
  -4  -4   7        255.52        232.60         3.79 o
  -3  -4   7         59.63         49.24         1.14 o
  -2  -4   7       1190.14       1262.20        13.61 o
  -1  -4   7          8.03          6.80         0.45 o
   0  -4   7          1.56          2.94         0.44 o
   1  -4   7          3.69          5.10         0.73 o
   2  -4   7        469.93        497.18         4.46 o
   3  -4   7        277.75        287.27         6.36 o
   4  -4   7        553.43        586.22        11.13 o
   5  -4   7          1.82          2.83         1.33 o
   6  -4   7         63.35         59.39         3.54 o
   7  -4   7          0.34         -0.91         2.32 o
 -10  -3   7        127.57        128.53         7.73 o
  -9  -3   7        228.02        241.17         9.77 o
  -8  -3   7         87.40         80.68         2.91 o
  -7  -3   7          8.63          9.39         1.07 o
  -6  -3   7        207.66        207.05         2.93 o
  -5  -3   7         63.80         57.34         1.26 o
  -4  -3   7          8.68          2.50         0.49 o
  -3  -3   7         61.23         63.22         2.15 o
  -2  -3   7          7.72          4.78         0.46 o
  -1  -3   7        125.19        102.57         1.92 o
   0  -3   7       1228.52       1280.41        11.94 o
   1  -3   7        143.44        155.41         2.80 o
   2  -3   7        331.52        318.11         5.50 o
   3  -3   7        484.83        480.89         7.05 o
   4  -3   7        173.70        182.09         5.98 o
   5  -3   7          9.04          8.08         1.64 o
   6  -3   7        107.10        110.46         5.32 o
 -10  -2   7         46.95         40.99         3.11 o
  -9  -2   7         55.31         52.25         3.28 o
  -8  -2   7        364.58        348.79        11.02 o
  -7  -2   7          7.76          6.08         0.98 o
  -6  -2   7          0.26         -0.09         0.66 o
  -5  -2   7         62.07         58.89         1.44 o
  -4  -2   7        302.52        298.60         3.87 o
  -3  -2   7          0.57          1.47         0.47 o
  -2  -2   7         28.52         24.81         0.91 o
  -1  -2   7         23.82         29.19         0.94 o
   0  -2   7         75.00         75.73         2.06 o
   1  -2   7        304.73        288.21         3.84 o
   2  -2   7        786.85        747.74        12.69 o
   3  -2   7         38.76         39.79         2.92 o
   4  -2   7         74.76         71.62         2.69 o
   5  -2   7         71.25         77.60         3.58 o
   6  -2   7          1.35          0.48         2.02 o
 -10  -1   7         82.55         77.18         4.25 o
  -9  -1   7          0.14          0.04         1.08 o
  -8  -1   7        213.61        222.16         4.04 o
  -7  -1   7          6.88          6.88         1.03 o
  -6  -1   7         66.06         56.40         1.76 o
  -5  -1   7          0.74          1.31         0.75 o
  -4  -1   7        608.81        627.21         7.72 o
  -3  -1   7         14.87         14.31         0.70 o
  -2  -1   7        745.55        764.63         9.69 o
  -1  -1   7        178.80        193.13         2.17 o
   0  -1   7         38.38         39.96         2.31 o
   1  -1   7          0.13         -0.23         0.35 o
   2  -1   7        355.20        355.44         6.97 o
   3  -1   7         66.39         67.40         2.42 o
   4  -1   7        300.60        309.77         7.39 o
   5  -1   7          1.68         -0.16         1.38 o
   6  -1   7          0.00         -1.68         2.09 o
 -11   0   7          1.37         -2.62         2.75 o
 -10   0   7         10.90         11.46         2.17 o
  -9   0   7         71.47         69.54         2.99 o
  -8   0   7        388.73        430.55         7.09 o
  -7   0   7        214.26        211.01         2.97 o
  -6   0   7         46.99         51.65         1.34 o
  -5   0   7          8.79          7.50         0.54 o
  -4   0   7         43.71         38.09         1.18 o
  -3   0   7          0.05          0.07         0.45 o
  -2   0   7        391.65        387.73         3.61 o
  -1   0   7         51.69         43.44         1.58 o
   0   0   7        220.73        207.82         3.84 o
   1   0   7        315.03        296.17         3.75 o
   2   0   7        151.11        158.46         5.84 o
   3   0   7        152.51        164.21         3.66 o
   4   0   7          8.93          7.23         2.15 o
   5   0   7          3.21          3.26         2.01 o
 -11   1   7         18.24         13.56         2.67 o
 -10   1   7          3.21          4.06         1.94 o
  -9   1   7        239.95        255.86         6.68 o
  -8   1   7        185.60        188.86         5.20 o
  -7   1   7        880.34        896.80        13.42 o
  -6   1   7         98.92        106.98         1.73 o
  -5   1   7        443.30        466.90         4.28 o
  -4   1   7        383.41        368.35         3.73 o
  -3   1   7        130.50        132.63         1.83 o
  -2   1   7          1.59          1.24         0.55 o
  -1   1   7        537.28        545.79         8.16 o
   0   1   7        376.51        360.65         6.41 o
   1   1   7         62.17         63.43         2.89 o
   2   1   7         22.91         22.22         2.86 o
   3   1   7         40.97         43.21         2.23 o
   4   1   7        117.59        116.68         4.40 o
   5   1   7          0.50         -0.25         2.06 o
 -11   2   7        150.98        151.17         8.33 o
 -10   2   7        119.29        118.65         6.86 o
  -9   2   7        247.70        250.03         8.69 o
  -8   2   7        298.83        317.84         6.50 o
  -7   2   7         87.19         87.21         3.30 o
  -6   2   7       1405.35       1500.88        19.27 o
  -5   2   7         21.39         25.67         1.23 o
  -4   2   7         78.53         76.29         2.08 o
  -3   2   7         20.58         19.74         0.87 o
  -2   2   7          2.59          2.33         0.95 o
  -1   2   7         29.50         24.46         1.90 o
   0   2   7        547.30        556.74         9.62 o
   1   2   7          8.88          9.13         1.35 o
   2   2   7        366.78        359.08         8.43 o
   3   2   7         34.21         29.76         2.42 o
   4   2   7          1.30         -0.11         1.84 o
 -11   3   7         21.67         12.95         3.00 o
 -10   3   7         57.63         62.17         5.32 o
  -9   3   7        218.78        226.81         6.63 o
  -8   3   7         15.53         11.73         1.50 o
  -7   3   7         47.44         46.03         2.73 o
  -6   3   7        124.60        120.67         3.12 o
  -5   3   7        130.42        138.26         2.71 o
  -4   3   7         20.66         16.36         0.90 o
  -3   3   7        381.84        370.20         5.69 o
  -2   3   7        395.78        412.18         5.78 o
  -1   3   7         17.12         12.44         2.29 o
   0   3   7        306.18        313.31         7.76 o
   1   3   7         50.05         53.75         2.55 o
   2   3   7          0.89          1.74         1.66 o
   3   3   7         25.24         28.02         2.49 o
   4   3   7        179.09        208.29         7.85 o
 -11   4   7          0.10          1.57         2.97 o
 -10   4   7         28.71         24.64         2.79 o
  -9   4   7          1.96          4.29         1.31 o
  -8   4   7        109.09        109.43         3.86 o
  -7   4   7         34.98         30.89         2.08 o
  -6   4   7         62.30         63.51         2.48 o
  -5   4   7         83.61         68.05         3.20 o
  -4   4   7         33.89         33.51         1.13 o
  -3   4   7         55.08         47.86         2.13 o
  -2   4   7        324.84        330.49         6.07 o
  -1   4   7         12.90         10.03         1.85 o
   0   4   7          3.52          2.32         1.66 o
   1   4   7        107.87        119.50         3.78 o
   2   4   7         10.39         10.21         1.97 o
   3   4   7         13.04          8.69         2.29 o
 -11   5   7          9.47          8.95         2.81 o
 -10   5   7          0.92         -0.71         2.08 o
  -9   5   7         13.37         12.50         1.79 o
  -8   5   7         78.84         88.43         3.46 o
  -7   5   7          7.69          5.80         1.61 o
  -6   5   7        295.99        279.98         6.08 o
  -5   5   7         29.50         19.55         2.95 o
  -4   5   7          0.33          0.13         1.26 o
  -3   5   7          0.73          2.42         1.17 o
  -2   5   7        446.89        454.56        10.29 o
  -1   5   7         15.91         12.93         1.41 o
   0   5   7        258.30        249.91         8.26 o
   1   5   7          4.83          3.76         1.65 o
   2   5   7          0.04         -1.85         1.85 o
 -11   6   7         28.47         33.45         3.68 o
 -10   6   7        139.94        128.47         6.48 o
  -9   6   7         74.91         70.72         3.29 o
  -8   6   7         66.82         53.52         2.98 o
  -7   6   7        174.77        167.72         5.03 o
  -6   6   7         62.31         66.70         3.63 o
  -5   6   7        435.88        422.34        12.03 o
  -4   6   7         11.48         13.35         2.20 o
  -3   6   7          3.54          1.41         1.01 o
  -2   6   7          4.88          3.54         1.24 o
  -1   6   7        111.05        112.37         3.65 o
   0   6   7         45.89         37.26         3.38 o
   1   6   7          0.77          0.60         2.16 o
 -10   7   7         50.83         46.30         4.19 o
  -9   7   7          0.35         -0.66         1.74 o
  -8   7   7         33.02         27.55         2.30 o
  -7   7   7         34.43         26.65         1.99 o
  -6   7   7         32.33         26.12         2.30 o
  -5   7   7         37.39         39.22         1.79 o
  -4   7   7        219.94        227.62         5.38 o
  -3   7   7        139.93        145.93         4.36 o
  -2   7   7          6.16          2.39         1.28 o
  -1   7   7          9.18          6.01         1.52 o
   0   7   7         68.28         67.52         5.27 o
 -10   8   7        104.68        123.78         6.34 o
  -9   8   7         40.67         26.35         2.92 o
  -8   8   7         19.55         15.70         2.16 o
  -7   8   7         78.53         75.44         4.53 o
  -6   8   7         20.43         20.79         1.87 o
  -5   8   7         87.72         94.01         3.38 o
  -4   8   7        253.19        271.85         7.74 o
  -3   8   7          9.43          4.02         1.65 o
  -2   8   7         37.61         25.15         2.17 o
  -1   8   7        109.67        100.66         4.70 o
  -9   9   7         12.42         10.61         2.38 o
  -8   9   7          0.01          2.23         1.89 o
  -7   9   7         47.20         52.02         3.22 o
  -6   9   7        100.56        108.59         3.91 o
  -5   9   7         25.82         24.24         2.21 o
  -4   9   7          0.33          0.35         1.86 o
  -3   9   7         69.73         68.18         3.75 o
  -7  10   7          0.02         -0.07         1.83 o
  -6  10   7        243.90        298.66         8.67 o
  -5  10   7         95.66        102.15         4.18 o
  -1 -13   8        118.22        137.99         5.12 o
   0 -13   8          2.73          3.51         1.66 o
   1 -13   8         48.89         42.45         2.74 o
   2 -13   8        431.20        507.49        14.20 o
   3 -13   8         41.50         33.88         3.40 o
   4 -13   8        172.78        185.24         7.72 o
  -3 -12   8         30.06         27.06         3.17 o
  -2 -12   8        103.95        109.12         4.20 o
  -1 -12   8        160.50        170.48         5.06 o
   0 -12   8        126.66        124.44         3.92 o
   1 -12   8          0.21          1.66         1.42 o
   2 -12   8         72.17         72.35         3.26 o
   3 -12   8         71.11         69.08         5.71 o
   4 -12   8          0.50          2.31         2.57 o
   5 -12   8         37.04         28.21         3.44 o
  -4 -11   8        169.80        161.34         6.46 o
  -3 -11   8         54.32         51.63         2.99 o
  -2 -11   8         11.62         11.28         1.54 o
  -1 -11   8         20.08         21.91         1.74 o
   0 -11   8         21.08         22.24         1.76 o
   1 -11   8         24.80         20.45         1.48 o
   2 -11   8        130.26        136.22         4.12 o
   3 -11   8        153.20        160.11         4.87 o
   4 -11   8        239.04        246.25         9.30 o
   5 -11   8         74.83         67.05         3.64 o
  -5 -10   8          0.97          0.42         1.88 o
  -4 -10   8         92.91         90.97         3.78 o
  -3 -10   8          6.32          4.30         1.37 o
  -2 -10   8         56.40         53.33         2.25 o
  -1 -10   8          1.13          0.92         1.16 o
   0 -10   8        144.62        141.38         3.86 o
   1 -10   8        242.03        259.15         5.74 o
   2 -10   8         61.08         62.54         3.13 o
   3 -10   8        309.29        335.43         6.59 o
   4 -10   8        158.93        169.48         4.44 o
   5 -10   8         29.99         21.19         2.95 o
   6 -10   8         53.62         57.35         5.42 o
  -6  -9   8        101.08        109.24         4.77 o
  -5  -9   8         41.56         39.11         2.51 o
  -4  -9   8         19.99         18.64         1.74 o
  -3  -9   8        333.18        346.18         8.79 o
  -2  -9   8         16.36         15.28         1.62 o
  -1  -9   8        352.78        348.94         7.72 o
   0  -9   8        471.83        495.50        11.54 o
   1  -9   8        390.28        399.33         8.54 o
   2  -9   8          0.04         -0.75         1.74 o
   3  -9   8        678.83        742.71        11.43 o
   4  -9   8        144.72        149.61         4.36 o
   5  -9   8         61.79         59.72         3.08 o
   6  -9   8          5.49          1.88         1.85 o
  -7  -8   8         94.87        111.23         5.29 o
  -6  -8   8        255.45        263.41         7.91 o
  -5  -8   8        243.28        273.46         6.33 o
  -4  -8   8         26.09         23.08         1.66 o
  -3  -8   8        148.32        138.65         3.32 o
  -2  -8   8          7.63          8.06         1.71 o
  -1  -8   8        216.57        219.92         3.15 o
   0  -8   8        835.34        873.84        12.91 o
   1  -8   8        692.80        729.55        12.42 o
   2  -8   8        104.11         99.76         3.18 o
   3  -8   8         69.19         73.70         2.02 o
   4  -8   8         76.26         70.05         2.44 o
   5  -8   8         50.72         43.50         2.40 o
   6  -8   8         75.21         75.92         4.21 o
  -8  -7   8         13.79         12.42         2.51 o
  -7  -7   8          0.17          0.52         1.36 o
  -6  -7   8         60.26         54.40         2.46 o
  -5  -7   8          0.60          1.96         1.16 o
  -4  -7   8        151.52        150.08         6.04 o
  -3  -7   8         13.75         17.44         1.94 o
  -2  -7   8        243.62        243.78         4.04 o
  -1  -7   8        182.80        196.99         2.95 o
   0  -7   8        263.97        273.73         3.75 o
   1  -7   8        166.59        160.67         4.35 o
   2  -7   8        213.43        216.54         5.01 o
   3  -7   8         22.26         19.55         1.93 o
   4  -7   8        117.12        122.45         3.35 o
   5  -7   8         31.87         30.81         2.09 o
   6  -7   8          0.78          1.09         1.71 o
  -8  -6   8         31.15         30.66         2.44 o
  -7  -6   8        121.46        108.95         3.83 o
  -6  -6   8         76.97         75.73         2.52 o
  -5  -6   8         86.93         77.94         2.75 o
  -4  -6   8          9.44          9.60         0.79 o
  -3  -6   8          7.74          6.69         0.99 o
  -2  -6   8        285.97        264.27         3.88 o
  -1  -6   8         10.49          9.10         0.62 o
   0  -6   8         60.29         64.86         2.64 o
   1  -6   8          0.02          0.95         0.73 o
   2  -6   8          5.54          5.43         1.16 o
   3  -6   8          4.69          5.67         1.94 o
   4  -6   8        491.58        523.08        10.53 o
   5  -6   8         12.59          8.12         1.69 o
   6  -6   8         14.77          9.93         2.22 o
  -9  -5   8         29.70         25.64         3.36 o
  -8  -5   8         72.07         71.00         4.06 o
  -7  -5   8        222.07        226.97         5.51 o
  -6  -5   8         41.21         42.02         2.34 o
  -5  -5   8        141.58        130.21         4.02 o
  -4  -5   8         66.15         60.00         1.67 o
  -3  -5   8         24.54         26.57         1.38 o
  -2  -5   8        791.07        785.24        11.30 o
  -1  -5   8        202.77        195.87         2.55 o
   0  -5   8       1085.45       1136.04        12.39 o
   1  -5   8         93.88         94.84         2.81 o
   2  -5   8         41.69         46.76         1.77 o
   3  -5   8        310.90        297.24         5.13 o
   4  -5   8         31.13         29.99         2.40 o
   5  -5   8        263.28        273.66         9.11 o
   6  -5   8         70.37         75.40         4.63 o
  -9  -4   8         82.78         86.78         6.11 o
  -8  -4   8         12.28          8.34         1.69 o
  -7  -4   8         80.95         67.24         2.79 o
  -6  -4   8       1028.91       1049.09        15.16 o
  -5  -4   8         45.73         57.33         1.95 o
  -4  -4   8          6.73          8.03         1.69 o
  -3  -4   8        305.74        301.57         5.12 o
  -2  -4   8        202.41        206.81         3.21 o
  -1  -4   8        150.68        125.31         2.50 o
   0  -4   8        201.31        188.29         3.82 o
   1  -4   8        287.68        298.46         4.25 o
   2  -4   8        157.35        147.66         2.73 o
   3  -4   8          3.62          4.03         2.09 o
   4  -4   8         18.52         14.44         1.79 o
   5  -4   8         10.51          8.57         1.73 o
   6  -4   8        347.14        390.65        18.33 o
 -10  -3   8        188.98        191.81        12.17 o
  -9  -3   8         70.17         66.40         3.77 o
  -8  -3   8         27.45         26.42         1.83 o
  -7  -3   8         91.17         80.16         3.48 o
  -6  -3   8         77.15         65.53         2.52 o
  -5  -3   8         47.59         42.10         1.32 o
  -4  -3   8        526.54        497.90         5.35 o
  -3  -3   8          0.15          0.18         0.61 o
  -2  -3   8        113.53        108.33         2.23 o
  -1  -3   8        140.27        145.80         2.35 o
   0  -3   8          0.80         -0.39         0.69 o
   1  -3   8         88.79         91.44         3.13 o
   2  -3   8        847.17        853.80        12.42 o
   3  -3   8        186.40        186.89         5.37 o
   4  -3   8          9.84          5.35         1.36 o
   5  -3   8         17.74         14.20         2.23 o
   6  -3   8         93.68         95.40         5.37 o
 -10  -2   8         13.54         14.17         3.73 o
  -9  -2   8         68.23         72.75         4.19 o
  -8  -2   8        117.10        118.62         3.15 o
  -7  -2   8         42.01         36.63         1.65 o
  -6  -2   8         18.80         17.52         1.03 o
  -5  -2   8          0.49          1.39         0.52 o
  -4  -2   8        633.16        616.67         9.09 o
  -3  -2   8         23.49         15.78         1.39 o
  -2  -2   8        763.59        774.47         9.84 o
  -1  -2   8        490.08        492.73         5.11 o
   0  -2   8          9.97          5.89         0.89 o
   1  -2   8          1.36          2.50         1.16 o
   2  -2   8        112.82        123.78         5.42 o
   3  -2   8          0.74          1.14         1.15 o
   4  -2   8        129.33        120.03         4.26 o
   5  -2   8         48.91         47.82         3.10 o
 -10  -1   8         10.51          8.00         2.71 o
  -9  -1   8          2.53          0.23         1.52 o
  -8  -1   8        167.50        175.06         3.78 o
  -7  -1   8         32.75         33.69         2.47 o
  -6  -1   8        366.99        368.59         6.67 o
  -5  -1   8         66.23         63.90         1.59 o
  -4  -1   8        278.05        274.83         4.27 o
  -3  -1   8        210.47        190.77         4.14 o
  -2  -1   8        331.67        320.36         3.77 o
  -1  -1   8          0.06          0.29         0.71 o
   0  -1   8        396.21        370.85         5.19 o
   1  -1   8        170.32        144.80         2.48 o
   2  -1   8         28.56         26.08         2.44 o
   3  -1   8          0.55          2.02         1.27 o
   4  -1   8        263.78        285.73         8.15 o
   5  -1   8         86.17         92.49         4.44 o
 -11   0   8         42.74         37.99         6.30 o
 -10   0   8         94.04         88.57         4.63 o
  -9   0   8         42.45         41.08         2.64 o
  -8   0   8         30.75         31.64         2.76 o
  -7   0   8        389.42        412.71         5.80 o
  -6   0   8        531.25        551.51         6.56 o
  -5   0   8        396.39        387.77         4.51 o
  -4   0   8        680.39        666.49         6.08 o
  -3   0   8        339.04        321.44         3.84 o
  -2   0   8        118.65        111.00         1.95 o
  -1   0   8         35.57         33.00         2.22 o
   0   0   8       1305.02       1310.25        14.30 o
   1   0   8        307.11        302.11        13.27 o
   2   0   8         32.55         29.86         1.85 o
   3   0   8         86.48         98.41         3.40 o
   4   0   8         17.40         18.61         2.23 o
 -11   1   8         22.90         15.09         2.89 o
 -10   1   8        177.41        204.88         8.54 o
  -9   1   8        102.88        115.07         5.67 o
  -8   1   8        178.31        184.71         4.63 o
  -7   1   8         47.70         46.84         1.33 o
  -6   1   8         49.25         52.47         1.85 o
  -5   1   8        121.63        112.15         2.32 o
  -4   1   8       1721.09       1758.78        19.11 o
  -3   1   8         10.21          6.40         0.59 o
  -2   1   8         12.85         14.21         1.47 o
  -1   1   8         29.30         18.91         1.79 o
   0   1   8         93.19         96.59         2.91 o
   1   1   8         20.79         22.48         2.72 o
   2   1   8        167.22        176.79         4.86 o
   3   1   8          0.79         -1.66         1.66 o
   4   1   8         58.54         54.95         3.42 o
 -11   2   8          3.31          3.16         5.07 o
 -10   2   8          7.43          4.12         2.33 o
  -9   2   8         47.20         41.70         3.45 o
  -8   2   8        466.54        505.80        10.12 o
  -7   2   8          1.81          1.16         0.75 o
  -6   2   8        185.05        192.90         3.37 o
  -5   2   8        103.21         94.06         2.51 o
  -4   2   8        263.25        275.82         3.10 o
  -3   2   8         61.94         66.64         2.41 o
  -2   2   8        397.88        384.34         8.90 o
  -1   2   8        367.75        357.24         5.89 o
   0   2   8         28.52         26.68         1.67 o
   1   2   8         51.09         46.61         2.38 o
   2   2   8        196.05        198.66         6.89 o
   3   2   8         22.17         22.37         2.50 o
 -11   3   8          0.23         -0.77         2.50 o
 -10   3   8         39.53         42.91         3.86 o
  -9   3   8          7.04          6.91         2.96 o
  -8   3   8         63.01         61.96         3.19 o
  -7   3   8          8.63          9.92         1.71 o
  -6   3   8          2.24          1.68         0.84 o
  -5   3   8          2.78          2.69         0.59 o
  -4   3   8        227.69        224.07         2.88 o
  -3   3   8          7.77          7.05         1.28 o
  -2   3   8        376.31        357.11         7.64 o
  -1   3   8        142.18        136.27         6.52 o
   0   3   8         22.76         21.40         1.50 o
   1   3   8         30.97         37.58         3.47 o
   2   3   8        138.07        136.15         5.82 o
   3   3   8         18.53         16.65         2.70 o
 -11   4   8          0.11          3.05         3.30 o
 -10   4   8         11.31         13.78         2.79 o
  -9   4   8          1.82          0.70         1.91 o
  -8   4   8        346.13        367.44         8.06 o
  -7   4   8         34.24         25.24         3.77 o
  -6   4   8         27.03         35.78         4.35 o
  -5   4   8        126.34        118.68         2.86 o
  -4   4   8         74.55         61.44         2.36 o
  -3   4   8         37.42         33.40         2.53 o
  -2   4   8        146.98        155.59         3.15 o
  -1   4   8          4.20          4.09         1.14 o
   0   4   8        103.38        110.73         5.99 o
   1   4   8          0.60         -2.96         2.96 o
   2   4   8         50.15         51.11         3.69 o
 -11   5   8         58.02         57.73         9.48 o
 -10   5   8         69.32         81.81         4.80 o
  -9   5   8          0.06         -0.96         2.35 o
  -8   5   8          1.73          2.56         1.58 o
  -7   5   8        191.30        168.05         5.30 o
  -6   5   8         78.12         75.69         2.48 o
  -5   5   8        187.27        168.83         4.30 o
  -4   5   8        577.54        552.92        11.63 o
  -3   5   8        209.88        205.35         5.55 o
  -2   5   8        141.57        140.37         4.32 o
  -1   5   8         21.30         20.46         1.81 o
   0   5   8         40.34         37.71         3.87 o
   1   5   8         39.28         44.87         3.50 o
 -10   6   8         43.60         41.24         4.47 o
  -9   6   8         14.07         13.20         2.32 o
  -8   6   8          8.76          6.67         2.33 o
  -7   6   8          2.27          1.90         1.33 o
  -6   6   8        239.41        223.48         4.62 o
  -5   6   8          3.08          2.46         0.99 o
  -4   6   8        197.58        236.41         5.99 o
  -3   6   8        182.05        187.10         5.13 o
  -2   6   8         22.79         15.53         1.76 o
  -1   6   8         79.58         91.72         8.96 o
   0   6   8         47.61         47.68         4.66 o
 -10   7   8        112.90        130.46         7.24 o
  -9   7   8         41.38         32.87         3.32 o
  -8   7   8         19.65         21.91         2.72 o
  -7   7   8          1.95          0.70         1.71 o
  -6   7   8         56.73         48.98         2.62 o
  -5   7   8          7.89          5.91         1.53 o
  -4   7   8        163.72        170.51         5.51 o
  -3   7   8         56.59         53.49         2.99 o
  -2   7   8         38.75         33.32         2.98 o
  -1   7   8         20.29         19.31         3.34 o
  -9   8   8          0.55          1.77         2.42 o
  -8   8   8        120.15        121.60         7.35 o
  -7   8   8          1.80         -0.06         1.43 o
  -6   8   8         17.57         14.62         1.71 o
  -5   8   8         39.95         39.20         3.10 o
  -4   8   8          2.71          3.58         1.84 o
  -3   8   8         61.16         63.43         3.65 o
  -2   8   8         64.73         54.93         5.23 o
  -7   9   8          8.84         10.11         1.97 o
  -6   9   8        198.30        210.07         6.50 o
  -5   9   8         27.70         21.95         2.94 o
  -1 -13   9         16.29         16.42         2.38 o
   0 -13   9         37.71         35.53         2.89 o
   1 -13   9         20.66         18.21         2.30 o
   2 -13   9         23.31         19.61         2.42 o
  -3 -12   9         43.36         41.14         3.11 o
  -2 -12   9         15.38         16.09         2.26 o
  -1 -12   9          2.26          3.62         1.59 o
   0 -12   9          1.89          1.16         1.37 o
   1 -12   9         12.77         11.15         1.56 o
   2 -12   9        184.25        196.65         8.21 o
   3 -12   9        186.39        194.08         8.09 o
   4 -12   9        120.02        120.80         8.44 o
  -4 -11   9          7.46         12.26         2.34 o
  -3 -11   9          1.34          0.41         1.70 o
  -2 -11   9        198.79        201.65         6.53 o
  -1 -11   9          0.12         -1.33         1.33 o
   0 -11   9         28.22         19.19         1.58 o
   1 -11   9        230.07        258.19         7.04 o
   2 -11   9         40.99         35.31         2.72 o
   3 -11   9        259.99        264.12        10.13 o
   4 -11   9         22.68         21.04         2.42 o
  -5 -10   9        111.22        112.12         5.11 o
  -4 -10   9          0.02          1.17         1.52 o
  -3 -10   9         58.74         57.16         2.77 o
  -2 -10   9         87.75         88.21         3.09 o
  -1 -10   9         18.69         17.11         1.46 o
   0 -10   9         15.51         14.86         1.93 o
   1 -10   9        894.84       1007.51        22.56 o
   2 -10   9         90.29         84.43         2.92 o
   3 -10   9         85.53         83.22         2.84 o
   4 -10   9         71.57         64.44         2.96 o
   5 -10   9          0.25          3.84         1.64 o
  -6  -9   9         75.42         75.71         4.22 o
  -5  -9   9        118.28        124.08         4.73 o
  -4  -9   9        212.97        243.18         6.23 o
  -3  -9   9          2.49          3.21         1.40 o
  -2  -9   9         40.94         37.65         1.94 o
  -1  -9   9         13.59         10.07         1.73 o
   0  -9   9         22.16         16.92         1.08 o
   1  -9   9         56.06         56.31         1.92 o
   2  -9   9       1785.90       1983.77        31.88 o
   3  -9   9         13.39          9.67         1.29 o
   4  -9   9        224.34        236.69         6.11 o
   5  -9   9        496.88        503.18        12.89 o
  -7  -8   9         13.76         10.72         2.08 o
  -6  -8   9         17.06         12.14         1.86 o
  -5  -8   9         52.90         48.48         2.47 o
  -4  -8   9        113.50        112.03         3.69 o
  -3  -8   9          3.03          2.85         2.29 o
  -2  -8   9         79.85         71.30         2.29 o
  -1  -8   9        407.76        415.27        11.05 o
   0  -8   9        326.07        333.36         5.90 o
   1  -8   9        155.62        155.84         6.22 o
   2  -8   9          8.67          6.98         1.03 o
   3  -8   9        279.68        293.99         5.86 o
   4  -8   9         14.48         10.76         1.46 o
   5  -8   9          6.29          4.88         1.84 o
  -8  -7   9        166.19        167.83         6.61 o
  -7  -7   9         73.19         70.46         3.31 o
  -6  -7   9          2.43         -0.91         1.44 o
  -5  -7   9        143.02        147.69         4.13 o
  -4  -7   9         15.30         14.39         2.80 o
  -3  -7   9        263.22        240.37         7.94 o
  -2  -7   9        125.98        125.97         2.92 o
  -1  -7   9        177.33        186.89         4.36 o
   0  -7   9        490.95        483.61         6.24 o
   1  -7   9         11.98         10.56         1.26 o
   2  -7   9         23.91         21.66         2.37 o
   3  -7   9         16.77         16.39         1.47 o
   4  -7   9         12.68         10.92         1.43 o
   5  -7   9          5.60          5.79         1.92 o
  -8  -6   9        246.61        270.33         7.96 o
  -7  -6   9        243.82        286.58         7.49 o
  -6  -6   9        217.11        215.53         5.12 o
  -5  -6   9          1.76         -0.24         1.23 o
  -4  -6   9         45.20         28.54         1.18 o
  -3  -6   9         56.41         50.88         1.83 o
  -2  -6   9        279.95        276.49         4.40 o
  -1  -6   9        212.49        213.53         3.47 o
   0  -6   9       1390.72       1424.98        17.13 o
   1  -6   9         33.58         32.07         1.45 o
   2  -6   9         36.11         30.52         2.08 o
   3  -6   9        266.20        260.90         4.69 o
   4  -6   9         68.68         73.30         2.87 o
   5  -6   9          0.04          0.03         1.91 o
  -9  -5   9         19.94         18.60         2.47 o
  -8  -5   9        113.76        113.18         4.12 o
  -7  -5   9         19.17         13.98         1.81 o
  -6  -5   9         26.01         17.01         1.53 o
  -5  -5   9         34.10         25.95         1.29 o
  -4  -5   9        352.74        338.85         5.43 o
  -3  -5   9        149.44        159.53         6.26 o
  -2  -5   9        591.77        606.87         8.03 o
  -1  -5   9         18.99         14.40         1.59 o
   0  -5   9         13.52         12.56         1.15 o
   1  -5   9        134.84        122.80         4.38 o
   2  -5   9         12.73         12.07         1.11 o
   3  -5   9         93.13         91.47         2.60 o
   4  -5   9        217.49        231.05         6.87 o
   5  -5   9        115.74        126.32         5.43 o
  -9  -4   9        194.29        210.70         7.04 o
  -8  -4   9        102.97        103.99         3.98 o
  -7  -4   9         25.04         16.59         2.05 o
  -6  -4   9         85.69         85.64         2.26 o
  -5  -4   9         15.80         10.77         1.38 o
  -4  -4   9        275.09        237.03         5.56 o
  -3  -4   9        431.00        429.94        13.41 o
  -2  -4   9        610.95        608.02         9.88 o
  -1  -4   9          0.00          0.79         0.60 o
   0  -4   9         93.25         95.47         2.09 o
   1  -4   9          0.85          0.83         1.40 o
   2  -4   9          8.52         11.70         1.06 o
   3  -4   9          1.08          3.48         1.18 o
   4  -4   9        260.02        262.21         7.98 o
   5  -4   9         30.94         33.18         3.58 o
 -10  -3   9        179.62        179.18         7.31 o
  -9  -3   9         67.07         79.97         3.96 o
  -8  -3   9        272.97        298.64         7.62 o
  -7  -3   9         37.14         37.49         1.60 o
  -6  -3   9         74.18         53.49         2.25 o
  -5  -3   9         23.50         25.43         1.46 o
  -4  -3   9        493.50        472.98         5.42 o
  -3  -3   9         89.79         80.71         3.06 o
  -2  -3   9       1239.75       1210.10        19.11 o
  -1  -3   9        366.39        381.58         6.26 o
   0  -3   9         65.34         67.75         1.73 o
   1  -3   9        432.78        408.00         6.11 o
   2  -3   9         62.27         62.82         2.37 o
   3  -3   9         72.33         77.81         2.89 o
   4  -3   9         94.00         96.15         4.81 o
   5  -3   9         69.86         60.96         5.60 o
 -10  -2   9         55.88         49.13         6.20 o
  -9  -2   9         12.67         11.11         1.48 o
  -8  -2   9          2.54          1.84         1.11 o
  -7  -2   9          8.46          6.57         1.23 o
  -6  -2   9         12.46         14.48         1.16 o
  -5  -2   9        401.72        391.81         4.62 o
  -4  -2   9         92.28        102.98         2.18 o
  -3  -2   9        439.57        428.77         6.56 o
  -2  -2   9          2.37          2.08         0.92 o
  -1  -2   9         54.84         49.67         1.85 o
   0  -2   9         55.50         55.94         2.17 o
   1  -2   9          0.04          1.08         1.09 o
   2  -2   9         15.85         11.86         1.36 o
   3  -2   9         62.19         59.79         2.74 o
   4  -2   9        241.60        300.79         9.32 o
 -10  -1   9         14.02          7.53         2.71 o
  -9  -1   9          0.68          3.11         2.78 o
  -8  -1   9          1.71          1.34         0.99 o
  -7  -1   9        125.34        123.60         3.83 o
  -6  -1   9        445.67        442.75         5.60 o
  -5  -1   9         86.23         75.91         2.78 o
  -4  -1   9       1183.16       1152.42        16.76 o
  -3  -1   9         55.22         57.73         2.96 o
  -2  -1   9        792.41        803.00         8.16 o
  -1  -1   9        175.23        166.22         3.53 o
   0  -1   9         26.76         29.26         2.62 o
   1  -1   9         49.47         55.82         3.16 o
   2  -1   9        154.27        144.78         3.90 o
   3  -1   9         62.21         56.69         2.78 o
   4  -1   9         61.48         55.30         3.39 o
 -10   0   9        108.74        107.94         6.66 o
  -9   0   9          0.28          1.75         1.87 o
  -8   0   9         21.57         24.72         1.44 o
  -7   0   9        117.78        127.45         3.44 o
  -6   0   9       2043.47       2162.65        32.14 o
  -5   0   9          1.49          0.38         1.04 o
  -4   0   9          5.40          5.13         0.70 o
  -3   0   9       2536.97       2634.33        34.50 o
  -2   0   9         13.13         10.73         1.47 o
  -1   0   9          5.01         13.16         1.24 o
   0   0   9          8.86          8.38         1.20 o
   1   0   9          0.03          0.06         1.05 o
   2   0   9        120.49        137.17         4.05 o
   3   0   9        113.37        119.88         4.79 o
 -11   1   9         11.95         12.39         5.36 o
 -10   1   9         14.32          8.55         4.08 o
  -9   1   9         25.98         22.64         3.50 o
  -8   1   9          8.83          6.18         1.81 o
  -7   1   9        661.56        731.73        11.45 o
  -6   1   9         10.98          5.74         1.29 o
  -5   1   9       1998.75       2090.41        29.87 o
  -4   1   9         18.25         17.84         0.81 o
  -3   1   9        115.81        124.07         3.78 o
  -2   1   9        210.35        207.34         5.30 o
  -1   1   9          8.65          4.70         1.38 o
   0   1   9          7.00         14.28         2.12 o
   1   1   9         43.11         39.84         2.27 o
   2   1   9        408.13        468.93        12.76 o
   3   1   9         21.54         17.28         2.39 o
 -11   2   9          2.93          6.15         3.24 o
 -10   2   9          0.14          0.86         2.72 o
  -9   2   9          1.10         -2.65         2.65 o
  -8   2   9        741.09        771.50        17.73 o
  -7   2   9         42.02         31.73         4.00 o
  -6   2   9         45.17         40.29         1.76 o
  -5   2   9         54.04         52.35         2.47 o
  -4   2   9         43.55         36.57         1.70 o
  -3   2   9         65.52         59.11         3.16 o
  -2   2   9        504.48        521.94        12.00 o
  -1   2   9          3.42          3.27         1.77 o
   0   2   9          3.64          6.67         1.77 o
   1   2   9         78.86         71.59         3.55 o
   2   2   9          3.12          1.49         2.17 o
 -11   3   9          3.20          3.28         7.60 o
 -10   3   9         28.07         25.04         3.81 o
  -9   3   9         83.37         85.91         4.66 o
  -8   3   9        158.02        154.82         5.73 o
  -7   3   9        185.30        198.20         5.88 o
  -6   3   9        342.55        378.66         8.90 o
  -5   3   9        358.42        373.70         5.99 o
  -4   3   9          5.33          3.28         0.94 o
  -3   3   9        283.16        262.79         6.99 o
  -2   3   9          5.18          5.10         1.00 o
  -1   3   9         89.72         86.70         2.81 o
   0   3   9         59.25         67.60         4.36 o
   1   3   9         14.27         14.29         2.17 o
   2   3   9         11.92          9.09         2.30 o
 -10   4   9         21.78         20.82         2.96 o
  -9   4   9         64.26         70.99         4.88 o
  -8   4   9          0.21         -0.15         1.80 o
  -7   4   9        471.30        527.54        12.41 o
  -6   4   9        213.32        220.92         4.46 o
  -5   4   9          0.18          0.95         1.01 o
  -4   4   9         10.59          9.69         1.32 o
  -3   4   9          0.55          1.50         0.97 o
  -2   4   9         75.65         51.03         2.86 o
  -1   4   9         64.28         61.63         4.29 o
   0   4   9        519.21        572.69        15.99 o
   1   4   9         23.29         27.83         2.99 o
 -10   5   9        242.18        261.52        12.95 o
  -9   5   9          2.21         -1.84         2.06 o
  -8   5   9          0.72         -0.29         2.49 o
  -7   5   9         20.53         16.84         2.08 o
  -6   5   9          1.15         -0.09         1.12 o
  -5   5   9         21.05         15.23         1.76 o
  -4   5   9        528.00        525.58        10.95 o
  -3   5   9          2.90         -1.21         1.21 o
  -2   5   9          1.10          2.33         1.53 o
  -1   5   9         88.58         86.97         5.30 o
   0   5   9         20.68         17.67         2.82 o
 -10   6   9         58.71         53.07         4.06 o
  -9   6   9        145.32        152.11         7.60 o
  -8   6   9         86.22         80.69         4.16 o
  -7   6   9        154.00        161.82         4.99 o
  -6   6   9          3.08          2.11         1.18 o
  -5   6   9         62.49         58.02         2.67 o
  -4   6   9          0.52         -0.69         1.33 o
  -3   6   9         26.56         20.36         2.15 o
  -2   6   9         82.41         83.35         4.27 o
  -1   6   9          2.54          2.02         2.45 o
  -9   7   9        190.75        193.50         9.78 o
  -8   7   9        182.56        208.69        10.74 o
  -7   7   9         32.71         30.83         2.32 o
  -6   7   9        187.61        187.56         5.36 o
  -5   7   9          2.61          0.59         1.89 o
  -4   7   9         22.76         25.98         2.47 o
  -3   7   9          1.24         -0.48         1.97 o
  -7   8   9         30.65         20.67         2.42 o
  -6   8   9        113.08        111.88         5.21 o
  -5   8   9         90.56         96.83         5.56 o
  -2 -12  10        172.51        182.41         9.91 o
  -1 -12  10        102.50        118.77         5.11 o
   0 -12  10         19.93          9.83         2.21 o
   1 -12  10         12.00          9.97         1.90 o
   2 -12  10         16.74         17.41         2.74 o
   3 -12  10        204.87        222.96        11.92 o
  -4 -11  10          3.12          2.53         2.07 o
  -3 -11  10          1.53         -0.36         1.85 o
  -2 -11  10        193.70        191.69         6.94 o
  -1 -11  10          1.61         -0.66         1.60 o
   0 -11  10          0.52          1.33         1.43 o
   1 -11  10        429.36        456.45        16.47 o
   2 -11  10         41.18         42.45         3.35 o
   3 -11  10         62.46         62.04         5.21 o
  -5 -10  10         62.18         54.08         3.70 o
  -4 -10  10         25.19         21.88         2.44 o
  -3 -10  10        107.39        111.91         4.02 o
  -2 -10  10         77.60         71.01         3.49 o
  -1 -10  10         39.10         37.57         2.42 o
   0 -10  10         34.04         36.10         2.80 o
   1 -10  10         14.25         15.62         2.45 o
   2 -10  10          0.16          0.41         1.18 o
   3 -10  10          0.22          0.38         1.43 o
   4 -10  10        154.47        155.29         5.04 o
  -6  -9  10        190.43        241.59         8.36 o
  -5  -9  10          9.91          5.77         1.93 o
  -4  -9  10        243.01        263.62         7.80 o
  -3  -9  10         16.09         12.49         1.90 o
  -2  -9  10         23.87         19.59         1.89 o
  -1  -9  10        223.94        235.20         8.12 o
   0  -9  10         29.70         26.15         3.51 o
   1  -9  10        129.72        122.55         3.29 o
   2  -9  10        104.26        105.35         3.18 o
   3  -9  10          0.54          0.25         1.43 o
   4  -9  10          2.33          0.69         1.61 o
  -7  -8  10        138.02        136.52         5.19 o
  -6  -8  10         12.99         13.49         1.91 o
  -5  -8  10         10.30          5.24         1.90 o
  -4  -8  10        281.29        281.15         7.32 o
  -3  -8  10          9.84          6.71         1.59 o
  -2  -8  10          0.33          0.32         1.39 o
  -1  -8  10        834.04        901.98        16.00 o
   0  -8  10        229.21        245.63         4.35 o
   1  -8  10          2.87          2.55         0.94 o
   2  -8  10          2.11          2.53         1.09 o
   3  -8  10         99.87        105.81         3.56 o
   4  -8  10          2.63          3.92         1.71 o
  -8  -7  10          0.26         -2.15         2.15 o
  -7  -7  10         16.13         12.27         2.11 o
  -6  -7  10        276.76        282.21         8.96 o
  -5  -7  10         80.59         95.74         3.17 o
  -4  -7  10          2.05          1.60         1.17 o
  -3  -7  10         59.53         54.92         2.54 o
  -2  -7  10         25.62         19.82         1.40 o
  -1  -7  10          7.16          3.37         1.21 o
   0  -7  10        278.34        286.33         5.61 o
   1  -7  10          6.38          6.91         1.09 o
   2  -7  10          9.28          7.68         1.25 o
   3  -7  10         12.03          7.23         1.45 o
   4  -7  10        122.93        119.62         4.20 o
  -8  -6  10         39.64         41.96         2.80 o
  -7  -6  10         12.40         11.13         1.73 o
  -6  -6  10        276.02        270.17         6.26 o
  -5  -6  10         24.37         23.64         1.82 o
  -4  -6  10          5.92          6.54         1.52 o
  -3  -6  10        877.64        826.58        12.13 o
  -2  -6  10         79.68         70.67         2.14 o
  -1  -6  10          6.23          3.26         0.88 o
   0  -6  10          2.16          1.14         0.85 o
   1  -6  10         68.84         69.69         2.27 o
   2  -6  10          0.26          0.31         1.16 o
   3  -6  10         99.45        103.70         3.46 o
   4  -6  10         16.44          9.73         1.98 o
  -9  -5  10         63.90         64.60         3.68 o
  -8  -5  10         18.42         22.36         2.07 o
  -7  -5  10         44.59         44.76         3.28 o
  -6  -5  10        210.36        223.28         6.47 o
  -5  -5  10        686.54        625.91        11.69 o
  -4  -5  10         15.89          7.56         1.04 o
  -3  -5  10         51.60         60.10         3.00 o
  -2  -5  10       1736.20       1807.60        23.08 o
  -1  -5  10        105.50        108.67         4.46 o
   0  -5  10        115.63        113.71         4.70 o
   1  -5  10        115.88        121.52         2.93 o
   2  -5  10         28.66         34.40         1.79 o
   3  -5  10         13.35         14.14         1.58 o
   4  -5  10          2.52          1.24         1.48 o
  -9  -4  10         44.66         38.93         2.58 o
  -8  -4  10         84.37         88.63         3.37 o
  -7  -4  10          0.61          5.22         1.44 o
  -6  -4  10         80.29         62.21         2.12 o
  -5  -4  10        306.00        274.95         4.47 o
  -4  -4  10        569.10        527.40         9.95 o
  -3  -4  10          0.70         -0.31         1.98 o
  -2  -4  10        148.84        143.10         5.30 o
  -1  -4  10          6.25          7.38         1.22 o
   0  -4  10         43.14         35.57         1.65 o
   1  -4  10        135.03        123.56         2.92 o
   2  -4  10        189.36        199.65         4.54 o
   3  -4  10         56.58         54.10         2.61 o
   4  -4  10         47.25         44.20         3.37 o
  -9  -3  10          8.46          5.22         2.03 o
  -8  -3  10        126.95        142.95         4.39 o
  -7  -3  10         47.24         39.66         1.98 o
  -6  -3  10          9.57          7.36         1.26 o
  -5  -3  10        574.77        556.73         8.75 o
  -4  -3  10         58.56         49.18         2.37 o
  -3  -3  10         18.91         15.74         2.21 o
  -2  -3  10         17.39         16.20         1.88 o
  -1  -3  10        262.49        251.35         6.09 o
   0  -3  10          4.90          1.00         1.86 o
   1  -3  10         96.35        103.56         2.72 o
   2  -3  10         35.58         32.07         2.00 o
   3  -3  10         38.64         37.34         2.68 o
   4  -3  10         60.55         56.31         3.46 o
 -10  -2  10         53.81         58.62         8.43 o
  -9  -2  10          0.55          3.97         2.49 o
  -8  -2  10        170.92        181.53         4.66 o
  -7  -2  10        167.16        147.27         3.18 o
  -6  -2  10         34.81         28.38         1.37 o
  -5  -2  10        212.60        230.62         3.33 o
  -4  -2  10       1272.83       1300.65        23.03 o
  -3  -2  10         49.26         52.79         2.58 o
  -2  -2  10          8.05          5.94         1.35 o
  -1  -2  10        162.29        173.79         5.52 o
   0  -2  10        157.04        166.57         3.52 o
   1  -2  10         65.06         48.55         2.36 o
   2  -2  10         45.38         36.54         2.33 o
   3  -2  10        156.63        160.29         6.66 o
 -10  -1  10        112.45        110.86         7.84 o
  -9  -1  10          5.12          5.70         2.65 o
  -8  -1  10         13.02         10.74         1.37 o
  -7  -1  10        244.10        245.56         4.44 o
  -6  -1  10         98.05         93.61         2.93 o
  -5  -1  10        115.49        112.82         2.27 o
  -4  -1  10        824.62        850.75        18.59 o
  -3  -1  10        397.30        408.95         5.09 o
  -2  -1  10        282.00        265.11         5.09 o
  -1  -1  10       1400.49       1444.06        20.93 o
   0  -1  10        376.58        391.29         6.95 o
   1  -1  10        445.55        479.40         8.58 o
   2  -1  10         13.80         13.61         2.04 o
   3  -1  10          0.73          1.39         1.89 o
 -10   0  10         81.41         84.18         6.43 o
  -9   0  10        135.21        139.94         6.77 o
  -8   0  10         20.53         22.71         2.90 o
  -7   0  10         28.15         26.56         1.38 o
  -6   0  10          4.77          6.08         1.27 o
  -5   0  10        253.55        245.37         5.80 o
  -4   0  10         24.32         23.45         1.90 o
  -3   0  10        976.51        988.80        13.23 o
  -2   0  10        214.64        185.56         5.44 o
  -1   0  10          2.46          0.90         0.91 o
   0   0  10         33.29         27.20         1.85 o
   1   0  10         20.77         17.66         1.88 o
   2   0  10        179.67        194.55         7.42 o
 -10   1  10         11.37          7.77         2.52 o
  -9   1  10         80.96         65.71         5.16 o
  -8   1  10        287.75        289.21        11.27 o
  -7   1  10         55.72         53.71         2.73 o
  -6   1  10        832.34        860.12        11.66 o
  -5   1  10         63.79         62.38         1.86 o
  -4   1  10          0.62          0.94         1.38 o
  -3   1  10          0.07         -0.37         0.89 o
  -2   1  10        115.13        116.03         2.79 o
  -1   1  10          0.73         -1.21         1.21 o
   0   1  10         38.88         37.08         2.29 o
   1   1  10         27.40         20.02         2.44 o
   2   1  10         16.69         13.90         2.26 o
 -10   2  10         21.37         15.91         3.08 o
  -9   2  10        107.23        109.40         5.86 o
  -8   2  10        199.37        205.84         7.66 o
  -7   2  10         13.37         12.50         1.58 o
  -6   2  10        165.54        161.37         4.72 o
  -5   2  10        124.95        121.91         2.94 o
  -4   2  10        239.41        224.45         4.67 o
  -3   2  10         55.38         40.94         2.19 o
  -2   2  10         14.14         10.09         1.25 o
  -1   2  10         22.48         14.52         2.19 o
   0   2  10        369.10        409.59        12.20 o
   1   2  10         20.66         19.13         2.47 o
 -10   3  10          0.64          1.51         2.57 o
  -9   3  10          9.60         12.12         2.15 o
  -8   3  10         62.62         60.52         3.98 o
  -7   3  10         35.42         33.44         2.17 o
  -6   3  10          0.12         -1.25         1.41 o
  -5   3  10         47.06         47.41         2.37 o
  -4   3  10         62.36         58.57         2.48 o
  -3   3  10          1.51          0.36         1.16 o
  -2   3  10        124.38        125.45         4.34 o
  -1   3  10          1.12          1.16         2.00 o
   0   3  10         23.64         26.73         2.85 o
 -10   4  10        627.26        770.58        29.71 o
  -9   4  10         10.71         10.50         2.57 o
  -8   4  10        186.42        190.31         7.53 o
  -7   4  10        213.71        230.81         6.29 o
  -6   4  10         26.57         21.39         1.91 o
  -5   4  10         33.60         22.67         1.77 o
  -4   4  10         12.32         12.71         2.22 o
  -3   4  10         30.88         27.21         2.09 o
  -2   4  10         29.69         23.55         3.04 o
  -1   4  10         17.91          6.30         3.10 o
   0   4  10         76.31         74.11         4.70 o
  -9   5  10        107.78        121.11         6.52 o
  -8   5  10        133.57        134.44         5.15 o
  -7   5  10        119.76        125.62         5.21 o
  -6   5  10        148.98        149.13         4.90 o
  -5   5  10          7.56          7.53         1.53 o
  -4   5  10          1.62          0.83         1.38 o
  -3   5  10          1.25          2.33         1.70 o
  -2   5  10        382.87        407.29        22.56 o
  -9   6  10         56.09         62.40         4.46 o
  -8   6  10          5.14          6.47         2.03 o
  -7   6  10          4.45          3.36         1.73 o
  -6   6  10         46.55         49.01         3.20 o
  -5   6  10          1.47         -1.05         1.39 o
  -4   6  10          8.99          8.72         1.98 o
  -3   6  10         36.86         35.19         4.08 o
  -7   7  10         54.49         60.85         3.38 o
  -6   7  10         13.69         15.50         2.45 o
  -5   7  10         11.50          5.69         1.95 o
  -1 -12  11         52.03         50.84         3.30 o
   0 -12  11          2.61          4.28         2.04 o
   1 -12  11         71.54         69.93         6.60 o
  -3 -11  11         49.21         48.23         3.26 o
  -2 -11  11          1.75          0.76         1.65 o
  -1 -11  11         13.35         12.28         2.24 o
   0 -11  11          1.78          3.95         2.40 o
   1 -11  11          0.72         -0.86         3.30 o
   2 -11  11         24.87         20.62         4.14 o
  -5 -10  11         65.63         75.61         4.01 o
  -4 -10  11          5.80          3.19         1.88 o
  -3 -10  11        426.18        459.85        16.92 o
  -2 -10  11          1.30         -0.59         1.71 o
  -1 -10  11          2.97          1.08         1.74 o
   0 -10  11          8.62          9.05         2.70 o
   1 -10  11         32.17         26.59         3.75 o
   2 -10  11        166.30        178.19         8.21 o
   3 -10  11        142.60        140.87         5.32 o
  -6  -9  11        228.86        257.02         9.73 o
  -5  -9  11          0.69          0.81         1.75 o
  -4  -9  11         12.54          6.19         1.80 o
  -3  -9  11         72.48         59.66         3.80 o
  -2  -9  11          0.48         -1.69         1.69 o
  -1  -9  11         62.27         58.77         4.26 o
   0  -9  11         16.54         14.20         3.05 o
   1  -9  11         58.76         51.92         2.29 o
   2  -9  11          2.15          3.85         1.53 o
   3  -9  11         28.71         26.00         2.10 o
  -7  -8  11         25.45         37.06         3.20 o
  -6  -8  11         29.01         22.92         2.37 o
  -5  -8  11        134.01        140.17         4.71 o
  -4  -8  11         85.70         65.25         3.11 o
  -3  -8  11          7.54          6.34         1.60 o
  -2  -8  11         83.23         85.22         4.69 o
  -1  -8  11          7.32          3.57         1.01 o
   0  -8  11          0.96          1.64         1.20 o
   1  -8  11         36.36         27.31         1.72 o
   2  -8  11         35.35         33.46         2.17 o
   3  -8  11         53.80         51.30         2.80 o
  -7  -7  11         23.50         21.34         3.00 o
  -6  -7  11         75.02         61.30         3.29 o
  -5  -7  11        157.75        158.09         5.12 o
  -4  -7  11         12.90          9.59         1.68 o
  -3  -7  11         69.51         77.63         3.01 o
  -2  -7  11         14.43         10.55         1.12 o
  -1  -7  11         99.85         88.72         2.47 o
   0  -7  11        422.48        450.72         8.00 o
   1  -7  11        195.33        200.85         4.73 o
   2  -7  11         25.82         17.71         1.63 o
   3  -7  11         76.62         81.71         4.21 o
  -8  -6  11        141.75        138.20         5.12 o
  -7  -6  11          5.05          9.64         2.35 o
  -6  -6  11         12.32          8.04         1.73 o
  -5  -6  11         10.21          9.98         1.46 o
  -4  -6  11         27.18         23.98         1.76 o
  -3  -6  11        243.36        228.76         4.29 o
  -2  -6  11         48.52         32.14         1.82 o
  -1  -6  11         10.42         11.00         1.30 o
   0  -6  11        197.05        202.03         4.71 o
   1  -6  11        128.03        128.80         3.27 o
   2  -6  11        138.10        144.14         4.52 o
   3  -6  11         65.72         63.96         3.53 o
  -8  -5  11        148.38        148.50         5.45 o
  -7  -5  11         60.11         60.00         3.58 o
  -6  -5  11          6.23          7.54         1.77 o
  -5  -5  11         95.87         90.26         2.56 o
  -4  -5  11         12.12          3.56         1.00 o
  -3  -5  11          5.93          3.85         2.32 o
  -2  -5  11        256.77        255.46         5.25 o
  -1  -5  11         24.17         19.69         1.73 o
   0  -5  11          1.86          0.16         0.96 o
   1  -5  11          1.42          2.86         1.46 o
   2  -5  11         86.72         84.22         2.88 o
   3  -5  11         81.24         79.69         3.54 o
  -9  -4  11          0.78         -1.84         1.84 o
  -8  -4  11        139.61        138.69         6.32 o
  -7  -4  11        284.20        300.81         7.84 o
  -6  -4  11         11.13          4.64         0.99 o
  -5  -4  11         77.35         80.95         2.50 o
  -4  -4  11         16.92         11.77         2.65 o
  -3  -4  11        129.38        109.85         3.14 o
  -2  -4  11        183.74        182.62         5.25 o
  -1  -4  11        327.66        329.58         6.54 o
   0  -4  11          0.06         -0.16         1.07 o
   1  -4  11         56.02         52.87         2.04 o
   2  -4  11          3.52          2.25         1.52 o
   3  -4  11         20.61         13.52         1.81 o
  -9  -3  11         42.69         49.14         8.59 o
  -8  -3  11         26.07         23.81         2.72 o
  -7  -3  11         78.59         73.72         2.89 o
  -6  -3  11         11.95         14.49         1.36 o
  -5  -3  11         11.05          6.95         0.94 o
  -4  -3  11         71.25         66.21         3.05 o
  -3  -3  11         31.73         30.69         1.91 o
  -2  -3  11          0.22          0.59         1.67 o
  -1  -3  11         38.85         39.36         2.60 o
   0  -3  11         44.66         41.73         2.13 o
   1  -3  11        352.38        382.48         8.67 o
   2  -3  11         29.12         28.15         1.95 o
   3  -3  11          6.29          4.19         3.70 o
  -9  -2  11         42.02         46.34         4.25 o
  -8  -2  11          0.29          1.01         1.83 o
  -7  -2  11        208.94        212.19         4.04 o
  -6  -2  11         33.96         29.60         1.51 o
  -5  -2  11          0.19         -0.33         0.82 o
  -4  -2  11         28.41         31.49         1.42 o
  -3  -2  11         51.94         41.57         2.21 o
  -2  -2  11          9.76          7.14         0.88 o
  -1  -2  11        297.90        321.16         6.63 o
   0  -2  11          0.50          0.54         0.95 o
   1  -2  11          1.13          0.28         1.56 o
   2  -2  11        560.35        632.90        19.22 o
 -10  -1  11         53.79         41.06         4.79 o
  -9  -1  11        183.85        190.52        11.63 o
  -8  -1  11         64.88         59.21         2.94 o
  -7  -1  11        110.42        106.69         3.65 o
  -6  -1  11         42.62         36.11         1.47 o
  -5  -1  11          0.46         -0.67         0.72 o
  -4  -1  11         42.02         38.66         2.14 o
  -3  -1  11         69.02         61.02         2.05 o
  -2  -1  11        567.55        633.78        10.96 o
  -1  -1  11         92.07         97.84         3.24 o
   0  -1  11        393.23        428.02         8.65 o
   1  -1  11        141.03        127.46         5.24 o
   2  -1  11          7.05          8.22         2.17 o
 -10   0  11        136.75        140.50         9.01 o
  -9   0  11          0.49          1.87         2.20 o
  -8   0  11          0.22         -1.00         2.25 o
  -7   0  11         42.25         36.21         2.67 o
  -6   0  11        387.10        398.67         8.27 o
  -5   0  11          1.68          1.65         0.95 o
  -4   0  11        114.79        108.49         2.55 o
  -3   0  11          0.46          0.47         0.92 o
  -2   0  11          1.23          0.04         0.78 o
  -1   0  11        380.29        431.82        10.00 o
   0   0  11          2.44          0.68         1.50 o
   1   0  11         39.64         33.30         2.72 o
 -10   1  11         25.67         22.61         4.68 o
  -9   1  11        135.68        141.50         6.66 o
  -8   1  11          4.83          3.43         1.87 o
  -7   1  11         11.07         10.66         1.83 o
  -6   1  11         51.10         48.09         2.23 o
  -5   1  11          6.15          5.41         1.32 o
  -4   1  11         25.17         20.21         1.35 o
  -3   1  11          0.13          0.26         0.98 o
  -2   1  11        166.36        166.04         4.36 o
  -1   1  11         50.34         50.19         4.44 o
   0   1  11         91.27         92.34         4.21 o
   1   1  11          2.84          1.35         2.15 o
 -10   2  11          7.32          8.81         4.05 o
  -9   2  11         41.05         31.81         3.74 o
  -8   2  11          0.37          0.70         1.57 o
  -7   2  11         26.62         20.51         1.98 o
  -6   2  11         23.87         20.19         1.80 o
  -5   2  11        213.37        223.92         6.11 o
  -4   2  11         45.73         45.57         2.18 o
  -3   2  11         31.97         32.94         1.67 o
  -2   2  11          1.91          2.81         1.39 o
  -1   2  11          6.17          6.04         3.36 o
   0   2  11        115.21        127.50         6.09 o
  -9   3  11          5.24          5.26         2.22 o
  -8   3  11        584.32        662.42        20.91 o
  -7   3  11          0.78          2.03         1.46 o
  -6   3  11        105.70        102.05         3.88 o
  -5   3  11          1.63          1.64         1.50 o
  -4   3  11         19.06         18.43         1.78 o
  -3   3  11         59.89         61.26         2.86 o
  -2   3  11          7.71          6.92         4.08 o
  -1   3  11          2.51          0.74         2.74 o
  -9   4  11         33.09         37.14         2.65 o
  -8   4  11          9.26          9.70         1.89 o
  -7   4  11         57.25         65.12         4.09 o
  -6   4  11         64.36         66.83         3.32 o
  -5   4  11          4.72          3.96         1.35 o
  -4   4  11        123.83        121.65         4.82 o
  -3   4  11         29.12         19.07         3.67 o
  -2   4  11         40.81         37.06         4.83 o
  -8   5  11         35.84         29.44         2.65 o
  -7   5  11         14.20         13.66         2.11 o
  -6   5  11         31.98         27.34         2.41 o
  -5   5  11         55.47         65.71         4.64 o
  -4   5  11         14.02         14.06         2.06 o
  -3   5  11          0.47          2.15         3.52 o
  -2 -11  12         28.32         23.71         3.43 o
  -1 -11  12        131.62        159.85         6.39 o
   0 -11  12          0.02          1.03         2.72 o
  -4 -10  12          0.02          0.61         2.61 o
  -3 -10  12        189.39        207.79         9.03 o
  -2 -10  12          0.51          3.84         2.36 o
  -1 -10  12        106.18        112.50         7.08 o
   0 -10  12         23.57         22.05         3.86 o
   1 -10  12         14.72         11.80         3.78 o
  -5  -9  12          2.23          1.29         1.97 o
  -4  -9  12         16.92         12.81         2.39 o
  -3  -9  12          0.39          2.63         2.12 o
  -2  -9  12         68.94         72.08         4.11 o
  -1  -9  12        106.68         91.02         5.95 o
   0  -9  12         73.25         75.67         5.35 o
   1  -9  12          4.21          1.69         1.43 o
   2  -9  12          0.66          1.43         2.06 o
  -6  -8  12         34.94         31.17         2.72 o
  -5  -8  12        506.77        558.60        14.78 o
  -4  -8  12          1.10          2.66         1.53 o
  -3  -8  12          3.73          6.48         1.69 o
  -2  -8  12         26.51         24.97         3.03 o
  -1  -8  12         48.38         45.54         3.88 o
   0  -8  12         68.62         73.24         3.06 o
   1  -8  12         83.61         76.59         3.72 o
   2  -8  12        120.62        119.57         5.22 o
  -7  -7  12         57.60         59.23         5.19 o
  -6  -7  12         20.96         17.69         2.22 o
  -5  -7  12         94.80        102.50         4.54 o
  -4  -7  12         22.31         20.25         1.99 o
  -3  -7  12         58.96         60.14         3.77 o
  -2  -7  12         58.22         51.29         2.68 o
  -1  -7  12          6.49          2.92         1.12 o
   0  -7  12         97.35        101.99         3.66 o
   1  -7  12          0.08         -0.18         1.54 o
   2  -7  12          1.13          0.61         1.69 o
  -7  -6  12         93.20         98.56         4.86 o
  -6  -6  12          7.09          2.54         1.62 o
  -5  -6  12         42.92         37.65         2.61 o
  -4  -6  12        201.27        200.51         5.20 o
  -3  -6  12          0.24         -0.01         1.15 o
  -2  -6  12         33.39         38.13         2.01 o
  -1  -6  12        342.63        333.47         6.79 o
   0  -6  12         20.13         16.53         1.74 o
   1  -6  12        146.18        154.95         4.79 o
   2  -6  12          9.15          6.40         2.00 o
  -8  -5  12          5.58          4.95         2.24 o
  -7  -5  12        257.25        277.82         8.85 o
  -6  -5  12         54.22         65.12         3.18 o
  -5  -5  12         34.34         32.59         2.20 o
  -4  -5  12          0.01          0.29         0.91 o
  -3  -5  12          5.94          6.38         1.15 o
  -2  -5  12         51.73         57.32         2.29 o
  -1  -5  12         39.44         34.71         1.95 o
   0  -5  12        110.75        115.25         4.03 o
   1  -5  12         37.27         34.12         2.46 o
   2  -5  12          1.74          1.46         1.87 o
  -8  -4  12         28.89         28.78         2.56 o
  -7  -4  12          9.64         12.60         1.95 o
  -6  -4  12         60.06         64.35         2.64 o
  -5  -4  12         78.97         78.42         2.86 o
  -4  -4  12          2.46          3.38         1.34 o
  -3  -4  12          4.03          3.60         1.42 o
  -2  -4  12          0.69          0.70         1.20 o
  -1  -4  12         12.50         13.70         1.53 o
   0  -4  12         43.89         41.86         2.18 o
   1  -4  12        125.19        122.71         4.12 o
   2  -4  12         70.45         76.53         3.29 o
  -9  -3  12         54.60         42.90         6.30 o
  -8  -3  12         30.36         28.91         3.92 o
  -7  -3  12          7.37          3.81         1.17 o
  -6  -3  12         51.11         50.85         2.19 o
  -5  -3  12          0.28          1.80         0.93 o
  -4  -3  12        209.89        239.68         5.49 o
  -3  -3  12        197.74        189.95         5.03 o
  -2  -3  12         10.17          8.42         1.69 o
  -1  -3  12          7.75          9.04         1.42 o
   0  -3  12         45.08         49.12         2.52 o
   1  -3  12        131.97        137.76         4.66 o
  -9  -2  12        288.58        323.18        16.37 o
  -8  -2  12         21.11         14.54         2.42 o
  -7  -2  12         34.86         31.61         2.22 o
  -6  -2  12          0.32          1.12         0.97 o
  -5  -2  12          2.11          1.51         0.93 o
  -4  -2  12        108.33        118.16         2.86 o
  -3  -2  12         99.43         89.80         2.93 o
  -2  -2  12         25.63         22.54         1.95 o
  -1  -2  12         76.68         81.76         3.01 o
   0  -2  12        227.81        236.39         5.82 o
   1  -2  12        133.42        144.13         6.02 o
  -9  -1  12         63.26         61.60         3.72 o
  -8  -1  12         47.43         46.56         3.31 o
  -7  -1  12         20.78         14.74         1.87 o
  -6  -1  12          5.02          5.20         2.15 o
  -5  -1  12         18.68         14.85         2.41 o
  -4  -1  12          1.47          1.75         1.20 o
  -3  -1  12        166.12        171.39         4.54 o
  -2  -1  12        117.20        116.91         4.16 o
  -1  -1  12          1.10          0.77         1.35 o
   0  -1  12         43.17         40.80         2.38 o
   1  -1  12        310.20        340.94        11.33 o
  -9   0  12          2.23          2.46         1.88 o
  -8   0  12        109.92        102.08         4.93 o
  -7   0  12          0.18          0.23         1.61 o
  -6   0  12         44.75         49.83         2.84 o
  -5   0  12        205.76        196.72         5.71 o
  -4   0  12         43.74         41.18         2.13 o
  -3   0  12         33.38         37.51         2.05 o
  -2   0  12         33.12         34.07         2.32 o
  -1   0  12         51.16         59.65         2.85 o
   0   0  12        125.93        147.72         6.85 o
  -9   1  12         34.09         36.00         3.08 o
  -8   1  12         17.60         19.05         2.71 o
  -7   1  12          0.53         -0.35         1.61 o
  -6   1  12         11.20          5.81         1.57 o
  -5   1  12         40.67         30.89         2.29 o
  -4   1  12         15.10         11.00         1.32 o
  -3   1  12         50.93         51.02         3.13 o
  -2   1  12          0.15          1.34         1.46 o
  -1   1  12          1.08          4.21         2.04 o
  -9   2  12          1.22          0.96         1.92 o
  -8   2  12          0.68          2.30         1.94 o
  -7   2  12         13.24          8.75         1.68 o
  -6   2  12          0.11          2.30         1.43 o
  -5   2  12        177.75        201.06         6.07 o
  -4   2  12         16.87          9.18         1.53 o
  -3   2  12         39.99         39.17         3.57 o
  -2   2  12         71.69         77.16         6.01 o
  -8   3  12         10.09         10.15         2.25 o
  -7   3  12          0.69         -1.40         1.68 o
  -6   3  12        152.38        176.60         6.24 o
  -5   3  12          2.55          2.78         1.52 o
  -4   3  12        153.69        155.94         6.78 o
  -3   3  12         29.70         34.74         4.54 o
  -7   4  12         69.81         57.27         3.67 o
  -6   4  12         13.33         12.36         2.74 o
  -5   4  12          5.70          5.82         1.98 o
  -4   4  12         16.37         19.77         3.77 o
  -2 -10  13          0.22         -1.39         3.65 o
  -1 -10  13         88.18         80.53        11.66 o
  -4  -9  13        226.55        247.72        10.81 o
  -3  -9  13         37.17         33.25         3.12 o
  -2  -9  13         10.09          9.61         3.04 o
  -1  -9  13         14.66         12.38         3.17 o
   0  -9  13          1.92          0.97         3.12 o
  -5  -8  13          1.32         -1.28         1.99 o
  -4  -8  13         58.60         53.42         4.00 o
  -3  -8  13        223.25        242.21         9.06 o
  -2  -8  13         40.57         47.13         4.43 o
  -1  -8  13          7.75          8.58         3.30 o
   0  -8  13         42.05         46.95         3.14 o
  -6  -7  13         42.44         47.04         4.13 o
  -5  -7  13         40.54         44.55         3.42 o
  -4  -7  13         24.55         23.14         2.23 o
  -3  -7  13        177.70        184.65         8.52 o
  -2  -7  13         28.30         25.26         3.26 o
  -1  -7  13          5.20         -0.01         1.65 o
   0  -7  13        111.90        110.40         4.20 o
   1  -7  13         60.77         51.63         3.28 o
  -7  -6  13        371.78        427.33        14.34 o
  -6  -6  13         47.03         42.11         3.10 o
  -5  -6  13         12.15         10.79         2.15 o
  -4  -6  13         88.73        104.46         4.14 o
  -3  -6  13         58.15         59.83         2.77 o
  -2  -6  13         37.22         39.32         2.17 o
  -1  -6  13         25.75         25.51         2.72 o
   0  -6  13         97.42        115.01         4.31 o
   1  -6  13         55.62         52.13         3.28 o
  -7  -5  13         11.34         11.06         2.09 o
  -6  -5  13         36.89         38.40         2.77 o
  -5  -5  13        199.00        217.84         7.87 o
  -4  -5  13        115.42        132.77         4.66 o
  -3  -5  13         16.23         10.52         1.82 o
  -2  -5  13         71.27         88.78         3.20 o
  -1  -5  13        224.91        255.56         7.83 o
   0  -5  13         10.66         10.75         1.89 o
   1  -5  13         20.70         18.55         2.48 o
  -8  -4  13        115.25        132.12        13.69 o
  -7  -4  13         24.78         25.58         2.50 o
  -6  -4  13         82.63         83.27         3.80 o
  -5  -4  13         42.47         33.62         2.22 o
  -4  -4  13         15.28         16.92         2.37 o
  -3  -4  13          5.54          1.52         1.55 o
  -2  -4  13        206.49        215.92         6.43 o
  -1  -4  13          1.51         -1.49         1.49 o
   0  -4  13          4.79          3.84         1.75 o
  -8  -3  13        163.70        191.72         9.37 o
  -7  -3  13         45.05         41.26         6.32 o
  -6  -3  13         13.26          9.18         1.58 o
  -5  -3  13         54.59         60.41         2.37 o
  -4  -3  13         47.77         48.68         2.31 o
  -3  -3  13         11.09         10.63         1.87 o
  -2  -3  13         80.21         86.99         4.35 o
  -1  -3  13         89.13         89.02         3.84 o
   0  -3  13         32.91         20.73         2.28 o
  -8  -2  13          9.23          3.92         2.07 o
  -7  -2  13        350.85        397.90        14.76 o
  -6  -2  13         39.00         42.79         2.86 o
  -5  -2  13          2.31          3.29         1.50 o
  -4  -2  13          0.01          0.83         1.51 o
  -3  -2  13        138.83        146.48         6.28 o
  -2  -2  13         58.49         67.74         3.56 o
  -1  -2  13        117.01        113.30         3.91 o
  -8  -1  13          9.52          6.71         2.17 o
  -7  -1  13         24.02         18.60         2.47 o
  -6  -1  13        165.23        174.94         8.10 o
  -5  -1  13          0.02         -0.54         1.63 o
  -4  -1  13         45.20         45.49         2.32 o
  -3  -1  13         21.97         27.38         3.13 o
  -2  -1  13          0.38         -1.56         1.77 o
  -1  -1  13          2.88          1.29         1.81 o
  -8   0  13         25.45         19.97         2.36 o
  -7   0  13         29.76         26.37         2.94 o
  -6   0  13         84.87         83.71         4.57 o
  -5   0  13         29.23         25.94         3.02 o
  -4   0  13          0.04         -0.47         1.40 o
  -3   0  13         61.25         55.83         3.93 o
  -2   0  13         18.81         18.06         2.30 o
  -8   1  13         38.21         34.45         3.35 o
  -7   1  13          7.87          6.90         2.06 o
  -6   1  13          1.30         -1.60         2.36 o
  -5   1  13         99.52         97.04         5.17 o
  -4   1  13        151.20        171.59         8.79 o
  -3   1  13         27.28         22.10         3.10 o
  -7   2  13         56.73         47.37         3.00 o
  -6   2  13          3.98          2.46         1.81 o
  -5   2  13          0.11         -1.40         1.40 o
  -4   2  13         62.25         73.65         4.85 o
  -3  -8  14          2.93          7.97         3.64 o
  -5  -7  14         25.72         17.47         4.26 o
  -4  -7  14          1.37         -0.31         2.43 o
  -3  -7  14          6.49         -0.58         3.38 o
  -2  -7  14         23.18         24.74         3.69 o
  -5  -6  14         39.34         34.09         2.96 o
  -4  -6  14         20.13         23.12         2.67 o
  -3  -6  14         89.65        103.62         7.27 o
  -2  -6  14          1.47          0.44         1.68 o
  -1  -6  14         40.57         32.43         2.89 o
  -6  -5  14          2.83         -0.17         2.43 o
  -5  -5  14         80.09         68.12         4.05 o
  -4  -5  14          0.03         -0.24         1.40 o
  -3  -5  14          0.44          1.54         1.82 o
  -2  -5  14        191.01        191.68         7.47 o
  -1  -5  14          8.89          7.50         2.17 o
  -6  -4  14        159.32        211.67        21.35 o
  -5  -4  14          4.25          4.41         1.38 o
  -4  -4  14        142.35        160.36         6.73 o
  -3  -4  14         32.81         26.24         2.89 o
  -2  -4  14        207.06        247.23         7.49 o
  -7  -3  14         15.11          4.96         3.61 o
  -6  -3  14         12.81          4.34         1.84 o
  -5  -3  14        145.68        171.17         5.50 o
  -4  -3  14          7.09          7.10         1.99 o
  -3  -3  14        107.04        114.01         5.49 o
  -2  -3  14          1.78          4.59         1.91 o
  -7  -2  14         96.36         96.63         5.27 o
  -6  -2  14         12.06          7.69         2.51 o
  -5  -2  14          4.45          2.61         2.35 o
  -4  -2  14        251.42        254.94        11.65 o
  -3  -2  14          0.11          0.98         2.06 o
  -6  -1  14         63.33         60.60         3.80 o
  -5  -1  14         58.05         55.56         3.71 o
  -4  -1  14        214.28        245.67        13.16 o
  -5   0  14         50.05         46.01         4.42 o
                                                
